# Supplementary material for: Single-Cell RNA Sequencing Revealed the Heterogeneity of Gonadal Primordial Germ Cells in Zebra Finch (Taeniopygia guttata)
Source: Front Cell Dev Biol. 2021 Dec 9;9:791335. doi: 10.3389/fcell.2021.791335 (PMC8695979; doi:10.3389/fcell.2021.791335)
Supplement: Supplementary file 1 [file Table2.XLSX]

## Sheet: sigDEG
Supplementary Table 2. Differentially expressed genes across the clusters
gene_id	gene_name	Entrez_Gene_ID	gene_biotype	p_val	avg_logFC	pct.1	pct.2	p_val_adj	cluster	gene	fc
ENSTGUG00000003011	CWC25	NA	protein_coding	6.45656e-266	0.273762	0.14	0.581	1.16819e-261	0	CWC25	1.3149
ENSTGUG00000004452	YTHDC1	100230176	protein_coding	5.03033e-262	0.272546	0.162	0.624	9.10138e-258	0	YTHDC1	1.3133
ENSTGUG00000004829	NSD3	100224170	protein_coding	6.60238e-255	0.266113	0.139	0.569	1.19457e-250	0	NSD3	1.30488
ENSTGUG00000006776	BRD9	100226040	protein_coding	3.68268e-252	0.276367	0.149	0.586	6.66307e-248	0	BRD9	1.31833
ENSTGUG00000003540	UBN1	100227353	protein_coding	2.16552e-248	0.293916	0.151	0.588	3.91808e-244	0	UBN1	1.34167
ENSTGUG00000006103	SLC38A1	100228029	protein_coding	5.83952e-248	0.255848	0.159	0.605	1.05654e-243	0	SLC38A1	1.29156
ENSTGUG00000027320	TET1	NA	protein_coding	1.9495e-244	0.255059	0.158	0.598	3.52724e-240	0	TET1	1.29054
ENSTGUG00000001293	MACF1	NA	protein_coding	3.81074e-241	0.264155	0.175	0.633	6.89477e-237	0	MACF1	1.30233
ENSTGUG00000012556	MYCBP2	100224418	protein_coding	9.28902e-240	0.265693	0.179	0.639	1.68066e-235	0	MYCBP2	1.30433
ENSTGUG00000002166	MRPS5	NA	protein_coding	1.39359e-239	0.283085	0.232	0.753	2.52142e-235	0	MRPS5	1.32722
ENSTGUG00000003114	CCNL2	100230169	protein_coding	2.99535e-239	0.298741	0.159	0.597	5.41948e-235	0	CCNL2	1.34816
ENSTGUG00000013086	SAMD4A	100227811	protein_coding	3.39789e-234	0.320049	0.155	0.583	6.1478e-230	0	SAMD4A	1.3772
ENSTGUG00000003835	BRD1	100230898	protein_coding	9.41161e-229	0.325603	0.218	0.713	1.70284e-224	0	BRD1	1.38487
ENSTGUG00000008940	SULF2	100219652	protein_coding	6.65688e-226	0.278221	0.145	0.554	1.20443e-221	0	SULF2	1.32078
ENSTGUG00000006054	JARID2	100230783	protein_coding	7.28242e-221	0.266816	0.135	0.528	1.31761e-216	0	JARID2	1.3058
ENSTGUG00000010457	HERC2	100226646	protein_coding	1.08979e-219	0.251437	0.133	0.522	1.97176e-215	0	HERC2	1.28587
ENSTGUG00000002208	PRPF4B	100221907	protein_coding	4.81125e-217	0.370167	0.21	0.683	8.70499e-213	0	PRPF4B	1.44798
ENSTGUG00000005039	TLN2	100220667	protein_coding	4.07692e-209	0.262688	0.142	0.529	7.37637e-205	0	TLN2	1.30042
ENSTGUG00000013579	PAXBP1	100230574	protein_coding	7.44785e-204	0.394755	0.192	0.63	1.34754e-199	0	PAXBP1	1.48402
ENSTGUG00000011684	EPB41L2	100218952	protein_coding	1.48195e-203	0.312948	0.183	0.603	2.68128e-199	0	EPB41L2	1.36745
ENSTGUG00000006395	ZMIZ1	100220312	protein_coding	4.79271e-203	0.278527	0.218	0.684	8.67145e-199	0	ZMIZ1	1.32118
ENSTGUG00000010100	KIAA0232	NA	protein_coding	4.09823e-202	0.299376	0.132	0.502	7.41493e-198	0	KIAA0232	1.34902
ENSTGUG00000004020	AGRN	NA	protein_coding	1.56555e-201	0.286436	0.14	0.519	2.83255e-197	0	AGRN	1.33167
ENSTGUG00000011068	TULP4	100225059	protein_coding	3.67678e-196	0.302301	0.145	0.522	6.6524e-192	0	TULP4	1.35297
ENSTGUG00000006987	FAT1	NA	protein_coding	1.42378e-193	0.301142	0.138	0.505	2.57604e-189	0	FAT1	1.3514
ENSTGUG00000009038	OSBPL5	100230579	protein_coding	5.0731e-190	0.258264	0.135	0.495	9.17876e-186	0	OSBPL5	1.29468
ENSTGUG00000022611	ENSTGUG00000022611	NA	protein_coding	2.31406e-188	0.368358	0.155	0.535	4.18683e-184	0	ENSTGUG00000022611	1.44536
ENSTGUG00000025671	RBFOX2	NA	protein_coding	1.28647e-187	0.328807	0.172	0.57	2.32762e-183	0	RBFOX2	1.38931
ENSTGUG00000009946	ZC3H7B	100226279	protein_coding	1.2941e-187	0.260544	0.106	0.435	2.34142e-183	0	ZC3H7B	1.29764
ENSTGUG00000004100	COL4A6	NA	protein_coding	3.42159e-183	0.310055	0.199	0.62	6.19067e-179	0	COL4A6	1.3635
ENSTGUG00000003543	SERINC5	NA	protein_coding	3.64358e-181	0.261092	0.147	0.509	6.59233e-177	0	SERINC5	1.29835
ENSTGUG00000000906	KLF6	100227132	protein_coding	2.50698e-180	0.352951	0.203	0.622	4.53588e-176	0	KLF6	1.42326
ENSTGUG00000011484	BICD1	100231083	protein_coding	4.40843e-179	0.285708	0.133	0.479	7.97616e-175	0	BICD1	1.3307
ENSTGUG00000001172	KIAA1217	100228661	protein_coding	4.6235e-179	0.26124	0.123	0.458	8.3653e-175	0	KIAA1217	1.29854
ENSTGUG00000004976	KIAA2026	NA	protein_coding	5.41885e-176	0.267178	0.093	0.396	9.80433e-172	0	KIAA2026	1.30627
ENSTGUG00000007206	ZFC3H1	100221825	protein_coding	3.68875e-174	0.383504	0.149	0.506	6.67406e-170	0	ZFC3H1	1.46742
ENSTGUG00000006417	RBM5	NA	protein_coding	1.89345e-171	0.439817	0.245	0.71	3.42583e-167	0	RBM5	1.55242
ENSTGUG00000002852	GPATCH2	100228731	protein_coding	2.2023e-169	0.355589	0.14	0.482	3.98462e-165	0	GPATCH2	1.42702
ENSTGUG00000003430	HOXB5	100222325	protein_coding	2.92763e-169	0.253119	0.098	0.398	5.29696e-165	0	HOXB5	1.28804
ENSTGUG00000012851	ENSTGUG00000012851	NA	protein_coding	3.33817e-167	0.313756	0.111	0.423	6.03976e-163	0	ENSTGUG00000012851	1.36856
ENSTGUG00000029533	ENSTGUG00000029533	NA	protein_coding	4.39572e-164	0.348143	0.291	0.801	7.95318e-160	0	ENSTGUG00000029533	1.41644
ENSTGUG00000011916	ACVR2A	100224301	protein_coding	1.81309e-161	0.344562	0.273	0.757	3.28043e-157	0	ACVR2A	1.41137
ENSTGUG00000011007	C20orf194	100232102	protein_coding	3.46751e-158	0.333219	0.123	0.435	6.27376e-154	0	C20orf194	1.39545
ENSTGUG00000002472	VPS13D	NA	protein_coding	2.04385e-154	0.26567	0.097	0.38	3.69794e-150	0	VPS13D	1.30431
ENSTGUG00000004676	TOP1	100222949	protein_coding	1.68057e-151	0.257386	0.327	0.852	3.04065e-147	0	TOP1	1.29354
ENSTGUG00000008186	MAD1L1	100231865	protein_coding	2.96101e-147	0.303204	0.089	0.356	5.35736e-143	0	MAD1L1	1.35419
ENSTGUG00000003545	SLC4A7	NA	protein_coding	9.0945e-145	0.412455	0.163	0.5	1.64547e-140	0	SLC4A7	1.51052
ENSTGUG00000007417	ENSTGUG00000007417	NA	protein_coding	4.62569e-144	0.386271	0.103	0.379	8.36927e-140	0	ENSTGUG00000007417	1.47148
ENSTGUG00000010391	ENSTGUG00000010391	100221457	protein_coding	1.22778e-143	0.368137	0.299	0.793	2.22141e-139	0	ENSTGUG00000010391	1.44504
ENSTGUG00000004386	CUX1	100219491	protein_coding	2.25718e-142	0.311514	0.292	0.768	4.08391e-138	0	CUX1	1.36549
ENSTGUG00000011228	FGFR2	100223379	protein_coding	3.11639e-139	0.25449	0.159	0.479	5.63848e-135	0	FGFR2	1.2898
ENSTGUG00000012289	ENSTGUG00000012289	100219634	protein_coding	9.25993e-139	0.333739	0.317	0.828	1.6754e-134	0	ENSTGUG00000012289	1.39618
ENSTGUG00000029141	NBEAL1	NA	protein_coding	1.63717e-138	0.252113	0.078	0.326	2.96213e-134	0	NBEAL1	1.28674
ENSTGUG00000007055	NFX1	NA	protein_coding	3.45773e-137	0.517975	0.21	0.59	6.25608e-133	0	NFX1	1.67863
ENSTGUG00000007364	ENSTGUG00000007364	NA	protein_coding	8.34126e-137	0.444862	0.156	0.477	1.50918e-132	0	ENSTGUG00000007364	1.56028
ENSTGUG00000001615	SETBP1	NA	protein_coding	8.37911e-135	0.282165	0.137	0.433	1.51603e-130	0	SETBP1	1.326
ENSTGUG00000021466	CYGB	NA	protein_coding	6.07558e-133	0.274997	0.089	0.339	1.09926e-128	0	CYGB	1.31653
ENSTGUG00000012333	EPHA7	100224370	protein_coding	3.50519e-132	0.345417	0.121	0.399	6.34193e-128	0	EPHA7	1.41258
ENSTGUG00000004144	COL4A5	NA	protein_coding	4.73447e-132	0.297872	0.275	0.707	8.56607e-128	0	COL4A5	1.34699
ENSTGUG00000005668	UGGT1	100221505	protein_coding	2.13913e-124	0.28611	0.074	0.301	3.87034e-120	0	UGGT1	1.33124
ENSTGUG00000012390	COL14A1	100226945	protein_coding	2.74087e-123	0.30309	0.187	0.514	4.95906e-119	0	COL14A1	1.35404
ENSTGUG00000007442	TRIO	100227610	protein_coding	7.55642e-123	0.339941	0.095	0.34	1.36718e-118	0	TRIO	1.40487
ENSTGUG00000007024	DENND1A	100219282	protein_coding	1.79415e-122	0.298563	0.085	0.32	3.24615e-118	0	DENND1A	1.34792
ENSTGUG00000008105	TMEM63B	100220684	protein_coding	4.33721e-121	0.252216	0.068	0.286	7.84731e-117	0	TMEM63B	1.28687
ENSTGUG00000000974	MAN2A1	100227845	protein_coding	1.50846e-119	0.254211	0.074	0.295	2.72925e-115	0	MAN2A1	1.28944
ENSTGUG00000003176	CRAMP1	100221600	protein_coding	1.48892e-114	0.324746	0.084	0.307	2.69391e-110	0	CRAMP1	1.38368
ENSTGUG00000002353	MEIS1	NA	protein_coding	1.63687e-109	0.398406	0.239	0.605	2.96159e-105	0	MEIS1	1.48945
ENSTGUG00000009578	AFDN	100227101	protein_coding	2.06514e-104	0.481438	0.288	0.705	3.73645e-100	0	AFDN	1.6184
ENSTGUG00000011077	CALCRL	100222388	protein_coding	2.7485e-103	0.327104	0.162	0.438	4.97287e-99	0	CALCRL	1.38695
ENSTGUG00000010103	SIPA1L2	100228885	protein_coding	1.69637e-100	0.28314	0.079	0.279	3.06924e-96	0	SIPA1L2	1.32729
ENSTGUG00000009124	ZNF407	NA	protein_coding	1.77286e-97	0.315188	0.08	0.277	3.20764e-93	0	ZNF407	1.37052
ENSTGUG00000002594	ARHGAP10	100227425	protein_coding	2.14391e-97	0.273496	0.067	0.253	3.87897e-93	0	ARHGAP10	1.31455
ENSTGUG00000003150	MAPK8IP3	NA	protein_coding	1.66856e-96	0.282103	0.066	0.251	3.01893e-92	0	MAPK8IP3	1.32592
ENSTGUG00000027510	ENSTGUG00000027510	NA	protein_coding	2.81428e-96	0.386869	0.111	0.333	5.09187e-92	0	ENSTGUG00000027510	1.47236
ENSTGUG00000024335	COL1A1	NA	protein_coding	8.20862e-88	0.520919	0.294	0.686	1.48519e-83	0	COL1A1	1.68357
ENSTGUG00000000334	ADAMTS10	100227178	protein_coding	2.29932e-81	0.4109	0.099	0.291	4.16017e-77	0	ADAMTS10	1.50818
ENSTGUG00000008522	SOX6	100225773	protein_coding	2.66538e-77	0.474762	0.108	0.302	4.82247e-73	0	SOX6	1.60763
ENSTGUG00000024758	ENSTGUG00000024758	NA	protein_coding	7.41945e-77	0.689793	0.249	0.58	1.3424e-72	0	ENSTGUG00000024758	1.9933
ENSTGUG00000011498	ADAM12	100225378	protein_coding	2.84951e-73	0.440353	0.111	0.301	5.15562e-69	0	ADAM12	1.55326
ENSTGUG00000009745	NFIA	100221182	protein_coding	2.93176e-72	0.390952	0.345	0.761	5.30443e-68	0	NFIA	1.47839
ENSTGUG00000002383	PHF14	100223551	protein_coding	9.75332e-67	0.377213	0.381	0.851	1.76467e-62	0	PHF14	1.45821
ENSTGUG00000003303	UBE2E1	NA	protein_coding	6.09024e-65	0.329223	0.373	0.807	1.10191e-60	0	UBE2E1	1.38989
ENSTGUG00000011396	SLC8A3	NA	protein_coding	4.69515e-61	0.419998	0.11	0.28	8.49493e-57	0	SLC8A3	1.52196
ENSTGUG00000008763	ADAMTS17	NA	protein_coding	3.30166e-50	0.518042	0.17	0.365	5.97369e-46	0	ADAMTS17	1.67874
ENSTGUG00000004296	ATP2B2	100223109	protein_coding	6.51044e-50	0.638636	0.196	0.417	1.17793e-45	0	ATP2B2	1.8939
ENSTGUG00000029052	ENSTGUG00000029052	NA	protein_coding	5.67858e-31	0.26458	0.232	0.401	1.02742e-26	0	ENSTGUG00000029052	1.30288
ENSTGUG00000024244	ENSTGUG00000024244	NA	lncRNA	7.17298e-08	0.908852	0.227	0.352	0.00129781	0	ENSTGUG00000024244	2.48147
ENSTGUG00000029052	ENSTGUG00000029052	NA	protein_coding	0	1.43273	0.907	0.297	0	1	ENSTGUG00000029052	4.19014
ENSTGUG00000004494	ENSTGUG00000004494	751981	protein_coding	0	1.26338	0.647	0.225	0	1	ENSTGUG00000004494	3.53736
ENSTGUG00000011076	EMX2	100229208	protein_coding	0	1.01538	0.947	0.293	0	1	EMX2	2.76042
ENSTGUG00000025350	WNT16	NA	protein_coding	0	0.93773	0.785	0.21	0	1	WNT16	2.55418
ENSTGUG00000011847	GJA1	100219638	protein_coding	0	0.900739	0.91	0.519	0	1	GJA1	2.46142
ENSTGUG00000002540	ENSTGUG00000002540	NA	protein_coding	0	0.895719	0.704	0.162	0	1	ENSTGUG00000002540	2.4491
ENSTGUG00000004274	ENSTGUG00000004274	100222601	protein_coding	0	0.891022	0.744	0.156	0	1	ENSTGUG00000004274	2.43762
ENSTGUG00000003200	TNC	100219574	protein_coding	0	0.867599	0.695	0.154	0	1	TNC	2.38119
ENSTGUG00000000333	NSG2	100190475	protein_coding	0	0.855259	0.754	0.186	0	1	NSG2	2.35198
ENSTGUG00000008763	ADAMTS17	NA	protein_coding	0	0.849128	0.841	0.262	0	1	ADAMTS17	2.33761
ENSTGUG00000010388	LMCD1	100227200	protein_coding	0	0.821613	0.697	0.236	0	1	LMCD1	2.27417
ENSTGUG00000009447	CLEC19A	NA	protein_coding	0	0.803336	0.754	0.243	0	1	CLEC19A	2.23298
ENSTGUG00000024849	RPRM	NA	protein_coding	0	0.797476	0.808	0.243	0	1	RPRM	2.21993
ENSTGUG00000007453	CHRNA4	100228632	protein_coding	0	0.764581	0.603	0.136	0	1	CHRNA4	2.14809
ENSTGUG00000002199	PLAC8	101234245	protein_coding	0	0.748811	0.898	0.534	0	1	PLAC8	2.11448
ENSTGUG00000002348	DSP	100223866	protein_coding	0	0.741027	0.973	0.616	0	1	DSP	2.09809
ENSTGUG00000025164	ENSTGUG00000025164	NA	protein_coding	0	0.733284	0.765	0.215	0	1	ENSTGUG00000025164	2.08191
ENSTGUG00000004471	DDIT4	100223585	protein_coding	0	0.711206	0.932	0.587	0	1	DDIT4	2.03645
ENSTGUG00000025117	ENSTGUG00000025117	NA	lncRNA	0	0.708552	0.764	0.3	0	1	ENSTGUG00000025117	2.03105
ENSTGUG00000003303	UBE2E1	NA	protein_coding	0	0.673491	0.994	0.708	0	1	UBE2E1	1.96107
ENSTGUG00000004361	LHX9	100232550	protein_coding	0	0.669575	0.869	0.31	0	1	LHX9	1.95341
ENSTGUG00000001744	CSMD2	NA	protein_coding	0	0.655082	0.694	0.149	0	1	CSMD2	1.9253
ENSTGUG00000000423	OXSR1	NA	protein_coding	0	0.649023	0.832	0.396	0	1	OXSR1	1.91367
ENSTGUG00000013146	LAPTM4A	NA	protein_coding	0	0.648932	0.959	0.619	0	1	LAPTM4A	1.9135
ENSTGUG00000008282	MFGE8	100219678	protein_coding	0	0.629376	0.928	0.497	0	1	MFGE8	1.87644
ENSTGUG00000008147	COL4A4	NA	protein_coding	0	0.626368	0.53	0.133	0	1	COL4A4	1.8708
ENSTGUG00000029648	ENSTGUG00000029648	NA	protein_coding	0	0.622539	0.998	0.809	0	1	ENSTGUG00000029648	1.86365
ENSTGUG00000024335	COL1A1	NA	protein_coding	0	0.621678	0.96	0.581	0	1	COL1A1	1.86205
ENSTGUG00000008173	APCDD1L	100227714	protein_coding	0	0.608629	0.652	0.216	0	1	APCDD1L	1.83791
ENSTGUG00000009093	ENSTGUG00000009093	NA	protein_coding	0	0.606127	0.751	0.238	0	1	ENSTGUG00000009093	1.83332
ENSTGUG00000001046	JCAD	NA	protein_coding	0	0.585592	0.8	0.312	0	1	JCAD	1.79605
ENSTGUG00000010620	CDH2	100229697	protein_coding	0	0.554431	0.968	0.615	0	1	CDH2	1.74095
ENSTGUG00000019689	ENSTGUG00000019689	NA	protein_coding	0	0.547297	0.921	0.517	0	1	ENSTGUG00000019689	1.72858
ENSTGUG00000028590	ZFAND5	NA	protein_coding	0	0.543148	0.838	0.489	0	1	ZFAND5	1.72142
ENSTGUG00000009548	KCNIP4	NA	protein_coding	0	0.53618	0.683	0.226	0	1	KCNIP4	1.70946
ENSTGUG00000022366	ENSTGUG00000022366	NA	protein_coding	0	0.535691	0.889	0.465	0	1	ENSTGUG00000022366	1.70863
ENSTGUG00000011228	FGFR2	100223379	protein_coding	0	0.533884	0.774	0.383	0	1	FGFR2	1.70554
ENSTGUG00000005420	RIPK4	NA	protein_coding	0	0.528388	0.515	0.09	0	1	RIPK4	1.6962
ENSTGUG00000009727	ECRG4	NA	protein_coding	0	0.522634	0.821	0.392	0	1	ECRG4	1.68646
ENSTGUG00000006806	NECAB2	100217954	protein_coding	0	0.504062	0.561	0.131	0	1	NECAB2	1.65543
ENSTGUG00000001262	PTBP3	100225596	protein_coding	0	0.501269	0.812	0.402	0	1	PTBP3	1.65081
ENSTGUG00000000128	CADM1	100223431	protein_coding	0	0.491267	0.783	0.366	0	1	CADM1	1.63439
ENSTGUG00000001776	RBPMS	100228176	protein_coding	0	0.48196	0.747	0.332	0	1	RBPMS	1.61924
ENSTGUG00000023888	NBL1	NA	protein_coding	0	0.479518	0.908	0.509	0	1	NBL1	1.6153
ENSTGUG00000028062	ENSTGUG00000028062	NA	lncRNA	0	0.475355	0.65	0.263	0	1	ENSTGUG00000028062	1.60859
ENSTGUG00000009896	RNH1	NA	protein_coding	0	0.473545	0.779	0.405	0	1	RNH1	1.60568
ENSTGUG00000016192	GALNT18	NA	protein_coding	0	0.465622	0.627	0.204	0	1	GALNT18	1.593
ENSTGUG00000003418	SLC20A1	NA	protein_coding	0	0.464675	0.732	0.355	0	1	SLC20A1	1.5915
ENSTGUG00000011396	SLC8A3	NA	protein_coding	0	0.463194	0.66	0.195	0	1	SLC8A3	1.58914
ENSTGUG00000004763	SLITRK2	NA	protein_coding	0	0.456952	0.579	0.171	0	1	SLITRK2	1.57925
ENSTGUG00000015188	DBN1	NA	protein_coding	0	0.453256	0.891	0.507	0	1	DBN1	1.57343
ENSTGUG00000011423	CHST15	100221434	protein_coding	0	0.452709	0.448	0.134	0	1	CHST15	1.57257
ENSTGUG00000004013	LEF1	NA	protein_coding	0	0.451089	0.878	0.524	0	1	LEF1	1.57002
ENSTGUG00000003190	TNFSF15	100231136	protein_coding	0	0.445617	0.358	0.083	0	1	TNFSF15	1.56145
ENSTGUG00000005023	NCOR2	100219945	protein_coding	0	0.443173	0.904	0.535	0	1	NCOR2	1.55764
ENSTGUG00000026768	ENSTGUG00000026768	NA	protein_coding	0	0.441479	0.98	0.715	0	1	ENSTGUG00000026768	1.55501
ENSTGUG00000022429	C1QTNF6	NA	protein_coding	0	0.43612	0.457	0.113	0	1	C1QTNF6	1.5467
ENSTGUG00000006098	BOK	100220512	protein_coding	0	0.425548	0.71	0.329	0	1	BOK	1.53043
ENSTGUG00000003543	SERINC5	NA	protein_coding	0	0.424706	0.76	0.412	0	1	SERINC5	1.52914
ENSTGUG00000002675	SMAD1	100219645	protein_coding	0	0.424402	0.742	0.402	0	1	SMAD1	1.52868
ENSTGUG00000005261	TMBIM1	NA	protein_coding	0	0.419534	0.816	0.424	0	1	TMBIM1	1.52125
ENSTGUG00000021502	KRT18	NA	protein_coding	0	0.419437	0.762	0.355	0	1	KRT18	1.5211
ENSTGUG00000007668	FSCN1	NA	protein_coding	0	0.419301	0.928	0.563	0	1	FSCN1	1.5209
ENSTGUG00000013109	VSNL1	100190342	protein_coding	0	0.417962	0.6	0.213	0	1	VSNL1	1.51886
ENSTGUG00000010045	WFS1	100231376	protein_coding	0	0.413027	0.781	0.42	0	1	WFS1	1.51139
ENSTGUG00000013081	GREB1	100222006	protein_coding	0	0.412824	0.502	0.149	0	1	GREB1	1.51108
ENSTGUG00000007756	ENSTGUG00000007756	100218386	protein_coding	0	0.412222	0.701	0.312	0	1	ENSTGUG00000007756	1.51017
ENSTGUG00000005850	ENSTGUG00000005850	100228395	protein_coding	0	0.411989	0.319	0.074	0	1	ENSTGUG00000005850	1.50982
ENSTGUG00000008414	SCCPDH	100218742	protein_coding	0	0.410763	0.6	0.253	0	1	SCCPDH	1.50797
ENSTGUG00000024827	ENSTGUG00000024827	NA	lncRNA	0	0.407112	0.799	0.413	0	1	ENSTGUG00000024827	1.50247
ENSTGUG00000027879	ENSTGUG00000027879	NA	protein_coding	0	0.403059	0.743	0.405	0	1	ENSTGUG00000027879	1.49639
ENSTGUG00000009915	CHKA	100225770	protein_coding	0	0.401238	0.789	0.415	0	1	CHKA	1.49367
ENSTGUG00000029516	CARHSP1	NA	protein_coding	0	0.39527	0.614	0.275	0	1	CARHSP1	1.48479
ENSTGUG00000002449	SEMA3A	100230255	protein_coding	0	0.391346	0.545	0.211	0	1	SEMA3A	1.47897
ENSTGUG00000012390	COL14A1	100226945	protein_coding	0	0.389341	0.829	0.414	0	1	COL14A1	1.47601
ENSTGUG00000006150	ENSTGUG00000006150	NA	pseudogene	0	0.385955	0.506	0.166	0	1	ENSTGUG00000006150	1.47102
ENSTGUG00000004556	UNC5D	NA	protein_coding	0	0.385607	0.478	0.132	0	1	UNC5D	1.47051
ENSTGUG00000009427	CA10	100228430	protein_coding	0	0.384935	0.692	0.312	0	1	CA10	1.46952
ENSTGUG00000006143	RAB34	100220392	protein_coding	0	0.384139	0.593	0.267	0	1	RAB34	1.46835
ENSTGUG00000028890	ENSTGUG00000028890	NA	protein_coding	0	0.379114	0.521	0.155	0	1	ENSTGUG00000028890	1.46099
ENSTGUG00000029580	RARRES2	NA	protein_coding	0	0.376218	0.881	0.526	0	1	RARRES2	1.45676
ENSTGUG00000014282	AP3S2	NA	protein_coding	0	0.374858	0.845	0.484	0	1	AP3S2	1.45478
ENSTGUG00000000634	ENSTGUG00000000634	NA	protein_coding	0	0.373755	0.701	0.319	0	1	ENSTGUG00000000634	1.45318
ENSTGUG00000002023	ENSTGUG00000002023	100230237	protein_coding	0	0.367333	0.464	0.127	0	1	ENSTGUG00000002023	1.44388
ENSTGUG00000000651	THYN1	NA	protein_coding	0	0.367063	0.726	0.348	0	1	THYN1	1.44349
ENSTGUG00000000583	WDR86	NA	protein_coding	0	0.365637	0.555	0.229	0	1	WDR86	1.44143
ENSTGUG00000023307	ENSTGUG00000023307	NA	protein_coding	0	0.363783	0.381	0.074	0	1	ENSTGUG00000023307	1.43876
ENSTGUG00000002136	CELF2	100221037	protein_coding	0	0.363168	0.676	0.292	0	1	CELF2	1.43788
ENSTGUG00000006986	ESRP2	100224706	protein_coding	0	0.361035	0.613	0.239	0	1	ESRP2	1.43481
ENSTGUG00000011077	CALCRL	100222388	protein_coding	0	0.360208	0.734	0.349	0	1	CALCRL	1.43363
ENSTGUG00000010651	ENSTGUG00000010651	100222093	protein_coding	0	0.357547	0.644	0.296	0	1	ENSTGUG00000010651	1.42982
ENSTGUG00000013322	KIF13B	100221357	protein_coding	0	0.353622	0.624	0.26	0	1	KIF13B	1.42422
ENSTGUG00000013491	EPHA3	100222368	protein_coding	0	0.352639	0.902	0.496	0	1	EPHA3	1.42282
ENSTGUG00000000479	UBASH3B	NA	protein_coding	0	0.350187	0.584	0.243	0	1	UBASH3B	1.41933
ENSTGUG00000002562	ENSTGUG00000002562	NA	protein_coding	0	0.345767	0.912	0.609	0	1	ENSTGUG00000002562	1.41307
ENSTGUG00000027162	RBFOX3	NA	protein_coding	0	0.345044	0.521	0.199	0	1	RBFOX3	1.41205
ENSTGUG00000020346	ENSTGUG00000020346	NA	protein_coding	0	0.342275	0.509	0.158	0	1	ENSTGUG00000020346	1.40815
ENSTGUG00000012876	ENSTGUG00000012876	NA	protein_coding	0	0.33777	0.552	0.238	0	1	ENSTGUG00000012876	1.40182
ENSTGUG00000011273	DPF3	100221045	protein_coding	0	0.321077	0.598	0.255	0	1	DPF3	1.37861
ENSTGUG00000007750	RPS21	NA	protein_coding	0	0.318227	0.998	0.914	0	1	RPS21	1.37469
ENSTGUG00000028578	RFLNB	NA	protein_coding	0	0.314682	0.504	0.194	0	1	RFLNB	1.36982
ENSTGUG00000007831	ENSTGUG00000007831	NA	protein_coding	0	0.314074	0.549	0.22	0	1	ENSTGUG00000007831	1.36899
ENSTGUG00000008382	ITGA6	100221694	protein_coding	0	0.312816	0.562	0.236	0	1	ITGA6	1.36727
ENSTGUG00000008177	COL4A3	NA	protein_coding	0	0.308971	0.251	0.044	0	1	COL4A3	1.36202
ENSTGUG00000023339	ENSTGUG00000023339	NA	protein_coding	0	0.308153	0.712	0.338	0	1	ENSTGUG00000023339	1.36091
ENSTGUG00000010058	PPP2R2C	100225699	protein_coding	0	0.298944	0.35	0.084	0	1	PPP2R2C	1.34843
ENSTGUG00000002771	MEGF6	NA	protein_coding	0	0.296974	0.432	0.126	0	1	MEGF6	1.34578
ENSTGUG00000022782	ENSTGUG00000022782	NA	lncRNA	0	0.291077	0.274	0.062	0	1	ENSTGUG00000022782	1.33787
ENSTGUG00000012967	KCNH5	NA	protein_coding	0	0.282535	0.259	0.032	0	1	KCNH5	1.32649
ENSTGUG00000026210	IRX5	NA	protein_coding	0	0.279089	0.278	0.036	0	1	IRX5	1.32192
ENSTGUG00000004296	ATP2B2	100223109	protein_coding	0	0.262488	0.775	0.328	0	1	ATP2B2	1.30016
ENSTGUG00000003260	PAPPA	100232076	protein_coding	0	0.253287	0.336	0.089	0	1	PAPPA	1.28825
ENSTGUG00000001134	GNAI3	NA	protein_coding	2.38115e-307	0.341749	0.954	0.653	4.30822e-303	1	GNAI3	1.40741
ENSTGUG00000004144	COL4A5	NA	protein_coding	1.8916e-306	0.389578	0.937	0.603	3.42247e-302	1	COL4A5	1.47636
ENSTGUG00000001028	SVIL	100229610	protein_coding	3.79707e-305	0.34475	0.778	0.435	6.87004e-301	1	SVIL	1.41164
ENSTGUG00000001682	TMEM35B	NA	protein_coding	3.34469e-303	0.287051	0.748	0.388	6.05154e-299	1	TMEM35B	1.33249
ENSTGUG00000007665	EPHA4	NA	protein_coding	6.48676e-303	0.317926	0.665	0.316	1.17365e-298	1	EPHA4	1.37427
ENSTGUG00000010707	STXBP5	100222210	protein_coding	1.07419e-302	0.322678	0.477	0.185	1.94354e-298	1	STXBP5	1.38082
ENSTGUG00000015800	NAV2	NA	protein_coding	1.99752e-302	0.318999	0.747	0.394	3.61411e-298	1	NAV2	1.37575
ENSTGUG00000009578	AFDN	100227101	protein_coding	1.28784e-301	0.270834	0.929	0.604	2.33008e-297	1	AFDN	1.31106
ENSTGUG00000006054	JARID2	100230783	protein_coding	9.17132e-300	0.327072	0.76	0.429	1.65937e-295	1	JARID2	1.3869
ENSTGUG00000009639	DAB1	100232823	protein_coding	3.67172e-299	0.356426	0.574	0.251	6.64324e-295	1	DAB1	1.42822
ENSTGUG00000000645	PLPPR1	100230132	protein_coding	1.07432e-298	0.370671	0.436	0.16	1.94377e-294	1	PLPPR1	1.44871
ENSTGUG00000011724	RAB3GAP1	100220383	protein_coding	5.19191e-297	0.380514	0.686	0.365	9.39372e-293	1	RAB3GAP1	1.46304
ENSTGUG00000029046	C1D	NA	protein_coding	1.13748e-296	0.340508	0.836	0.526	2.05803e-292	1	C1D	1.40566
ENSTGUG00000002396	ENSTGUG00000002396	NA	protein_coding	4.93498e-293	0.276099	0.46	0.167	8.92886e-289	1	ENSTGUG00000002396	1.31798
ENSTGUG00000007024	DENND1A	100219282	protein_coding	4.99297e-293	0.283092	0.551	0.247	9.03378e-289	1	DENND1A	1.32723
ENSTGUG00000007025	PIGK	100224122	protein_coding	2.05607e-292	0.294306	0.676	0.348	3.72004e-288	1	PIGK	1.34219
ENSTGUG00000004020	AGRN	NA	protein_coding	6.05155e-289	0.262325	0.766	0.421	1.09491e-284	1	AGRN	1.29995
ENSTGUG00000021202	ENSTGUG00000021202	NA	protein_coding	2.36429e-288	0.410783	0.964	0.706	4.27772e-284	1	ENSTGUG00000021202	1.508
ENSTGUG00000028181	ENSTGUG00000028181	NA	lncRNA	3.18032e-286	0.328741	0.95	0.645	5.75415e-282	1	ENSTGUG00000028181	1.38922
ENSTGUG00000013338	GAPDH	100190636	protein_coding	6.06528e-285	0.330161	1	0.944	1.09739e-280	1	GAPDH	1.39119
ENSTGUG00000024962	ENSTGUG00000024962	NA	protein_coding	5.01813e-282	0.293896	0.613	0.297	9.07931e-278	1	ENSTGUG00000024962	1.34164
ENSTGUG00000000799	ANXA6	100222326	protein_coding	7.93961e-282	0.313332	0.951	0.626	1.43651e-277	1	ANXA6	1.36798
ENSTGUG00000008292	HAPLN3	NA	protein_coding	3.80419e-280	0.262188	0.478	0.185	6.88293e-276	1	HAPLN3	1.29977
ENSTGUG00000028670	SYNPO2	NA	protein_coding	6.92566e-280	0.302357	0.447	0.162	1.25306e-275	1	SYNPO2	1.35304
ENSTGUG00000013136	WDR35	100224634	protein_coding	6.30732e-278	0.299082	0.493	0.202	1.14118e-273	1	WDR35	1.34862
ENSTGUG00000000182	NFIC	100226240	protein_coding	1.8657e-277	0.275027	0.824	0.469	3.37561e-273	1	NFIC	1.31657
ENSTGUG00000028450	SLC39A1	NA	protein_coding	4.63339e-275	0.326674	0.934	0.632	8.38319e-271	1	SLC39A1	1.38635
ENSTGUG00000003705	SEPTIN12	NA	protein_coding	2.30398e-272	0.271856	0.572	0.259	4.1686e-268	1	SEPTIN12	1.3124
ENSTGUG00000000407	OAF	100221467	protein_coding	5.72084e-272	0.307473	0.786	0.447	1.03507e-267	1	OAF	1.35998
ENSTGUG00000020301	VAMP8	NA	protein_coding	4.8779e-270	0.302912	0.917	0.609	8.82559e-266	1	VAMP8	1.3538
ENSTGUG00000027701	WDR83OS	NA	protein_coding	1.66152e-269	0.319701	0.973	0.703	3.00618e-265	1	WDR83OS	1.37672
ENSTGUG00000026229	ENSTGUG00000026229	NA	lncRNA	4.2763e-269	0.365877	0.978	0.727	7.7371e-265	1	ENSTGUG00000026229	1.44178
ENSTGUG00000020006	PAWR	NA	protein_coding	4.83818e-269	0.279372	0.571	0.267	8.75371e-265	1	PAWR	1.3223
ENSTGUG00000000053	ENSTGUG00000000053	NA	protein_coding	1.20634e-268	0.286651	0.511	0.21	2.18263e-264	1	ENSTGUG00000000053	1.33196
ENSTGUG00000019696	TCF7L1	NA	protein_coding	1.04056e-266	0.276879	0.755	0.418	1.88268e-262	1	TCF7L1	1.31901
ENSTGUG00000011053	ENSTGUG00000011053	NA	protein_coding	2.43223e-266	0.350973	0.617	0.311	4.40063e-262	1	ENSTGUG00000011053	1.42045
ENSTGUG00000000278	MKNK2	NA	protein_coding	2.74401e-265	0.303384	0.844	0.52	4.96474e-261	1	MKNK2	1.35443
ENSTGUG00000024469	SERTAD2	NA	protein_coding	4.50123e-265	0.270134	0.628	0.309	8.14408e-261	1	SERTAD2	1.31014
ENSTGUG00000005268	BACE2	100224177	protein_coding	1.95592e-264	0.38916	0.557	0.259	3.53884e-260	1	BACE2	1.47574
ENSTGUG00000002393	KRT19	100231284	protein_coding	7.95091e-264	0.272717	0.445	0.166	1.43856e-259	1	KRT19	1.31353
ENSTGUG00000008376	ZBTB38	NA	protein_coding	9.86219e-263	0.286425	0.623	0.31	1.78437e-258	1	ZBTB38	1.33166
ENSTGUG00000004376	PKM	100218728	protein_coding	1.16242e-262	0.341619	0.994	0.776	2.10317e-258	1	PKM	1.40722
ENSTGUG00000002973	GPC3	NA	protein_coding	1.51132e-262	0.299229	0.426	0.158	2.73443e-258	1	GPC3	1.34882
ENSTGUG00000021157	GRM4	NA	protein_coding	2.26343e-260	0.305526	0.489	0.207	4.09523e-256	1	GRM4	1.35734
ENSTGUG00000020189	ENSTGUG00000020189	NA	lncRNA	2.44815e-258	0.337954	0.505	0.22	4.42944e-254	1	ENSTGUG00000020189	1.40208
ENSTGUG00000003882	ENO1	100231891	protein_coding	1.70051e-257	0.331475	0.996	0.822	3.07673e-253	1	ENO1	1.39302
ENSTGUG00000009760	CD151	100224798	protein_coding	8.56344e-257	0.268336	0.63	0.321	1.54938e-252	1	CD151	1.30779
ENSTGUG00000003295	COL18A1	NA	protein_coding	2.65061e-256	0.279459	0.978	0.666	4.79574e-252	1	COL18A1	1.32241
ENSTGUG00000010803	KDM3A	100226356	protein_coding	3.7375e-256	0.358625	0.813	0.503	6.76225e-252	1	KDM3A	1.43136
ENSTGUG00000022986	ENSTGUG00000022986	NA	protein_coding	4.51155e-256	0.291683	0.553	0.257	8.16274e-252	1	ENSTGUG00000022986	1.33868
ENSTGUG00000012045	AMD1	100222449	protein_coding	4.7516e-256	0.321806	0.63	0.328	8.59706e-252	1	AMD1	1.37962
ENSTGUG00000021598	ENSTGUG00000021598	NA	protein_coding	3.39617e-255	0.282013	0.433	0.167	6.1447e-251	1	ENSTGUG00000021598	1.3258
ENSTGUG00000005694	TRANK1	NA	protein_coding	2.00227e-251	0.30457	0.796	0.468	3.6227e-247	1	TRANK1	1.35604
ENSTGUG00000027588	MARCKSL1	NA	protein_coding	8.39932e-251	0.408621	0.981	0.72	1.51969e-246	1	MARCKSL1	1.50474
ENSTGUG00000002998	DAD1	100190043	protein_coding	7.10099e-249	0.298863	0.995	0.801	1.28478e-244	1	DAD1	1.34832
ENSTGUG00000019632	ENSTGUG00000019632	NA	lncRNA	7.87647e-247	0.265695	0.56	0.264	1.42509e-242	1	ENSTGUG00000019632	1.30434
ENSTGUG00000001298	VIM	100226733	protein_coding	3.79112e-243	0.50714	0.982	0.815	6.85927e-239	1	VIM	1.66054
ENSTGUG00000020743	ENSTGUG00000020743	NA	protein_coding	8.50266e-242	0.421829	0.628	0.324	1.53839e-237	1	ENSTGUG00000020743	1.52475
ENSTGUG00000014808	ENSTGUG00000014808	NA	protein_coding	1.23e-239	0.266589	0.858	0.519	2.22545e-235	1	ENSTGUG00000014808	1.3055
ENSTGUG00000007148	PDLIM1	NA	protein_coding	2.85856e-237	0.268041	0.664	0.359	5.17199e-233	1	PDLIM1	1.3074
ENSTGUG00000005436	CDK2AP1	NA	protein_coding	1.18592e-236	0.268062	0.78	0.464	2.14569e-232	1	CDK2AP1	1.30743
ENSTGUG00000008115	NOC4L	100222810	protein_coding	1.85819e-236	0.470323	0.658	0.384	3.36202e-232	1	NOC4L	1.60051
ENSTGUG00000013218	MDGA2	NA	protein_coding	5.15159e-234	0.295334	0.384	0.147	9.32078e-230	1	MDGA2	1.34358
ENSTGUG00000004346	HSBP1	NA	protein_coding	2.27712e-231	0.266691	0.959	0.708	4.11999e-227	1	HSBP1	1.30564
ENSTGUG00000024243	ENSTGUG00000024243	NA	protein_coding	3.64907e-230	0.316772	0.508	0.236	6.60226e-226	1	ENSTGUG00000024243	1.37269
ENSTGUG00000017321	MGST3	NA	protein_coding	9.39361e-228	0.259924	0.88	0.583	1.69959e-223	1	MGST3	1.29683
ENSTGUG00000004342	WFDC1	100227080	protein_coding	2.01931e-227	0.255147	0.392	0.149	3.65354e-223	1	WFDC1	1.29065
ENSTGUG00000023478	ENSTGUG00000023478	NA	protein_coding	4.91533e-226	0.332155	0.962	0.662	8.89331e-222	1	ENSTGUG00000023478	1.39397
ENSTGUG00000006690	NCOR1	100230035	protein_coding	5.55341e-225	0.272354	0.797	0.512	1.00478e-220	1	NCOR1	1.31305
ENSTGUG00000010195	COLEC12	100225978	protein_coding	3.49131e-217	0.254873	0.636	0.327	6.31682e-213	1	COLEC12	1.2903
ENSTGUG00000013329	ENSTGUG00000013329	100232637	protein_coding	4.04462e-216	0.286063	0.996	0.811	7.31793e-212	1	ENSTGUG00000013329	1.33118
ENSTGUG00000020436	NECTIN1	NA	protein_coding	1.03297e-212	0.256096	0.649	0.357	1.86896e-208	1	NECTIN1	1.29188
ENSTGUG00000000058	ACAA2	100231849	protein_coding	5.14331e-212	0.275531	0.776	0.476	9.30579e-208	1	ACAA2	1.31723
ENSTGUG00000005386	VLDLR	100226485	protein_coding	8.60212e-212	0.254699	0.351	0.132	1.55638e-207	1	VLDLR	1.29007
ENSTGUG00000000904	ID3	100226703	protein_coding	6.67345e-209	0.273738	0.832	0.51	1.20743e-204	1	ID3	1.31487
ENSTGUG00000002234	PNMT	NA	protein_coding	7.08873e-209	0.356895	0.273	0.084	1.28256e-204	1	PNMT	1.42889
ENSTGUG00000029530	SERF2	NA	protein_coding	2.33828e-206	0.250831	0.995	0.86	4.23065e-202	1	SERF2	1.28509
ENSTGUG00000002551	ENSTGUG00000002551	100218864	pseudogene	1.79078e-204	0.282949	0.286	0.095	3.24006e-200	1	ENSTGUG00000002551	1.32704
ENSTGUG00000006372	RAD23B	100219390	protein_coding	1.3635e-202	0.264624	0.925	0.649	2.46699e-198	1	RAD23B	1.30294
ENSTGUG00000022040	ENSTGUG00000022040	NA	protein_coding	1.12681e-197	0.259669	0.819	0.518	2.03873e-193	1	ENSTGUG00000022040	1.2965
ENSTGUG00000028860	ENSTGUG00000028860	NA	lncRNA	4.42409e-192	0.333541	0.529	0.277	8.00451e-188	1	ENSTGUG00000028860	1.3959
ENSTGUG00000027420	ENSTGUG00000027420	NA	protein_coding	7.56675e-192	0.256078	0.898	0.621	1.36905e-187	1	ENSTGUG00000027420	1.29185
ENSTGUG00000010356	GATA6	100228783	protein_coding	1.9955e-191	0.319356	0.809	0.5	3.61045e-187	1	GATA6	1.37624
ENSTGUG00000012448	CNMD	100226280	protein_coding	5.13646e-189	0.268373	0.338	0.131	9.2934e-185	1	CNMD	1.30784
ENSTGUG00000013045	ODC1	100229742	protein_coding	2.83981e-184	0.254907	0.737	0.463	5.13806e-180	1	ODC1	1.29034
ENSTGUG00000011057	GOLIM4	100222036	protein_coding	4.55162e-184	0.292266	0.725	0.466	8.23524e-180	1	GOLIM4	1.33946
ENSTGUG00000028089	TUBB6	NA	protein_coding	4.46513e-182	0.275188	0.683	0.416	8.07875e-178	1	TUBB6	1.31678
ENSTGUG00000004854	NMB	NA	protein_coding	3.84856e-172	0.352775	0.3	0.117	6.9632e-168	1	NMB	1.42301
ENSTGUG00000019341	ENSTGUG00000019341	NA	protein_coding	1.54931e-169	0.285372	0.957	0.693	2.80316e-165	1	ENSTGUG00000019341	1.33026
ENSTGUG00000010641	ENSTGUG00000010641	100232519	protein_coding	6.27287e-166	0.304349	0.998	0.763	1.13495e-161	1	ENSTGUG00000010641	1.35574
ENSTGUG00000006000	OLFM1	100224367	protein_coding	1.22979e-165	0.253548	0.571	0.303	2.22505e-161	1	OLFM1	1.28859
ENSTGUG00000003050	ATF3	100226782	protein_coding	4.90311e-158	0.358056	0.343	0.148	8.87119e-154	1	ATF3	1.43055
ENSTGUG00000025609	ENSTGUG00000025609	NA	protein_coding	7.53397e-150	0.305272	0.938	0.659	1.36312e-145	1	ENSTGUG00000025609	1.35699
ENSTGUG00000004464	NEFL	NA	protein_coding	7.55242e-149	0.260464	0.338	0.145	1.36646e-144	1	NEFL	1.29753
ENSTGUG00000005974	NELL2	100231825	protein_coding	1.36686e-141	0.326489	0.492	0.278	2.47306e-137	1	NELL2	1.38609
ENSTGUG00000026052	TMEM47	NA	protein_coding	6.11087e-131	0.303517	0.587	0.365	1.10564e-126	1	TMEM47	1.35461
ENSTGUG00000010219	CYP17A1	NA	protein_coding	0	1.7845	0.84	0.229	0	2	CYP17A1	5.95659
ENSTGUG00000002682	HSD17B1	101233632	protein_coding	0	1.66044	0.895	0.233	0	2	HSD17B1	5.2616
ENSTGUG00000012287	AKR1D1	100228769	protein_coding	0	1.32474	0.912	0.263	0	2	AKR1D1	3.76122
ENSTGUG00000022987	ENSTGUG00000022987	NA	protein_coding	0	1.27493	0.486	0.105	0	2	ENSTGUG00000022987	3.57845
ENSTGUG00000019732	CRACD	NA	protein_coding	0	1.24133	0.945	0.347	0	2	CRACD	3.46021
ENSTGUG00000004914	ENSTGUG00000004914	NA	protein_coding	0	1.20422	0.877	0.176	0	2	ENSTGUG00000004914	3.33415
ENSTGUG00000001699	ENSTGUG00000001699	100227202	protein_coding	0	1.19518	0.961	0.505	0	2	ENSTGUG00000001699	3.30415
ENSTGUG00000006233	INHA	100222714	protein_coding	0	1.14678	0.702	0.084	0	2	INHA	3.14804
ENSTGUG00000006069	ALAS1	100231674	protein_coding	0	1.11911	0.738	0.3	0	2	ALAS1	3.06212
ENSTGUG00000007279	HSPA5	100218236	protein_coding	0	1.05694	0.97	0.712	0	2	HSPA5	2.87755
ENSTGUG00000011181	HSP90B1	100232043	protein_coding	0	1.04891	0.995	0.83	0	2	HSP90B1	2.85454
ENSTGUG00000013000	DHRS7	100225849	protein_coding	0	1.00972	0.965	0.592	0	2	DHRS7	2.74484
ENSTGUG00000025564	IGFBP5	NA	protein_coding	0	0.989436	0.964	0.565	0	2	IGFBP5	2.68972
ENSTGUG00000025535	ENSTGUG00000025535	NA	lncRNA	0	0.965651	0.622	0.178	0	2	ENSTGUG00000025535	2.6265
ENSTGUG00000005524	DMRT1	NA	protein_coding	0	0.944713	0.785	0.196	0	2	DMRT1	2.57207
ENSTGUG00000006631	GPX1	NA	protein_coding	0	0.937434	0.992	0.826	0	2	GPX1	2.55342
ENSTGUG00000012148	CTHRC1	100231692	protein_coding	0	0.922673	0.824	0.446	0	2	CTHRC1	2.51601
ENSTGUG00000028299	CSRP2	NA	protein_coding	0	0.905264	0.966	0.723	0	2	CSRP2	2.47258
ENSTGUG00000006641	FBN2	100228040	protein_coding	0	0.872394	0.795	0.17	0	2	FBN2	2.39263
ENSTGUG00000013431	ATP1B1	100229364	protein_coding	0	0.84696	0.942	0.594	0	2	ATP1B1	2.33255
ENSTGUG00000016271	NPC2	NA	protein_coding	0	0.834647	0.841	0.402	0	2	NPC2	2.304
ENSTGUG00000029076	ISYNA1	NA	protein_coding	0	0.819209	0.65	0.258	0	2	ISYNA1	2.2687
ENSTGUG00000021560	ENSTGUG00000021560	NA	lncRNA	0	0.817788	0.559	0.121	0	2	ENSTGUG00000021560	2.26548
ENSTGUG00000012531	CCDC88C	100230532	protein_coding	0	0.816931	0.761	0.231	0	2	CCDC88C	2.26354
ENSTGUG00000009724	PIEZO2	NA	protein_coding	0	0.807892	0.905	0.374	0	2	PIEZO2	2.24318
ENSTGUG00000026161	ENSTGUG00000026161	NA	protein_coding	0	0.802575	0.619	0.122	0	2	ENSTGUG00000026161	2.23128
ENSTGUG00000002938	MEOX1	100226490	protein_coding	0	0.790958	0.594	0.094	0	2	MEOX1	2.20551
ENSTGUG00000012947	SYNE2	NA	protein_coding	0	0.758846	0.979	0.648	0	2	SYNE2	2.13581
ENSTGUG00000018814	INHBB	NA	protein_coding	0	0.758541	0.575	0.138	0	2	INHBB	2.13516
ENSTGUG00000014982	CALR	NA	protein_coding	0	0.754471	0.991	0.796	0	2	CALR	2.12649
ENSTGUG00000023888	NBL1	NA	protein_coding	0	0.746337	0.945	0.513	0	2	NBL1	2.10926
ENSTGUG00000002882	SOX9	NA	protein_coding	0	0.744861	0.583	0.228	0	2	SOX9	2.10615
ENSTGUG00000027412	ENSTGUG00000027412	NA	protein_coding	0	0.741806	0.759	0.331	0	2	ENSTGUG00000027412	2.09972
ENSTGUG00000012745	ENSTGUG00000012745	100225317	protein_coding	0	0.739058	0.739	0.277	0	2	ENSTGUG00000012745	2.09396
ENSTGUG00000028619	FAM162A	NA	protein_coding	0	0.73002	0.97	0.699	0	2	FAM162A	2.07512
ENSTGUG00000027459	ENSTGUG00000027459	NA	protein_coding	0	0.716963	0.884	0.481	0	2	ENSTGUG00000027459	2.0482
ENSTGUG00000025490	PDGFA	NA	protein_coding	0	0.709591	0.673	0.185	0	2	PDGFA	2.03316
ENSTGUG00000012593	NDFIP2	100222425	protein_coding	0	0.694657	0.859	0.439	0	2	NDFIP2	2.00302
ENSTGUG00000013547	ENSTGUG00000013547	100225259	protein_coding	0	0.691945	0.836	0.303	0	2	ENSTGUG00000013547	1.9976
ENSTGUG00000004845	MANF	NA	protein_coding	0	0.687305	0.956	0.695	0	2	MANF	1.98835
ENSTGUG00000005108	NTNG2	100231133	protein_coding	0	0.684863	0.642	0.15	0	2	NTNG2	1.9835
ENSTGUG00000001769	PDIA4	NA	protein_coding	0	0.68177	0.914	0.574	0	2	PDIA4	1.97738
ENSTGUG00000013534	CADM2	NA	protein_coding	0	0.681524	0.503	0.143	0	2	CADM2	1.97689
ENSTGUG00000023194	PRDX1	NA	protein_coding	0	0.671403	0.997	0.898	0	2	PRDX1	1.95698
ENSTGUG00000013491	EPHA3	100222368	protein_coding	0	0.660856	0.948	0.5	0	2	EPHA3	1.93645
ENSTGUG00000006383	NRSN1	100231811	protein_coding	0	0.656892	0.657	0.184	0	2	NRSN1	1.92879
ENSTGUG00000008108	SWAP70	100223982	protein_coding	0	0.6514	0.846	0.374	0	2	SWAP70	1.91822
ENSTGUG00000007170	NR5A1	NA	protein_coding	0	0.65056	0.631	0.19	0	2	NR5A1	1.91661
ENSTGUG00000004376	PKM	100218728	protein_coding	0	0.650162	0.99	0.781	0	2	PKM	1.91585
ENSTGUG00000008822	ENSTGUG00000008822	NA	protein_coding	0	0.64812	0.553	0.182	0	2	ENSTGUG00000008822	1.91194
ENSTGUG00000013044	HPCAL1	100190241	protein_coding	0	0.642177	0.774	0.33	0	2	HPCAL1	1.90061
ENSTGUG00000002074	ENSTGUG00000002074	100221871	protein_coding	0	0.638502	0.738	0.293	0	2	ENSTGUG00000002074	1.89364
ENSTGUG00000029374	CYP26B1	NA	protein_coding	0	0.634099	0.501	0.087	0	2	CYP26B1	1.88532
ENSTGUG00000004949	ADGRG1	NA	protein_coding	0	0.633234	0.68	0.167	0	2	ADGRG1	1.88369
ENSTGUG00000002319	SSR1	100225787	protein_coding	0	0.619115	0.875	0.558	0	2	SSR1	1.85728
ENSTGUG00000006887	DMD	100228890	protein_coding	0	0.618729	0.962	0.591	0	2	DMD	1.85657
ENSTGUG00000021990	RERG	NA	protein_coding	0	0.615178	0.949	0.52	0	2	RERG	1.84999
ENSTGUG00000021927	NOX1	NA	protein_coding	0	0.614054	0.615	0.122	0	2	NOX1	1.84791
ENSTGUG00000002403	PCSK2	100223337	protein_coding	0	0.6129	0.458	0.083	0	2	PCSK2	1.84578
ENSTGUG00000020229	ENSTGUG00000020229	NA	lncRNA	0	0.604149	0.458	0.113	0	2	ENSTGUG00000020229	1.8297
ENSTGUG00000005192	CYB5R2	100226232	protein_coding	0	0.599314	0.848	0.448	0	2	CYB5R2	1.82087
ENSTGUG00000003532	ENSTGUG00000003532	NA	protein_coding	0	0.593302	0.438	0.051	0	2	ENSTGUG00000003532	1.80996
ENSTGUG00000006524	SSX2IP	NA	protein_coding	0	0.592729	0.518	0.119	0	2	SSX2IP	1.80892
ENSTGUG00000018773	SHISA5	NA	protein_coding	0	0.592321	0.749	0.326	0	2	SHISA5	1.80818
ENSTGUG00000013404	ZBTB20	NA	protein_coding	0	0.5885	0.729	0.206	0	2	ZBTB20	1.80128
ENSTGUG00000013056	PDIA6	100229780	protein_coding	0	0.587769	0.994	0.792	0	2	PDIA6	1.79997
ENSTGUG00000008112	TTYH3	101233944	protein_coding	0	0.586636	0.91	0.531	0	2	TTYH3	1.79793
ENSTGUG00000027567	PRDX6	NA	protein_coding	0	0.583959	0.934	0.653	0	2	PRDX6	1.79312
ENSTGUG00000004637	DNAJC9	100220318	protein_coding	0	0.581839	0.977	0.72	0	2	DNAJC9	1.78933
ENSTGUG00000007527	MAP7D2	100218444	protein_coding	0	0.580169	0.679	0.295	0	2	MAP7D2	1.78634
ENSTGUG00000000598	ENSTGUG00000000598	NA	protein_coding	0	0.568043	0.902	0.571	0	2	ENSTGUG00000000598	1.76481
ENSTGUG00000005491	EPCAM	100229650	protein_coding	0	0.567104	0.512	0.197	0	2	EPCAM	1.76315
ENSTGUG00000013402	LSAMP	100229373	protein_coding	0	0.566589	0.762	0.258	0	2	LSAMP	1.76225
ENSTGUG00000000194	GDF9	NA	protein_coding	0	0.563994	0.482	0.083	0	2	GDF9	1.75768
ENSTGUG00000003457	KIF21A	100218735	protein_coding	0	0.562973	0.832	0.451	0	2	KIF21A	1.75588
ENSTGUG00000000053	ENSTGUG00000000053	NA	protein_coding	0	0.56154	0.616	0.204	0	2	ENSTGUG00000000053	1.75337
ENSTGUG00000010194	MAP3K21	NA	protein_coding	0	0.561167	0.592	0.141	0	2	MAP3K21	1.75272
ENSTGUG00000011688	ENSTGUG00000011688	100228988	protein_coding	0	0.560199	0.979	0.603	0	2	ENSTGUG00000011688	1.75102
ENSTGUG00000013338	GAPDH	100190636	protein_coding	0	0.547108	0.996	0.946	0	2	GAPDH	1.72825
ENSTGUG00000025511	ENSTGUG00000025511	NA	lncRNA	0	0.545964	0.347	0.041	0	2	ENSTGUG00000025511	1.72627
ENSTGUG00000019943	TESC	NA	protein_coding	0	0.545861	0.307	0.048	0	2	TESC	1.72609
ENSTGUG00000018809	ERP29	NA	protein_coding	0	0.542112	0.963	0.707	0	2	ERP29	1.71963
ENSTGUG00000013441	COL8A1	100228433	protein_coding	0	0.541893	0.267	0.038	0	2	COL8A1	1.71926
ENSTGUG00000002729	FAM126A	100224484	protein_coding	0	0.538072	0.816	0.387	0	2	FAM126A	1.7127
ENSTGUG00000005587	ENSTGUG00000005587	NA	protein_coding	0	0.533554	0.528	0.154	0	2	ENSTGUG00000005587	1.70498
ENSTGUG00000005066	HERPUD1	NA	protein_coding	0	0.529963	0.48	0.14	0	2	HERPUD1	1.69887
ENSTGUG00000011967	FREM2	100218648	protein_coding	0	0.525	0.704	0.231	0	2	FREM2	1.69046
ENSTGUG00000012131	LTBP2	NA	protein_coding	0	0.523711	0.582	0.172	0	2	LTBP2	1.68828
ENSTGUG00000012141	SNX3	100190085	protein_coding	0	0.517949	0.9	0.592	0	2	SNX3	1.67858
ENSTGUG00000009330	IGF2	100218445	protein_coding	0	0.513437	0.608	0.222	0	2	IGF2	1.67103
ENSTGUG00000010942	RPL22L1	100219288	protein_coding	0	0.512791	0.988	0.837	0	2	RPL22L1	1.66994
ENSTGUG00000009123	PRKAR2A	NA	protein_coding	0	0.510325	0.855	0.475	0	2	PRKAR2A	1.66583
ENSTGUG00000021492	LSM6	NA	protein_coding	0	0.509755	0.881	0.591	0	2	LSM6	1.66488
ENSTGUG00000000312	OAZ1	NA	protein_coding	0	0.508588	0.973	0.747	0	2	OAZ1	1.66294
ENSTGUG00000002488	ARL4A	100225502	protein_coding	0	0.50798	0.538	0.185	0	2	ARL4A	1.66193
ENSTGUG00000000549	APLP2	100222411	protein_coding	0	0.506681	0.968	0.683	0	2	APLP2	1.65977
ENSTGUG00000012488	MTSS1	100231280	protein_coding	0	0.506442	0.676	0.301	0	2	MTSS1	1.65938
ENSTGUG00000003418	SLC20A1	NA	protein_coding	0	0.503329	0.727	0.365	0	2	SLC20A1	1.65422
ENSTGUG00000005948	HEXB	100225163	protein_coding	0	0.501809	0.62	0.286	0	2	HEXB	1.65171
ENSTGUG00000001569	GRIK3	100232439	protein_coding	0	0.499867	0.399	0.066	0	2	GRIK3	1.6485
ENSTGUG00000012352	ENPP2	100219257	protein_coding	0	0.496068	0.399	0.073	0	2	ENPP2	1.64225
ENSTGUG00000004217	USP10	100231833	protein_coding	0	0.486857	0.966	0.7	0	2	USP10	1.62719
ENSTGUG00000001054	CANX	100221388	protein_coding	0	0.485882	0.983	0.753	0	2	CANX	1.62561
ENSTGUG00000028638	IFFO1	NA	protein_coding	0	0.48531	0.559	0.207	0	2	IFFO1	1.62468
ENSTGUG00000012927	BTBD6	100223888	protein_coding	0	0.48326	0.612	0.221	0	2	BTBD6	1.62135
ENSTGUG00000003472	P4HB	100222032	protein_coding	0	0.482273	0.948	0.663	0	2	P4HB	1.61975
ENSTGUG00000008810	CLUH	100219464	protein_coding	0	0.480588	0.772	0.416	0	2	CLUH	1.61702
ENSTGUG00000010107	BMPR2	100227149	protein_coding	0	0.479974	0.829	0.494	0	2	BMPR2	1.61603
ENSTGUG00000010166	TUBA1B	100224687	protein_coding	0	0.479884	0.999	0.952	0	2	TUBA1B	1.61589
ENSTGUG00000002244	MDH1	100190381	protein_coding	0	0.473906	0.972	0.728	0	2	MDH1	1.60626
ENSTGUG00000010270	CD82	100228720	protein_coding	0	0.473202	0.63	0.251	0	2	CD82	1.60513
ENSTGUG00000003295	COL18A1	NA	protein_coding	0	0.470371	0.977	0.674	0	2	COL18A1	1.60059
ENSTGUG00000011725	B3GLCT	NA	protein_coding	0	0.469379	0.623	0.222	0	2	B3GLCT	1.599
ENSTGUG00000012724	CYP46A1	NA	protein_coding	0	0.463613	0.379	0.047	0	2	CYP46A1	1.58981
ENSTGUG00000010131	SUFU	100226676	protein_coding	0	0.463373	0.838	0.437	0	2	SUFU	1.58943
ENSTGUG00000021957	APOA1	NA	protein_coding	0	0.461355	0.379	0.097	0	2	APOA1	1.58622
ENSTGUG00000027852	DCP2	NA	protein_coding	0	0.461256	0.726	0.322	0	2	DCP2	1.58606
ENSTGUG00000019656	HIGD1A	NA	protein_coding	0	0.460717	0.674	0.301	0	2	HIGD1A	1.58521
ENSTGUG00000022746	ENSTGUG00000022746	NA	protein_coding	0	0.460604	0.443	0.091	0	2	ENSTGUG00000022746	1.58503
ENSTGUG00000003842	NPNT	NA	protein_coding	0	0.459064	0.949	0.52	0	2	NPNT	1.58259
ENSTGUG00000002343	DRAXIN	100226438	protein_coding	0	0.458482	0.362	0.058	0	2	DRAXIN	1.58167
ENSTGUG00000010526	ENSTGUG00000010526	100190608	protein_coding	0	0.454172	0.839	0.498	0	2	ENSTGUG00000010526	1.57487
ENSTGUG00000010690	FGFRL1	100228195	protein_coding	0	0.452809	0.784	0.367	0	2	FGFRL1	1.57272
ENSTGUG00000020079	ENSTGUG00000020079	NA	protein_coding	0	0.451344	0.309	0.029	0	2	ENSTGUG00000020079	1.57042
ENSTGUG00000006372	RAD23B	100219390	protein_coding	0	0.450888	0.932	0.655	0	2	RAD23B	1.5697
ENSTGUG00000013512	ENSTGUG00000013512	100225267	protein_coding	0	0.448244	0.618	0.209	0	2	ENSTGUG00000013512	1.56556
ENSTGUG00000003933	EPAS1	100220014	protein_coding	0	0.448026	0.395	0.117	0	2	EPAS1	1.56522
ENSTGUG00000007271	MYO10	100222816	protein_coding	0	0.443343	0.724	0.357	0	2	MYO10	1.55791
ENSTGUG00000020007	ENSTGUG00000020007	NA	protein_coding	0	0.438249	0.373	0.06	0	2	ENSTGUG00000020007	1.54999
ENSTGUG00000006294	PLCB1	100219122	protein_coding	0	0.437846	0.631	0.26	0	2	PLCB1	1.54937
ENSTGUG00000006006	CST3	100190483	protein_coding	0	0.437126	0.915	0.591	0	2	CST3	1.54825
ENSTGUG00000011111	SFXN4	NA	protein_coding	0	0.436726	0.957	0.73	0	2	SFXN4	1.54763
ENSTGUG00000017547	SEMA6A	NA	protein_coding	0	0.432031	0.682	0.292	0	2	SEMA6A	1.54038
ENSTGUG00000005214	SLC1A1	100221546	protein_coding	0	0.431037	0.457	0.075	0	2	SLC1A1	1.53885
ENSTGUG00000010724	MYO1B	100227144	protein_coding	0	0.427515	0.737	0.364	0	2	MYO1B	1.53344
ENSTGUG00000021961	ENSTGUG00000021961	NA	protein_coding	0	0.426805	0.699	0.325	0	2	ENSTGUG00000021961	1.53235
ENSTGUG00000005531	KANK1	NA	protein_coding	0	0.426469	0.6	0.224	0	2	KANK1	1.53184
ENSTGUG00000019163	ENSTGUG00000019163	NA	lncRNA	0	0.424256	0.329	0.064	0	2	ENSTGUG00000019163	1.52845
ENSTGUG00000029222	RALB	NA	protein_coding	0	0.421585	0.849	0.491	0	2	RALB	1.52438
ENSTGUG00000005662	WNT6	100230318	protein_coding	0	0.420825	0.28	0.03	0	2	WNT6	1.52322
ENSTGUG00000012861	CKB	NA	protein_coding	0	0.419617	0.476	0.132	0	2	CKB	1.52138
ENSTGUG00000009148	ENTPD1	NA	protein_coding	0	0.419362	0.412	0.075	0	2	ENTPD1	1.52099
ENSTGUG00000000827	FAM118B	100227281	protein_coding	0	0.412056	0.765	0.388	0	2	FAM118B	1.50992
ENSTGUG00000005230	ENSTGUG00000005230	NA	protein_coding	0	0.411863	0.443	0.089	0	2	ENSTGUG00000005230	1.50963
ENSTGUG00000011249	ESR1	751998	protein_coding	0	0.410207	0.904	0.514	0	2	ESR1	1.50713
ENSTGUG00000025475	BTBD3	NA	protein_coding	0	0.408682	0.449	0.107	0	2	BTBD3	1.50483
ENSTGUG00000003254	PPIA	NA	protein_coding	0	0.405482	1	0.961	0	2	PPIA	1.50003
ENSTGUG00000003549	ETFA	100220300	protein_coding	0	0.403569	0.917	0.621	0	2	ETFA	1.49716
ENSTGUG00000025976	TMEM106B	NA	protein_coding	0	0.403393	0.734	0.377	0	2	TMEM106B	1.4969
ENSTGUG00000022535	ENSTGUG00000022535	NA	protein_coding	0	0.403184	0.338	0.045	0	2	ENSTGUG00000022535	1.49658
ENSTGUG00000007832	RAB7A	100231734	protein_coding	0	0.402704	0.951	0.668	0	2	RAB7A	1.49586
ENSTGUG00000001161	GPR158	100229682	protein_coding	0	0.401888	0.421	0.102	0	2	GPR158	1.49464
ENSTGUG00000012540	ME1	100219269	protein_coding	0	0.400589	0.443	0.141	0	2	ME1	1.4927
ENSTGUG00000022993	ENSTGUG00000022993	NA	protein_coding	0	0.394619	0.522	0.154	0	2	ENSTGUG00000022993	1.48382
ENSTGUG00000020418	SLC25A3	NA	protein_coding	0	0.394226	0.964	0.724	0	2	SLC25A3	1.48324
ENSTGUG00000008389	LMO1	100190165	protein_coding	0	0.389747	0.503	0.171	0	2	LMO1	1.47661
ENSTGUG00000005962	TMEM117	100228057	protein_coding	0	0.383244	0.333	0.042	0	2	TMEM117	1.46704
ENSTGUG00000008611	TMEM130	NA	protein_coding	0	0.38302	0.467	0.113	0	2	TMEM130	1.46671
ENSTGUG00000005166	PPFIBP2	100224287	protein_coding	0	0.382651	0.614	0.218	0	2	PPFIBP2	1.46617
ENSTGUG00000028447	ENSTGUG00000028447	NA	lncRNA	0	0.381856	0.279	0.03	0	2	ENSTGUG00000028447	1.465
ENSTGUG00000019238	ENSTGUG00000019238	NA	lncRNA	0	0.379434	0.704	0.319	0	2	ENSTGUG00000019238	1.46146
ENSTGUG00000003350	BRINP1	100225398	protein_coding	0	0.375828	0.392	0.094	0	2	BRINP1	1.4562
ENSTGUG00000000632	B3GAT1	NA	protein_coding	0	0.370386	0.499	0.168	0	2	B3GAT1	1.44829
ENSTGUG00000009010	EPN3	100220781	protein_coding	0	0.370051	0.51	0.18	0	2	EPN3	1.44781
ENSTGUG00000028890	ENSTGUG00000028890	NA	protein_coding	0	0.365743	0.499	0.166	0	2	ENSTGUG00000028890	1.44159
ENSTGUG00000023086	FAM124A	NA	protein_coding	0	0.361172	0.335	0.037	0	2	FAM124A	1.43501
ENSTGUG00000004176	TBC1D13	100224371	protein_coding	0	0.360778	0.522	0.176	0	2	TBC1D13	1.43445
ENSTGUG00000001052	ENSTGUG00000001052	NA	protein_coding	0	0.356669	0.58	0.233	0	2	ENSTGUG00000001052	1.42856
ENSTGUG00000017102	LMBR1L	NA	protein_coding	0	0.355133	0.395	0.068	0	2	LMBR1L	1.42637
ENSTGUG00000013342	SCNN1A	100222046	protein_coding	0	0.3429	0.39	0.083	0	2	SCNN1A	1.40903
ENSTGUG00000007224	PTPRF	100222172	protein_coding	0	0.339269	0.681	0.31	0	2	PTPRF	1.40392
ENSTGUG00000009169	CPN1	100231475	protein_coding	0	0.315334	0.352	0.065	0	2	CPN1	1.37072
ENSTGUG00000001815	TESK1	NA	protein_coding	0	0.312082	0.382	0.092	0	2	TESK1	1.36627
ENSTGUG00000013395	B4GALT4	100230291	protein_coding	0	0.309239	0.444	0.142	0	2	B4GALT4	1.36239
ENSTGUG00000012670	EEF1A1	100223995	protein_coding	0	0.302866	1	0.969	0	2	EEF1A1	1.35373
ENSTGUG00000022686	ENSTGUG00000022686	NA	lncRNA	0	0.300344	0.473	0.141	0	2	ENSTGUG00000022686	1.35032
ENSTGUG00000011479	ERBB4	100231016	protein_coding	0	0.285059	0.342	0.081	0	2	ERBB4	1.32984
ENSTGUG00000006857	PDE1C	100224151	protein_coding	0	0.261275	0.269	0.019	0	2	PDE1C	1.29858
ENSTGUG00000024594	ENSTGUG00000024594	NA	protein_coding	0	0.258171	0.258	0.038	0	2	ENSTGUG00000024594	1.29456
ENSTGUG00000007819	ST6GALNAC2	100224588	protein_coding	5.60272e-306	0.319256	0.423	0.132	1.0137e-301	2	ST6GALNAC2	1.3761
ENSTGUG00000002740	KLHL7	100221544	protein_coding	1.57195e-303	0.393474	0.71	0.367	2.84413e-299	2	KLHL7	1.48212
ENSTGUG00000007014	WNT5A	100219241	protein_coding	2.77211e-303	0.590968	0.574	0.251	5.01558e-299	2	WNT5A	1.80574
ENSTGUG00000020798	HSPE1	NA	protein_coding	4.16043e-303	0.467334	0.985	0.83	7.52746e-299	2	HSPE1	1.59573
ENSTGUG00000001262	PTBP3	100225596	protein_coding	7.03903e-303	0.386154	0.796	0.413	1.27357e-298	2	PTBP3	1.47131
ENSTGUG00000009249	ENSTGUG00000009249	100230105	protein_coding	2.08026e-300	0.491849	0.94	0.672	3.76382e-296	2	ENSTGUG00000009249	1.63534
ENSTGUG00000024157	ENSTGUG00000024157	NA	protein_coding	9.65153e-299	0.348257	0.77	0.398	1.74625e-294	2	ENSTGUG00000024157	1.4166
ENSTGUG00000007135	TPD52L2	100223955	protein_coding	1.7686e-298	0.390878	0.868	0.553	3.19993e-294	2	TPD52L2	1.47828
ENSTGUG00000007092	ANXA7	100222273	protein_coding	3.97213e-296	0.356719	0.485	0.18	7.18678e-292	2	ANXA7	1.42863
ENSTGUG00000000039	HYOU1	100217698	protein_coding	1.42926e-295	0.476837	0.844	0.531	2.58596e-291	2	HYOU1	1.61097
ENSTGUG00000006215	PRKCB	100227442	protein_coding	2.67041e-295	0.346777	0.605	0.26	4.83157e-291	2	PRKCB	1.4145
ENSTGUG00000000799	ANXA6	100222326	protein_coding	1.55893e-292	0.375222	0.946	0.634	2.82058e-288	2	ANXA6	1.45531
ENSTGUG00000000662	JAM3	100219600	protein_coding	3.10537e-290	0.556817	0.691	0.36	5.61854e-286	2	JAM3	1.74511
ENSTGUG00000017534	MOV10	NA	protein_coding	7.62299e-289	0.27468	0.46	0.159	1.37923e-284	2	MOV10	1.31611
ENSTGUG00000009093	ENSTGUG00000009093	NA	protein_coding	7.49986e-288	0.355574	0.633	0.265	1.35695e-283	2	ENSTGUG00000009093	1.427
ENSTGUG00000007111	ULK2	100218452	protein_coding	5.53062e-286	0.33752	0.59	0.256	1.00066e-281	2	ULK2	1.40147
ENSTGUG00000004428	MCU	100219709	protein_coding	1.67075e-285	0.343413	0.719	0.374	3.02288e-281	2	MCU	1.40975
ENSTGUG00000015620	ATP5F1B	NA	protein_coding	7.76895e-284	0.3313	0.993	0.868	1.40564e-279	2	ATP5F1B	1.39278
ENSTGUG00000004885	GLDC	100231195	protein_coding	4.73261e-283	0.329933	0.464	0.17	8.56271e-279	2	GLDC	1.39088
ENSTGUG00000000661	GRIN3A	751957	protein_coding	3.83236e-280	0.261474	0.28	0.065	6.9339e-276	2	GRIN3A	1.29884
ENSTGUG00000027588	MARCKSL1	NA	protein_coding	3.91611e-279	0.477327	0.978	0.726	7.08542e-275	2	MARCKSL1	1.61176
ENSTGUG00000004140	ENSTGUG00000004140	100223534	protein_coding	7.72889e-279	0.367105	0.916	0.625	1.39839e-274	2	ENSTGUG00000004140	1.44355
ENSTGUG00000023590	XBP1	NA	protein_coding	1.25611e-278	0.369144	0.799	0.469	2.27268e-274	2	XBP1	1.4465
ENSTGUG00000005527	SLC16A9	100230906	protein_coding	7.08739e-278	0.325469	0.622	0.286	1.28232e-273	2	SLC16A9	1.38468
ENSTGUG00000028339	ENSTGUG00000028339	NA	lncRNA	7.82235e-278	0.322972	0.569	0.233	1.4153e-273	2	ENSTGUG00000028339	1.38123
ENSTGUG00000001029	REEP5	100187704	protein_coding	4.88475e-277	0.352134	0.733	0.402	8.83798e-273	2	REEP5	1.4221
ENSTGUG00000003874	CRELD2	100220301	protein_coding	3.82381e-275	0.420992	0.679	0.359	6.91841e-271	2	CRELD2	1.52347
ENSTGUG00000000634	ENSTGUG00000000634	NA	protein_coding	3.92414e-273	0.301559	0.689	0.33	7.09995e-269	2	ENSTGUG00000000634	1.35197
ENSTGUG00000016861	ENSTGUG00000016861	NA	protein_coding	9.84983e-273	0.415442	0.351	0.106	1.78213e-268	2	ENSTGUG00000016861	1.51504
ENSTGUG00000001089	RHOBTB3	100218211	protein_coding	2.63974e-272	0.272863	0.323	0.087	4.77609e-268	2	RHOBTB3	1.31372
ENSTGUG00000003016	RAP2C	100227479	protein_coding	4.42091e-272	0.378952	0.787	0.473	7.99875e-268	2	RAP2C	1.46075
ENSTGUG00000023812	CCDC85C	NA	protein_coding	5.34295e-272	0.299389	0.444	0.161	9.667e-268	2	CCDC85C	1.34903
ENSTGUG00000012279	TRIM24	100231658	protein_coding	2.12625e-270	0.352114	0.716	0.369	3.84702e-266	2	TRIM24	1.42207
ENSTGUG00000028676	EDN3	NA	protein_coding	4.21507e-268	0.259049	0.326	0.09	7.62632e-264	2	EDN3	1.2957
ENSTGUG00000009220	DENND4A	100229269	protein_coding	2.09803e-266	0.37228	0.482	0.192	3.79597e-262	2	DENND4A	1.45104
ENSTGUG00000003684	CMTM8	100223586	protein_coding	3.80284e-266	0.550289	0.673	0.35	6.88048e-262	2	CMTM8	1.73375
ENSTGUG00000026812	GATA4	NA	protein_coding	2.77471e-265	0.331941	0.714	0.357	5.02029e-261	2	GATA4	1.39367
ENSTGUG00000007831	ENSTGUG00000007831	NA	protein_coding	4.1653e-264	0.334427	0.541	0.228	7.53627e-260	2	ENSTGUG00000007831	1.39714
ENSTGUG00000005916	SNX5	100223918	protein_coding	5.31722e-264	0.301894	0.41	0.143	9.62045e-260	2	SNX5	1.35242
ENSTGUG00000000729	PTPRS	100228089	protein_coding	1.37533e-263	0.392986	0.91	0.603	2.48838e-259	2	PTPRS	1.4814
ENSTGUG00000021688	COMT	NA	protein_coding	1.20447e-262	0.320913	0.454	0.168	2.17924e-258	2	COMT	1.37839
ENSTGUG00000012019	ENSTGUG00000012019	100231076	protein_coding	4.33669e-262	0.329836	0.823	0.519	7.84638e-258	2	ENSTGUG00000012019	1.39074
ENSTGUG00000008080	VEGFD	100227068	protein_coding	3.70008e-260	0.279558	0.467	0.173	6.69455e-256	2	VEGFD	1.32254
ENSTGUG00000011986	RALGAPA1	100232511	protein_coding	1.3057e-258	0.331294	0.68	0.357	2.3624e-254	2	RALGAPA1	1.39277
ENSTGUG00000009095	CRYM	100229846	protein_coding	1.45566e-256	0.375313	0.294	0.081	2.63372e-252	2	CRYM	1.45545
ENSTGUG00000004137	SLC16A6	100226876	protein_coding	3.43941e-256	0.485059	0.55	0.253	6.22293e-252	2	SLC16A6	1.62427
ENSTGUG00000004659	ADGRD1	100219897	protein_coding	1.27489e-254	0.252087	0.279	0.07	2.30666e-250	2	ADGRD1	1.28671
ENSTGUG00000008855	ENSTGUG00000008855	100229386	protein_coding	1.56115e-254	0.328203	0.648	0.328	2.8246e-250	2	ENSTGUG00000008855	1.38847
ENSTGUG00000005944	TWF1	100225082	protein_coding	1.81426e-254	0.411562	0.684	0.385	3.28255e-250	2	TWF1	1.50917
ENSTGUG00000024139	YWHAB	NA	protein_coding	2.90029e-254	0.350419	0.928	0.648	5.2475e-250	2	YWHAB	1.41966
ENSTGUG00000006026	MYLIP	100225131	protein_coding	6.59155e-253	0.294197	0.519	0.216	1.19261e-248	2	MYLIP	1.34205
ENSTGUG00000019341	ENSTGUG00000019341	NA	protein_coding	7.8693e-252	0.423816	0.967	0.698	1.42379e-247	2	ENSTGUG00000019341	1.52778
ENSTGUG00000011516	PKP2	100220559	protein_coding	2.98139e-251	0.311806	0.388	0.129	5.39423e-247	2	PKP2	1.36589
ENSTGUG00000009321	GAS6	100228564	protein_coding	7.71866e-251	0.260305	0.418	0.145	1.39654e-246	2	GAS6	1.29733
ENSTGUG00000008311	DNER	100231075	protein_coding	9.1148e-251	0.276266	0.258	0.062	1.64914e-246	2	DNER	1.3182
ENSTGUG00000008067	PLXNA1	100227879	protein_coding	2.79119e-249	0.343571	0.636	0.323	5.0501e-245	2	PLXNA1	1.40997
ENSTGUG00000010220	PDIA3	101234078	protein_coding	4.48427e-247	0.350598	0.982	0.761	8.11338e-243	2	PDIA3	1.41992
ENSTGUG00000007531	CTNND2	NA	protein_coding	9.08102e-246	0.294909	0.656	0.327	1.64303e-241	2	CTNND2	1.343
ENSTGUG00000029052	ENSTGUG00000029052	NA	protein_coding	5.53739e-244	0.375702	0.706	0.337	1.00188e-239	2	ENSTGUG00000029052	1.45601
ENSTGUG00000001866	SLC35B1	NA	protein_coding	1.71997e-243	0.343849	0.876	0.593	3.11194e-239	2	SLC35B1	1.41037
ENSTGUG00000004541	ARHGAP40	NA	protein_coding	3.11991e-243	0.296322	0.408	0.145	5.64485e-239	2	ARHGAP40	1.3449
ENSTGUG00000002303	NNT	100228078	protein_coding	4.96371e-243	0.362057	0.687	0.376	8.98084e-239	2	NNT	1.43628
ENSTGUG00000014760	HSPA9	NA	protein_coding	1.04869e-242	0.342297	0.923	0.651	1.8974e-238	2	HSPA9	1.40818
ENSTGUG00000012145	FZD6	100222044	protein_coding	1.594e-241	0.2759	0.373	0.126	2.88403e-237	2	FZD6	1.31772
ENSTGUG00000003997	TP53BP2	100221962	protein_coding	4.76345e-239	0.382649	0.718	0.401	8.61852e-235	2	TP53BP2	1.46616
ENSTGUG00000008769	B4GALT5	100219705	protein_coding	6.42179e-239	0.251311	0.356	0.117	1.16189e-234	2	B4GALT5	1.28571
ENSTGUG00000013564	WNT11	NA	protein_coding	9.45957e-239	0.319863	0.392	0.136	1.71152e-234	2	WNT11	1.37694
ENSTGUG00000012687	PAPOLA	100219099	protein_coding	6.54266e-238	0.37057	0.809	0.507	1.18376e-233	2	PAPOLA	1.44856
ENSTGUG00000004900	ENSTGUG00000004900	100226843	protein_coding	6.73529e-238	0.261058	0.433	0.164	1.21862e-233	2	ENSTGUG00000004900	1.2983
ENSTGUG00000010016	EP300	100231106	protein_coding	7.67121e-238	0.335193	0.825	0.52	1.38795e-233	2	EP300	1.39821
ENSTGUG00000000947	NRP1	100218484	protein_coding	2.21313e-237	0.404285	0.753	0.413	4.00422e-233	2	NRP1	1.49823
ENSTGUG00000029620	AKAP12	NA	protein_coding	1.27226e-236	0.414482	0.991	0.839	2.3019e-232	2	AKAP12	1.51359
ENSTGUG00000003882	ENO1	100231891	protein_coding	1.34881e-236	0.355012	0.989	0.827	2.4404e-232	2	ENO1	1.4262
ENSTGUG00000006375	CASK	100218327	protein_coding	3.54765e-236	0.336917	0.81	0.5	6.41875e-232	2	CASK	1.40062
ENSTGUG00000026456	DYNLRB1	NA	protein_coding	1.35673e-235	0.399973	0.981	0.78	2.45474e-231	2	DYNLRB1	1.49178
ENSTGUG00000029430	OLFM3	NA	protein_coding	1.58816e-235	0.276322	0.441	0.168	2.87345e-231	2	OLFM3	1.31827
ENSTGUG00000002730	KIF2A	100231498	protein_coding	6.06238e-235	0.328212	0.795	0.494	1.09687e-230	2	KIF2A	1.38848
ENSTGUG00000005631	ENSTGUG00000005631	100223568	protein_coding	1.55794e-234	0.36327	0.559	0.272	2.81878e-230	2	ENSTGUG00000005631	1.43802
ENSTGUG00000010471	ADD1	100220908	protein_coding	2.6e-232	0.359149	0.826	0.529	4.70418e-228	2	ADD1	1.43211
ENSTGUG00000010035	RBX1	100190092	protein_coding	1.25136e-231	0.30568	0.972	0.744	2.26409e-227	2	RBX1	1.35755
ENSTGUG00000002916	PTPN14	100220112	protein_coding	5.12554e-231	0.274131	0.595	0.282	9.27364e-227	2	PTPN14	1.31539
ENSTGUG00000022366	ENSTGUG00000022366	NA	protein_coding	1.24448e-230	0.337695	0.818	0.484	2.25164e-226	2	ENSTGUG00000022366	1.40171
ENSTGUG00000006786	ENSTGUG00000006786	100217667	protein_coding	1.54726e-230	0.35048	0.853	0.565	2.79947e-226	2	ENSTGUG00000006786	1.41975
ENSTGUG00000005169	DAG1	NA	protein_coding	2.85734e-229	0.291455	0.626	0.318	5.16979e-225	2	DAG1	1.33837
ENSTGUG00000017533	ENSTGUG00000017533	NA	protein_coding	9.83298e-229	0.253737	0.512	0.218	1.77908e-224	2	ENSTGUG00000017533	1.28883
ENSTGUG00000005794	NEDD9	100229910	protein_coding	3.02974e-228	0.302879	0.412	0.155	5.48171e-224	2	NEDD9	1.35375
ENSTGUG00000019080	ENSTGUG00000019080	NA	protein_coding	5.85328e-228	0.328598	0.62	0.317	1.05903e-223	2	ENSTGUG00000019080	1.38902
ENSTGUG00000011815	DECR1	NA	protein_coding	1.53024e-226	0.303103	0.752	0.443	2.76866e-222	2	DECR1	1.35405
ENSTGUG00000012576	NDRG1	100230327	protein_coding	2.13018e-224	0.645163	0.474	0.21	3.85413e-220	2	NDRG1	1.9063
ENSTGUG00000003229	DLD	100230199	protein_coding	2.30269e-224	0.319554	0.802	0.507	4.16625e-220	2	DLD	1.37651
ENSTGUG00000010538	HSPD1	100218505	protein_coding	6.36277e-224	0.394684	0.976	0.769	1.15122e-219	2	HSPD1	1.48391
ENSTGUG00000008839	STX17	100223398	protein_coding	6.39594e-223	0.31811	0.692	0.393	1.15722e-218	2	STX17	1.37453
ENSTGUG00000010927	ABLIM1	100226714	protein_coding	1.49543e-222	0.293505	0.716	0.384	2.70568e-218	2	ABLIM1	1.34112
ENSTGUG00000012642	PPP4R4	100219065	protein_coding	2.69287e-222	0.256922	0.374	0.134	4.8722e-218	2	PPP4R4	1.29294
ENSTGUG00000024209	GADD45B	NA	protein_coding	5.8893e-221	0.469944	0.773	0.457	1.06555e-216	2	GADD45B	1.5999
ENSTGUG00000000276	NKTR	NA	protein_coding	7.05942e-221	0.369569	0.851	0.562	1.27726e-216	2	NKTR	1.44711
ENSTGUG00000019540	BAHCC1	NA	protein_coding	3.75742e-220	0.320337	0.735	0.435	6.79831e-216	2	BAHCC1	1.37759
ENSTGUG00000008678	SDF2L1	100221855	protein_coding	6.99751e-220	0.349727	0.77	0.475	1.26606e-215	2	SDF2L1	1.41868
ENSTGUG00000007855	TMTC2	100227647	protein_coding	8.84096e-220	0.263105	0.532	0.24	1.5996e-215	2	TMTC2	1.30096
ENSTGUG00000001300	VDAC1	100222861	protein_coding	3.55691e-219	0.30331	0.564	0.272	6.43553e-215	2	VDAC1	1.35433
ENSTGUG00000001752	UBP1	100221040	protein_coding	1.16275e-218	0.270399	0.71	0.403	2.10377e-214	2	UBP1	1.31049
ENSTGUG00000002299	PAIP1	NA	protein_coding	3.04922e-218	0.383453	0.631	0.347	5.51696e-214	2	PAIP1	1.46734
ENSTGUG00000002554	RAB5C	100190713	protein_coding	1.94167e-217	0.279294	0.756	0.446	3.51306e-213	2	RAB5C	1.3222
ENSTGUG00000001309	PPP1R12B	100224964	protein_coding	4.60552e-217	0.273191	0.456	0.192	8.33276e-213	2	PPP1R12B	1.31415
ENSTGUG00000006673	ENSTGUG00000006673	NA	protein_coding	1.23424e-216	0.369565	0.675	0.385	2.23311e-212	2	ENSTGUG00000006673	1.44711
ENSTGUG00000013229	PLA2G7	NA	protein_coding	2.50861e-216	0.267123	0.535	0.248	4.53883e-212	2	PLA2G7	1.3062
ENSTGUG00000027003	ENSTGUG00000027003	NA	lncRNA	5.15359e-215	0.298551	0.593	0.3	9.32439e-211	2	ENSTGUG00000027003	1.3479
ENSTGUG00000005056	NIPSNAP2	100227221	protein_coding	2.82534e-214	0.405558	0.894	0.635	5.11189e-210	2	NIPSNAP2	1.50014
ENSTGUG00000009016	TSHZ3	NA	protein_coding	4.81624e-213	0.301808	0.802	0.468	8.71402e-209	2	TSHZ3	1.3523
ENSTGUG00000008161	FBRSL1	NA	protein_coding	5.83459e-213	0.335656	0.826	0.539	1.05565e-208	2	FBRSL1	1.39886
ENSTGUG00000003668	TSPAN3	100228913	protein_coding	1.3212e-211	0.287792	0.959	0.7	2.39045e-207	2	TSPAN3	1.33348
ENSTGUG00000003340	ADH5	NA	protein_coding	1.83521e-211	0.274808	0.746	0.45	3.32044e-207	2	ADH5	1.31628
ENSTGUG00000005620	CNN3	NA	protein_coding	8.25113e-211	0.295278	0.826	0.527	1.49288e-206	2	CNN3	1.3435
ENSTGUG00000001582	ATP5F1A	751975	protein_coding	1.50747e-210	0.309921	0.968	0.734	2.72746e-206	2	ATP5F1A	1.36332
ENSTGUG00000027337	TMEM123	NA	protein_coding	5.24491e-206	0.254612	0.695	0.372	9.48962e-202	2	TMEM123	1.28996
ENSTGUG00000012205	RB1	100217687	protein_coding	7.67345e-206	0.270512	0.713	0.413	1.38836e-201	2	RB1	1.31064
ENSTGUG00000010462	SPATS2L	100231904	protein_coding	4.03701e-205	0.28369	0.635	0.342	7.30417e-201	2	SPATS2L	1.32802
ENSTGUG00000010557	DNAJC19	NA	protein_coding	6.06393e-205	0.27421	0.799	0.506	1.09715e-200	2	DNAJC19	1.31549
ENSTGUG00000008653	FEZ2	NA	protein_coding	1.29196e-204	0.315148	0.727	0.448	2.33754e-200	2	FEZ2	1.37046
ENSTGUG00000007748	SEC14L1	100220747	protein_coding	6.89964e-203	0.297789	0.681	0.387	1.24835e-198	2	SEC14L1	1.34688
ENSTGUG00000012643	ACAT1	NA	protein_coding	7.37633e-203	0.261414	0.853	0.568	1.3346e-198	2	ACAT1	1.29876
ENSTGUG00000000275	NCAM1	100226293	protein_coding	1.06046e-202	0.264152	0.816	0.488	1.91869e-198	2	NCAM1	1.30233
ENSTGUG00000007594	ARPC1B	100218385	protein_coding	2.34327e-201	0.314536	0.859	0.601	4.23968e-197	2	ARPC1B	1.36962
ENSTGUG00000002582	ITM2A	100190544	protein_coding	3.71731e-200	0.289713	0.96	0.72	6.72573e-196	2	ITM2A	1.33604
ENSTGUG00000004753	SARAF	100225487	protein_coding	1.83606e-199	0.296549	0.605	0.321	3.32198e-195	2	SARAF	1.34521
ENSTGUG00000020995	TMEM9B	NA	protein_coding	3.64742e-199	0.252257	0.92	0.649	6.59928e-195	2	TMEM9B	1.28693
ENSTGUG00000025909	ENSTGUG00000025909	NA	lncRNA	4.624e-199	0.279005	0.719	0.396	8.36621e-195	2	ENSTGUG00000025909	1.32181
ENSTGUG00000011466	CTBP2	NA	protein_coding	1.0174e-198	0.284603	0.708	0.4	1.84077e-194	2	CTBP2	1.32923
ENSTGUG00000004103	MACROH2A2	100224559	protein_coding	1.50774e-197	0.284199	0.728	0.433	2.72796e-193	2	MACROH2A2	1.3287
ENSTGUG00000003292	LONRF3	NA	protein_coding	5.18175e-197	0.270411	0.342	0.124	9.37534e-193	2	LONRF3	1.3105
ENSTGUG00000006428	CCN1	NA	protein_coding	2.24758e-196	0.364871	0.893	0.579	4.06654e-192	2	CCN1	1.44033
ENSTGUG00000006552	ENSTGUG00000006552	100217978	protein_coding	2.56975e-195	0.348733	0.8	0.522	4.64945e-191	2	ENSTGUG00000006552	1.41727
ENSTGUG00000017527	SLC16A1	NA	protein_coding	5.2416e-194	0.264649	0.701	0.402	9.48363e-190	2	SLC16A1	1.30297
ENSTGUG00000008137	VEGFA	NA	protein_coding	7.84148e-194	0.251471	0.437	0.185	1.41876e-189	2	VEGFA	1.28592
ENSTGUG00000005261	TMBIM1	NA	protein_coding	3.80911e-193	0.284308	0.741	0.442	6.89183e-189	2	TMBIM1	1.32884
ENSTGUG00000026451	CHCHD10	NA	protein_coding	2.33332e-192	0.285407	0.936	0.691	4.22168e-188	2	CHCHD10	1.3303
ENSTGUG00000011336	COPS5	NA	protein_coding	6.54213e-192	0.251271	0.85	0.573	1.18367e-187	2	COPS5	1.28566
ENSTGUG00000013544	NRIP1	100218466	protein_coding	2.46577e-191	0.342353	0.743	0.457	4.46131e-187	2	NRIP1	1.40826
ENSTGUG00000022996	SLC9A3R2	NA	protein_coding	6.4959e-190	0.335046	0.667	0.392	1.1753e-185	2	SLC9A3R2	1.398
ENSTGUG00000001383	MYBPH	NA	protein_coding	1.35418e-189	0.255612	0.431	0.187	2.45011e-185	2	MYBPH	1.29125
ENSTGUG00000007411	SMS	100228014	protein_coding	2.28937e-189	0.255444	0.7	0.402	4.14216e-185	2	SMS	1.29103
ENSTGUG00000008452	MSI2	NA	protein_coding	2.74092e-188	0.271463	0.554	0.287	4.95915e-184	2	MSI2	1.31188
ENSTGUG00000009158	PEBP1	NA	protein_coding	2.77701e-186	0.378205	0.954	0.74	5.02444e-182	2	PEBP1	1.45966
ENSTGUG00000009760	CD151	100224798	protein_coding	5.52401e-186	0.266866	0.615	0.33	9.9946e-182	2	CD151	1.30587
ENSTGUG00000020354	CLTB	NA	protein_coding	5.46773e-185	0.308782	0.735	0.468	9.89277e-181	2	CLTB	1.36177
ENSTGUG00000003144	HPGDS	100224496	protein_coding	4.77812e-184	0.287159	0.418	0.175	8.64506e-180	2	HPGDS	1.33264
ENSTGUG00000000651	THYN1	NA	protein_coding	1.1856e-183	0.334561	0.651	0.366	2.1451e-179	2	THYN1	1.39733
ENSTGUG00000000614	BSG	NA	protein_coding	3.23792e-183	0.289794	0.975	0.762	5.85836e-179	2	BSG	1.33615
ENSTGUG00000006089	ENSTGUG00000006089	NA	protein_coding	7.37762e-182	0.271898	0.438	0.194	1.33483e-177	2	ENSTGUG00000006089	1.31245
ENSTGUG00000007540	CLTC	100228172	protein_coding	3.14762e-180	0.255949	0.736	0.461	5.69499e-176	2	CLTC	1.29169
ENSTGUG00000008323	FAAH	100230788	protein_coding	1.89739e-176	0.260277	0.474	0.221	3.43295e-172	2	FAAH	1.29729
ENSTGUG00000023595	EFNB2	NA	protein_coding	2.35841e-175	0.258046	0.399	0.168	4.26708e-171	2	EFNB2	1.2944
ENSTGUG00000026438	TLE5	NA	protein_coding	1.65561e-174	0.292344	0.744	0.469	2.99549e-170	2	TLE5	1.33956
ENSTGUG00000009383	QKI	NA	protein_coding	1.4646e-169	0.291734	0.947	0.716	2.64989e-165	2	QKI	1.33875
ENSTGUG00000000705	ARRDC3	100228281	protein_coding	2.79624e-168	0.282965	0.554	0.298	5.05924e-164	2	ARRDC3	1.32706
ENSTGUG00000012539	LMO7	NA	protein_coding	3.18022e-167	0.257264	0.704	0.417	5.75398e-163	2	LMO7	1.29339
ENSTGUG00000011112	PENK	100190068	protein_coding	8.13594e-166	0.466409	0.307	0.117	1.47203e-161	2	PENK	1.59426
ENSTGUG00000006790	BCL11A	NA	protein_coding	5.56776e-165	0.267417	0.6	0.336	1.00737e-160	2	BCL11A	1.30659
ENSTGUG00000002407	SEMA3D	100225470	protein_coding	3.55781e-163	0.352467	0.731	0.446	6.43714e-159	2	SEMA3D	1.42257
ENSTGUG00000005863	ENSTGUG00000005863	100222881	protein_coding	7.98917e-161	0.258333	0.601	0.33	1.44548e-156	2	ENSTGUG00000005863	1.29477
ENSTGUG00000029009	PNRC2	NA	protein_coding	8.2627e-161	0.304479	0.901	0.646	1.49497e-156	2	PNRC2	1.35592
ENSTGUG00000027290	ENSTGUG00000027290	NA	protein_coding	6.88509e-160	0.281149	0.306	0.115	1.24572e-155	2	ENSTGUG00000027290	1.32465
ENSTGUG00000024671	CSRP1	NA	protein_coding	6.5622e-158	0.339813	0.527	0.282	1.1873e-153	2	CSRP1	1.40468
ENSTGUG00000013091	LRATD1	NA	protein_coding	4.39804e-156	0.281248	0.417	0.193	7.95738e-152	2	LRATD1	1.32478
ENSTGUG00000000491	HSPA8	100228250	protein_coding	8.70749e-156	0.280503	0.991	0.855	1.57545e-151	2	HSPA8	1.3238
ENSTGUG00000011101	ITGAV	100228982	protein_coding	7.00633e-154	0.27916	0.699	0.439	1.26766e-149	2	ITGAV	1.32202
ENSTGUG00000001204	SPOCK1	100223935	protein_coding	1.54494e-151	0.298007	0.457	0.222	2.79527e-147	2	SPOCK1	1.34717
ENSTGUG00000002156	DAB2	NA	protein_coding	6.29556e-151	0.253124	0.646	0.386	1.13906e-146	2	DAB2	1.28804
ENSTGUG00000022040	ENSTGUG00000022040	NA	protein_coding	1.15265e-148	0.253014	0.804	0.527	2.08548e-144	2	ENSTGUG00000022040	1.2879
ENSTGUG00000000873	GAMT	100218458	protein_coding	3.84231e-147	0.290094	0.549	0.308	6.95188e-143	2	GAMT	1.33655
ENSTGUG00000004214	ACBD3	100222983	protein_coding	8.53214e-145	0.26665	0.686	0.441	1.54372e-140	2	ACBD3	1.30558
ENSTGUG00000009018	GMNN	100231130	protein_coding	6.64369e-141	0.273964	0.609	0.369	1.20204e-136	2	GMNN	1.31517
ENSTGUG00000005274	MRPS22	NA	protein_coding	1.11948e-140	0.313269	0.733	0.488	2.02547e-136	2	MRPS22	1.36789
ENSTGUG00000008873	SEC61B	100190240	protein_coding	1.04363e-137	0.285581	0.97	0.784	1.88825e-133	2	SEC61B	1.33053
ENSTGUG00000021020	JAM2	NA	protein_coding	1.29626e-135	0.271334	0.352	0.159	2.34533e-131	2	JAM2	1.31171
ENSTGUG00000028027	TMED2	NA	protein_coding	3.66349e-133	0.279595	0.98	0.773	6.62835e-129	2	TMED2	1.32259
ENSTGUG00000004786	CTNNB1	100217813	protein_coding	8.05522e-130	0.255539	0.92	0.682	1.45743e-125	2	CTNNB1	1.29116
ENSTGUG00000000788	GM2A	NA	protein_coding	2.1087e-118	0.287136	0.606	0.381	3.81527e-114	2	GM2A	1.33261
ENSTGUG00000009791	FRMD4B	100219776	protein_coding	1.24275e-117	0.268652	0.76	0.527	2.2485e-113	2	FRMD4B	1.3082
ENSTGUG00000008032	NASP	NA	protein_coding	1.37867e-109	0.257546	0.987	0.817	2.49443e-105	2	NASP	1.29375
ENSTGUG00000006515	TMSB15B	100190397	protein_coding	1.1176e-99	0.318809	0.971	0.795	2.02208e-95	2	TMSB15B	1.37549
ENSTGUG00000025970	LOX	NA	protein_coding	4.69758e-88	0.357879	0.516	0.328	8.49933e-84	2	LOX	1.43029
ENSTGUG00000020074	HES6	NA	protein_coding	2.46168e-84	0.39575	0.348	0.196	4.45391e-80	2	HES6	1.4855
ENSTGUG00000007081	NR0B1	100228016	protein_coding	0	1.04995	0.762	0.344	0	3	NR0B1	2.8575
ENSTGUG00000009511	TMEM100	100225558	protein_coding	0	1.04741	0.567	0.094	0	3	TMEM100	2.85027
ENSTGUG00000006000	OLFM1	100224367	protein_coding	0	1.01339	0.779	0.298	0	3	OLFM1	2.75492
ENSTGUG00000019865	ENSTGUG00000019865	NA	protein_coding	0	1.00642	0.914	0.294	0	3	ENSTGUG00000019865	2.73579
ENSTGUG00000022764	LIMD2	NA	protein_coding	0	0.912054	0.824	0.283	0	3	LIMD2	2.48943
ENSTGUG00000023437	VASH1	NA	protein_coding	0	0.907479	0.866	0.429	0	3	VASH1	2.47807
ENSTGUG00000021466	CYGB	NA	protein_coding	0	0.885555	0.777	0.261	0	3	CYGB	2.42433
ENSTGUG00000021950	TCF21	NA	protein_coding	0	0.8636	0.572	0.151	0	3	TCF21	2.37168
ENSTGUG00000011502	MSC	NA	protein_coding	0	0.86187	0.679	0.217	0	3	MSC	2.36758
ENSTGUG00000007756	ENSTGUG00000007756	100218386	protein_coding	0	0.859689	0.854	0.319	0	3	ENSTGUG00000007756	2.36243
ENSTGUG00000002625	EDNRA	100228384	protein_coding	0	0.851036	0.875	0.323	0	3	EDNRA	2.34207
ENSTGUG00000021772	ENSTGUG00000021772	NA	protein_coding	0	0.831284	0.653	0.194	0	3	ENSTGUG00000021772	2.29627
ENSTGUG00000011074	TFPI	NA	protein_coding	0	0.824746	0.78	0.274	0	3	TFPI	2.2813
ENSTGUG00000000298	NEURL1B	NA	protein_coding	0	0.792823	0.742	0.237	0	3	NEURL1B	2.20963
ENSTGUG00000009682	SMOC2	100224213	protein_coding	0	0.776395	0.619	0.181	0	3	SMOC2	2.17362
ENSTGUG00000000593	EBF1	100228980	protein_coding	0	0.770923	0.618	0.162	0	3	EBF1	2.16176
ENSTGUG00000029247	ENSTGUG00000029247	NA	protein_coding	0	0.752646	0.954	0.551	0	3	ENSTGUG00000029247	2.12261
ENSTGUG00000011378	HIPK2	100227279	protein_coding	0	0.744797	0.922	0.561	0	3	HIPK2	2.10601
ENSTGUG00000001615	SETBP1	NA	protein_coding	0	0.741876	0.835	0.352	0	3	SETBP1	2.09987
ENSTGUG00000000599	ETS1	NA	protein_coding	0	0.734346	0.724	0.225	0	3	ETS1	2.08412
ENSTGUG00000007337	MMP2	100228546	protein_coding	0	0.732651	0.941	0.549	0	3	MMP2	2.08059
ENSTGUG00000007813	TBX2	100217510	protein_coding	0	0.728244	0.702	0.229	0	3	TBX2	2.07144
ENSTGUG00000022507	FAM107B	NA	protein_coding	0	0.71281	0.726	0.323	0	3	FAM107B	2.03972
ENSTGUG00000013098	ENSTGUG00000013098	100219024	protein_coding	0	0.701024	0.932	0.565	0	3	ENSTGUG00000013098	2.01582
ENSTGUG00000001522	COL1A2	100221003	protein_coding	0	0.693435	0.987	0.585	0	3	COL1A2	2.00058
ENSTGUG00000008724	SNAI1	100231256	protein_coding	0	0.692766	0.523	0.113	0	3	SNAI1	1.99924
ENSTGUG00000009469	ITPRID2	100228435	protein_coding	0	0.668413	0.578	0.187	0	3	ITPRID2	1.95114
ENSTGUG00000000647	DPP6	100225294	protein_coding	0	0.664843	0.59	0.179	0	3	DPP6	1.94419
ENSTGUG00000005233	INKA1	NA	protein_coding	0	0.655298	0.594	0.149	0	3	INKA1	1.92572
ENSTGUG00000011498	ADAM12	100225378	protein_coding	0	0.647045	0.732	0.233	0	3	ADAM12	1.90989
ENSTGUG00000023964	ZCCHC24	NA	protein_coding	0	0.645867	0.84	0.367	0	3	ZCCHC24	1.90764
ENSTGUG00000019919	ADAM33	NA	protein_coding	0	0.645193	0.679	0.231	0	3	ADAM33	1.90635
ENSTGUG00000009849	CDH11	100219561	protein_coding	0	0.644197	0.73	0.289	0	3	CDH11	1.90446
ENSTGUG00000024828	MFAP4	NA	protein_coding	0	0.638554	0.966	0.652	0	3	MFAP4	1.89374
ENSTGUG00000009491	MMD	100231324	protein_coding	0	0.63405	0.697	0.315	0	3	MMD	1.88523
ENSTGUG00000025396	ENSTGUG00000025396	NA	protein_coding	0	0.631239	0.567	0.197	0	3	ENSTGUG00000025396	1.87994
ENSTGUG00000008599	NR2F2	NA	protein_coding	0	0.623604	0.993	0.743	0	3	NR2F2	1.86564
ENSTGUG00000019013	TP53I11	NA	protein_coding	0	0.605425	0.559	0.197	0	3	TP53I11	1.83203
ENSTGUG00000019495	GYPC	NA	protein_coding	0	0.584328	0.591	0.219	0	3	GYPC	1.79378
ENSTGUG00000005945	ENC1	100219400	protein_coding	0	0.570067	0.636	0.266	0	3	ENC1	1.76839
ENSTGUG00000022984	ENSTGUG00000022984	NA	protein_coding	0	0.5469	0.989	0.75	0	3	ENSTGUG00000022984	1.72789
ENSTGUG00000011702	TMEM200A	100231434	protein_coding	0	0.546767	0.579	0.209	0	3	TMEM200A	1.72766
ENSTGUG00000013538	ROBO2	NA	protein_coding	0	0.528732	0.721	0.328	0	3	ROBO2	1.69678
ENSTGUG00000003570	ENG	NA	protein_coding	0	0.492766	0.619	0.214	0	3	ENG	1.63684
ENSTGUG00000020240	CAMK1D	NA	protein_coding	0	0.489977	0.54	0.175	0	3	CAMK1D	1.63228
ENSTGUG00000025865	EVA1B	NA	protein_coding	0	0.455689	0.458	0.136	0	3	EVA1B	1.57726
ENSTGUG00000021490	RAB3C	NA	protein_coding	7.15113e-306	0.321526	0.305	0.061	1.29385e-301	3	RAB3C	1.37923
ENSTGUG00000024663	EFNB1	NA	protein_coding	9.79028e-306	0.585276	0.945	0.619	1.77135e-301	3	EFNB1	1.79549
ENSTGUG00000020924	SDC3	NA	protein_coding	1.03651e-301	0.519902	0.675	0.29	1.87535e-297	3	SDC3	1.68186
ENSTGUG00000000622	ADAM19	100225277	protein_coding	4.45642e-301	0.416558	0.355	0.084	8.06301e-297	3	ADAM19	1.51673
ENSTGUG00000011077	CALCRL	100222388	protein_coding	7.7919e-299	0.494636	0.782	0.365	1.40979e-294	3	CALCRL	1.6399
ENSTGUG00000002353	MEIS1	NA	protein_coding	3.83132e-298	0.495281	0.904	0.523	6.93201e-294	3	MEIS1	1.64096
ENSTGUG00000011228	FGFR2	100223379	protein_coding	1.8503e-296	0.628024	0.78	0.403	3.34775e-292	3	FGFR2	1.8739
ENSTGUG00000010336	NID1	100219409	protein_coding	4.86921e-295	0.552556	0.692	0.296	8.80986e-291	3	NID1	1.73769
ENSTGUG00000001307	LPAR1	NA	protein_coding	2.18504e-292	0.505658	0.585	0.233	3.95339e-288	3	LPAR1	1.65808
ENSTGUG00000009631	ENSTGUG00000009631	100231377	protein_coding	4.61754e-290	0.475063	0.66	0.301	8.35452e-286	3	ENSTGUG00000009631	1.60812
ENSTGUG00000024777	ENSTGUG00000024777	NA	lncRNA	1.53242e-288	0.5674	0.626	0.263	2.7726e-284	3	ENSTGUG00000024777	1.76368
ENSTGUG00000024401	ENSTGUG00000024401	NA	protein_coding	7.33291e-288	0.471965	0.87	0.498	1.32674e-283	3	ENSTGUG00000024401	1.60314
ENSTGUG00000003559	AK1	NA	protein_coding	4.6084e-282	0.495451	0.699	0.339	8.33798e-278	3	AK1	1.64124
ENSTGUG00000007345	DLC1	100219370	protein_coding	5.26404e-282	0.501895	0.697	0.326	9.52423e-278	3	DLC1	1.65185
ENSTGUG00000008632	MXRA5	NA	protein_coding	2.10513e-278	0.659853	0.703	0.329	3.80882e-274	3	MXRA5	1.93451
ENSTGUG00000029687	ENSTGUG00000029687	NA	protein_coding	1.05638e-277	0.509971	0.983	0.697	1.91131e-273	3	ENSTGUG00000029687	1.66524
ENSTGUG00000011821	FBLN1	100225904	protein_coding	6.06998e-277	0.460038	0.597	0.237	1.09824e-272	3	FBLN1	1.58413
ENSTGUG00000001670	FKBP5	100222047	protein_coding	9.88282e-273	0.379101	0.406	0.118	1.7881e-268	3	FKBP5	1.46097
ENSTGUG00000008178	DCN	100222483	protein_coding	1.57943e-269	0.706903	0.592	0.233	2.85766e-265	3	DCN	2.0277
ENSTGUG00000002348	DSP	100223866	protein_coding	9.29818e-269	0.615213	0.961	0.636	1.68232e-264	3	DSP	1.85005
ENSTGUG00000011973	LAMA4	100228260	protein_coding	2.35395e-268	0.356858	0.406	0.114	4.25901e-264	3	LAMA4	1.42883
ENSTGUG00000027826	ECM2	NA	protein_coding	1.65222e-260	0.338584	0.345	0.086	2.98937e-256	3	ECM2	1.40296
ENSTGUG00000010048	ABCC5	100224018	protein_coding	1.16053e-259	0.583767	0.598	0.273	2.09974e-255	3	ABCC5	1.79278
ENSTGUG00000028670	SYNPO2	NA	protein_coding	1.95679e-256	0.445742	0.49	0.173	3.54042e-252	3	SYNPO2	1.56165
ENSTGUG00000020261	CPXM1	NA	protein_coding	3.43968e-255	0.478906	0.73	0.377	6.22342e-251	3	CPXM1	1.61431
ENSTGUG00000006954	TMEM119	100226680	protein_coding	1.45018e-251	0.369927	0.429	0.137	2.62382e-247	3	TMEM119	1.44763
ENSTGUG00000006638	ONECUT1	100227378	protein_coding	1.6786e-251	0.382144	0.253	0.051	3.0371e-247	3	ONECUT1	1.46542
ENSTGUG00000025008	MAFB	NA	protein_coding	2.44169e-242	0.525244	0.723	0.369	4.41775e-238	3	MAFB	1.69087
ENSTGUG00000010914	ENSTGUG00000010914	100231698	protein_coding	9.49402e-242	0.476964	0.536	0.208	1.71775e-237	3	ENSTGUG00000010914	1.61118
ENSTGUG00000012151	PPFIBP1	100226930	protein_coding	1.81919e-238	0.487414	0.769	0.433	3.29146e-234	3	PPFIBP1	1.6281
ENSTGUG00000004361	LHX9	100232550	protein_coding	5.26831e-238	0.43904	0.758	0.35	9.53196e-234	3	LHX9	1.55122
ENSTGUG00000009745	NFIA	100221182	protein_coding	2.36869e-237	0.434994	0.96	0.679	4.28568e-233	3	NFIA	1.54495
ENSTGUG00000011904	ZEB2	100220433	protein_coding	1.15532e-233	0.494144	0.684	0.339	2.09032e-229	3	ZEB2	1.63909
ENSTGUG00000007714	SEPTIN9	NA	protein_coding	1.78479e-230	0.418878	0.802	0.476	3.22922e-226	3	SEPTIN9	1.52026
ENSTGUG00000007196	RPL35	NA	protein_coding	9.44371e-229	0.257242	0.999	0.98	1.70865e-224	3	RPL35	1.29336
ENSTGUG00000029648	ENSTGUG00000029648	NA	protein_coding	2.6933e-225	0.47426	0.994	0.82	4.87299e-221	3	ENSTGUG00000029648	1.60683
ENSTGUG00000023364	RUNX2	NA	protein_coding	7.97801e-225	0.69054	0.427	0.15	1.44346e-220	3	RUNX2	1.99479
ENSTGUG00000011748	MEIS2	NA	protein_coding	2.15145e-223	0.390538	0.795	0.423	3.89262e-219	3	MEIS2	1.47778
ENSTGUG00000000595	ILK	NA	protein_coding	3.52121e-220	0.419188	0.836	0.546	6.37093e-216	3	ILK	1.52073
ENSTGUG00000011579	CRISPLD1	100231755	protein_coding	9.26666e-220	0.554235	0.524	0.229	1.67662e-215	3	CRISPLD1	1.74061
ENSTGUG00000012739	RHPN1	NA	protein_coding	1.86686e-219	0.39505	0.493	0.204	3.37771e-215	3	RHPN1	1.48446
ENSTGUG00000003312	ENSTGUG00000003312	NA	protein_coding	8.59828e-217	0.375445	0.44	0.163	1.55569e-212	3	ENSTGUG00000003312	1.45564
ENSTGUG00000019536	ENSTGUG00000019536	NA	protein_coding	5.41397e-213	0.384797	0.861	0.555	9.79549e-209	3	ENSTGUG00000019536	1.46932
ENSTGUG00000026229	ENSTGUG00000026229	NA	lncRNA	2.44136e-210	0.433569	0.962	0.741	4.41716e-206	3	ENSTGUG00000026229	1.54275
ENSTGUG00000024234	ZFP36L1	NA	protein_coding	1.36476e-205	0.426559	0.847	0.54	2.46925e-201	3	ZFP36L1	1.53198
ENSTGUG00000012611	KHDRBS3	100217822	protein_coding	4.52422e-205	0.435307	0.716	0.426	8.18567e-201	3	KHDRBS3	1.54544
ENSTGUG00000026006	MARCKS	NA	protein_coding	1.08034e-203	0.398143	0.992	0.805	1.95467e-199	3	MARCKS	1.48906
ENSTGUG00000001899	PDE5A	100225742	protein_coding	2.75372e-203	0.445912	0.455	0.181	4.9823e-199	3	PDE5A	1.56191
ENSTGUG00000012902	ENSTGUG00000012902	NA	protein_coding	1.18009e-202	0.59199	0.872	0.625	2.13514e-198	3	ENSTGUG00000012902	1.80758
ENSTGUG00000002949	GPRC5C	NA	protein_coding	1.2588e-202	0.38338	0.485	0.206	2.27755e-198	3	GPRC5C	1.46724
ENSTGUG00000028163	TSPAN18	NA	protein_coding	2.04859e-202	0.383574	0.773	0.436	3.70651e-198	3	TSPAN18	1.46752
ENSTGUG00000019696	TCF7L1	NA	protein_coding	4.47024e-200	0.372721	0.743	0.437	8.08801e-196	3	TCF7L1	1.45168
ENSTGUG00000026223	TAF10	NA	protein_coding	6.00747e-200	0.398383	0.965	0.75	1.08693e-195	3	TAF10	1.48941
ENSTGUG00000023478	ENSTGUG00000023478	NA	protein_coding	1.0715e-198	0.436891	0.948	0.679	1.93866e-194	3	ENSTGUG00000023478	1.54789
ENSTGUG00000002825	TGFB2	100231617	protein_coding	1.10971e-197	0.616515	0.455	0.184	2.0078e-193	3	TGFB2	1.85246
ENSTGUG00000004296	ATP2B2	100223109	protein_coding	3.1049e-197	0.309683	0.702	0.358	5.61769e-193	3	ATP2B2	1.36299
ENSTGUG00000013071	ENSTGUG00000013071	NA	protein_coding	3.49542e-197	0.297237	0.35	0.11	6.32427e-193	3	ENSTGUG00000013071	1.34613
ENSTGUG00000012873	FAT3	100223418	protein_coding	3.68127e-197	0.366975	0.36	0.121	6.66052e-193	3	FAT3	1.44336
ENSTGUG00000005039	TLN2	100220667	protein_coding	4.26577e-197	0.347385	0.752	0.45	7.71806e-193	3	TLN2	1.41536
ENSTGUG00000007122	SORBS1	NA	protein_coding	7.29208e-195	0.305931	0.393	0.141	1.31936e-190	3	SORBS1	1.35789
ENSTGUG00000023158	ENSTGUG00000023158	NA	protein_coding	1.31636e-192	0.280775	0.454	0.181	2.38168e-188	3	ENSTGUG00000023158	1.32416
ENSTGUG00000004494	ENSTGUG00000004494	751981	protein_coding	2.75886e-192	1.04426	0.551	0.256	4.9916e-188	3	ENSTGUG00000004494	2.84128
ENSTGUG00000011096	SNX9	100225096	protein_coding	2.2629e-190	0.416182	0.688	0.406	4.09426e-186	3	SNX9	1.51616
ENSTGUG00000000583	WDR86	NA	protein_coding	7.76416e-189	0.355665	0.537	0.248	1.40477e-184	3	WDR86	1.42713
ENSTGUG00000007097	ARX	100231876	protein_coding	1.0502e-187	0.342588	0.421	0.163	1.90013e-183	3	ARX	1.40859
ENSTGUG00000013023	DACT1	100221895	protein_coding	1.47532e-187	0.292208	0.312	0.093	2.6693e-183	3	DACT1	1.33938
ENSTGUG00000022536	RPS9	NA	protein_coding	1.89316e-187	0.302361	0.993	0.918	3.4253e-183	3	RPS9	1.35305
ENSTGUG00000010102	CNTN4	100224263	protein_coding	1.53812e-186	0.387235	0.344	0.114	2.78292e-182	3	CNTN4	1.4729
ENSTGUG00000009483	ADAMTS9	100223707	protein_coding	1.44764e-183	0.361663	0.484	0.208	2.61921e-179	3	ADAMTS9	1.43571
ENSTGUG00000006501	SLC6A4	100229068	protein_coding	1.95682e-183	0.349985	0.309	0.091	3.54048e-179	3	SLC6A4	1.41905
ENSTGUG00000000306	ADCYAP1R1	NA	protein_coding	1.61238e-182	0.436204	0.298	0.089	2.91729e-178	3	ADCYAP1R1	1.54682
ENSTGUG00000000611	CLINT1	100226122	protein_coding	9.13706e-182	0.365875	0.78	0.513	1.65317e-177	3	CLINT1	1.44177
ENSTGUG00000001502	PCDH18	NA	protein_coding	2.63063e-181	0.403587	0.51	0.228	4.75961e-177	3	PCDH18	1.49719
ENSTGUG00000013377	FSTL1	NA	protein_coding	8.57911e-179	0.347046	0.758	0.47	1.55222e-174	3	FSTL1	1.41488
ENSTGUG00000000942	PDGFRB	100223375	protein_coding	3.46269e-178	0.302246	0.38	0.137	6.26504e-174	3	PDGFRB	1.35289
ENSTGUG00000004599	ENSTGUG00000004599	100221648	protein_coding	7.12811e-178	0.311119	0.428	0.172	1.28969e-173	3	ENSTGUG00000004599	1.36495
ENSTGUG00000008619	ELK3	100221428	protein_coding	1.22535e-177	0.280944	0.458	0.188	2.21702e-173	3	ELK3	1.32438
ENSTGUG00000002382	ITGA1	100224251	protein_coding	1.30303e-177	0.285081	0.336	0.11	2.35757e-173	3	ITGA1	1.32987
ENSTGUG00000006604	DUSP15	NA	protein_coding	1.41495e-177	0.323574	0.407	0.161	2.56008e-173	3	DUSP15	1.38206
ENSTGUG00000015747	ENSTGUG00000015747	NA	pseudogene	1.05869e-176	0.321425	0.603	0.317	1.91549e-172	3	ENSTGUG00000015747	1.37909
ENSTGUG00000019689	ENSTGUG00000019689	NA	protein_coding	1.416e-176	0.399089	0.833	0.547	2.56197e-172	3	ENSTGUG00000019689	1.49047
ENSTGUG00000000408	PDLIM7	NA	protein_coding	5.15474e-176	0.358077	0.636	0.347	9.32647e-172	3	PDLIM7	1.43058
ENSTGUG00000000479	UBASH3B	NA	protein_coding	2.20172e-171	0.323571	0.55	0.264	3.98358e-167	3	UBASH3B	1.38205
ENSTGUG00000027715	TAGLN2	NA	protein_coding	7.18023e-171	0.380063	0.917	0.66	1.29912e-166	3	TAGLN2	1.46238
ENSTGUG00000002676	RPL12	NA	protein_coding	9.12151e-171	0.278531	0.995	0.909	1.65036e-166	3	RPL12	1.32119
ENSTGUG00000022845	CRYGN	NA	protein_coding	6.25503e-170	0.258748	0.288	0.085	1.13172e-165	3	CRYGN	1.29531
ENSTGUG00000011844	RUNX1T1	NA	protein_coding	1.41588e-169	0.363768	0.602	0.318	2.56175e-165	3	RUNX1T1	1.43874
ENSTGUG00000008923	LTBP1	100232161	protein_coding	1.26389e-168	0.38579	0.591	0.317	2.28675e-164	3	LTBP1	1.47078
ENSTGUG00000025781	RPL28	NA	protein_coding	5.19357e-168	0.272101	0.999	0.968	9.39672e-164	3	RPL28	1.31272
ENSTGUG00000029580	RARRES2	NA	protein_coding	1.06924e-167	0.32142	0.837	0.549	1.93457e-163	3	RARRES2	1.37909
ENSTGUG00000012892	ANGPT2	100225992	protein_coding	3.71771e-166	0.40303	0.34	0.119	6.72645e-162	3	ANGPT2	1.49635
ENSTGUG00000007750	RPS21	NA	protein_coding	7.69771e-163	0.259799	0.993	0.919	1.39275e-158	3	RPS21	1.29667
ENSTGUG00000016109	DKK3	NA	protein_coding	1.27917e-162	0.361065	0.464	0.207	2.31441e-158	3	DKK3	1.43486
ENSTGUG00000023210	ENSTGUG00000023210	NA	protein_coding	4.07582e-162	0.312912	0.81	0.53	7.37438e-158	3	ENSTGUG00000023210	1.3674
ENSTGUG00000027507	NR2F1	NA	protein_coding	7.13369e-162	0.339601	0.548	0.268	1.2907e-157	3	NR2F1	1.40439
ENSTGUG00000018870	ENSTGUG00000018870	NA	lncRNA	5.71001e-160	0.294202	0.42	0.17	1.03311e-155	3	ENSTGUG00000018870	1.34206
ENSTGUG00000019187	CDC42EP1	NA	protein_coding	2.19413e-159	0.306275	0.413	0.174	3.96984e-155	3	CDC42EP1	1.35836
ENSTGUG00000004722	RBPMS2	100221566	protein_coding	2.74156e-159	0.335212	0.606	0.341	4.96031e-155	3	RBPMS2	1.39824
ENSTGUG00000002511	KAZN	100222565	protein_coding	1.00653e-158	0.350144	0.537	0.273	1.82112e-154	3	KAZN	1.41927
ENSTGUG00000000825	GNG7	100221367	protein_coding	1.21083e-156	0.307777	0.932	0.701	2.19076e-152	3	GNG7	1.3604
ENSTGUG00000005405	SEPTIN7	NA	protein_coding	2.03537e-156	0.299527	0.984	0.802	3.68259e-152	3	SEPTIN7	1.34922
ENSTGUG00000002424	ENSTGUG00000002424	100228369	protein_coding	1.10231e-155	0.382371	0.815	0.576	1.9944e-151	3	ENSTGUG00000002424	1.46576
ENSTGUG00000009552	ENSTGUG00000009552	NA	protein_coding	1.83264e-153	0.392792	0.555	0.29	3.31579e-149	3	ENSTGUG00000009552	1.48111
ENSTGUG00000028181	ENSTGUG00000028181	NA	lncRNA	1.09e-152	0.307369	0.917	0.664	1.97213e-148	3	ENSTGUG00000028181	1.35984
ENSTGUG00000004464	NEFL	NA	protein_coding	1.15468e-152	0.438094	0.382	0.151	2.08917e-148	3	NEFL	1.54975
ENSTGUG00000010149	FZD7	100218502	protein_coding	1.16954e-152	0.426507	0.618	0.354	2.11605e-148	3	FZD7	1.5319
ENSTGUG00000005350	CCND1	100231612	protein_coding	3.34632e-152	0.317071	0.82	0.555	6.0545e-148	3	CCND1	1.3731
ENSTGUG00000005851	PRICKLE1	100230896	protein_coding	1.07332e-150	0.296279	0.382	0.153	1.94196e-146	3	PRICKLE1	1.34484
ENSTGUG00000002675	SMAD1	100219645	protein_coding	3.06322e-147	0.304448	0.691	0.424	5.54228e-143	3	SMAD1	1.35588
ENSTGUG00000026233	CLVS2	NA	protein_coding	5.67593e-147	0.290468	0.355	0.141	1.02695e-142	3	CLVS2	1.33705
ENSTGUG00000028341	S1PR3	NA	protein_coding	2.5349e-146	0.288374	0.303	0.105	4.5864e-142	3	S1PR3	1.33426
ENSTGUG00000012718	SMAP1	100227834	protein_coding	3.9768e-146	0.286029	0.779	0.538	7.19522e-142	3	SMAP1	1.33113
ENSTGUG00000005126	TNS1	100228405	protein_coding	3.26002e-145	0.292437	0.467	0.224	5.89836e-141	3	TNS1	1.33969
ENSTGUG00000006121	TGFBR3	100218701	protein_coding	5.53716e-144	0.333288	0.655	0.387	1.00184e-139	3	TGFBR3	1.39555
ENSTGUG00000007580	METRNL	100219852	protein_coding	8.32051e-143	0.351631	0.533	0.276	1.50543e-138	3	METRNL	1.42138
ENSTGUG00000005584	BICC1	100225173	protein_coding	1.17004e-142	0.288231	0.553	0.303	2.11696e-138	3	BICC1	1.33407
ENSTGUG00000003386	COL6A2	100224039	protein_coding	1.67702e-142	0.275666	0.406	0.175	3.03423e-138	3	COL6A2	1.31741
ENSTGUG00000012298	TRPS1	100226946	protein_coding	7.36785e-142	0.290321	0.631	0.369	1.33306e-137	3	TRPS1	1.33686
ENSTGUG00000010695	ATOH8	NA	protein_coding	9.84661e-138	0.335126	0.48	0.234	1.78155e-133	3	ATOH8	1.39812
ENSTGUG00000028547	CLU	NA	protein_coding	1.55854e-137	0.278961	0.849	0.584	2.81986e-133	3	CLU	1.32176
ENSTGUG00000012703	CDKN1B	100190046	protein_coding	5.32815e-137	0.418474	0.694	0.458	9.64022e-133	3	CDKN1B	1.51964
ENSTGUG00000000407	OAF	100221467	protein_coding	2.16522e-136	0.297399	0.742	0.469	3.91753e-132	3	OAF	1.34635
ENSTGUG00000020035	CAPZB	NA	protein_coding	2.5774e-136	0.309134	0.909	0.687	4.66329e-132	3	CAPZB	1.36224
ENSTGUG00000028395	PPM1E	NA	protein_coding	8.06958e-136	0.28122	0.298	0.107	1.46003e-131	3	PPM1E	1.32475
ENSTGUG00000018923	FZD4	NA	protein_coding	2.69131e-135	0.297646	0.876	0.59	4.86938e-131	3	FZD4	1.34668
ENSTGUG00000012336	PDE3A	NA	protein_coding	5.66501e-135	0.265577	0.524	0.265	1.02497e-130	3	PDE3A	1.30418
ENSTGUG00000009964	ARHGAP28	NA	protein_coding	1.4484e-134	0.256935	0.357	0.146	2.62059e-130	3	ARHGAP28	1.29296
ENSTGUG00000007941	GRB10	100224775	protein_coding	1.57882e-134	0.280395	0.479	0.245	2.85656e-130	3	GRB10	1.32365
ENSTGUG00000027603	RASL11B	NA	protein_coding	1.71989e-134	0.3016	0.276	0.095	3.11179e-130	3	RASL11B	1.35202
ENSTGUG00000029750	ENSTGUG00000029750	NA	protein_coding	1.09818e-133	0.268189	0.896	0.659	1.98693e-129	3	ENSTGUG00000029750	1.30759
ENSTGUG00000010641	ENSTGUG00000010641	100232519	protein_coding	1.33265e-132	0.374316	0.995	0.776	2.41115e-128	3	ENSTGUG00000010641	1.454
ENSTGUG00000022927	RARA	NA	protein_coding	2.75661e-130	0.283002	0.677	0.435	4.98754e-126	3	RARA	1.32711
ENSTGUG00000002042	FAT4	100222872	protein_coding	2.37635e-129	0.26669	0.342	0.14	4.29953e-125	3	FAT4	1.30564
ENSTGUG00000006290	SNED1	NA	protein_coding	2.74485e-126	0.252464	0.451	0.23	4.96626e-122	3	SNED1	1.28719
ENSTGUG00000012987	SOX11	NA	protein_coding	4.01006e-126	0.279824	0.7	0.453	7.25539e-122	3	SOX11	1.3229
ENSTGUG00000009734	SLIT1	100226609	protein_coding	1.34101e-124	0.312448	0.377	0.166	2.4263e-120	3	SLIT1	1.36677
ENSTGUG00000010995	COL3A1	NA	protein_coding	3.27156e-124	0.459018	0.458	0.227	5.91923e-120	3	COL3A1	1.58252
ENSTGUG00000000003	EGR1	NA	protein_coding	1.3623e-122	0.396149	0.845	0.577	2.4648e-118	3	EGR1	1.48609
ENSTGUG00000003220	SMARCD2	NA	protein_coding	2.33745e-122	0.259913	0.512	0.287	4.22914e-118	3	SMARCD2	1.29682
ENSTGUG00000003388	EML4	100219108	protein_coding	2.51622e-121	0.272154	0.858	0.626	4.5526e-117	3	EML4	1.31279
ENSTGUG00000028450	SLC39A1	NA	protein_coding	2.85326e-121	0.262792	0.88	0.652	5.16241e-117	3	SLC39A1	1.30056
ENSTGUG00000013089	TRIB2	100218272	protein_coding	1.21369e-120	0.284618	0.443	0.225	2.19592e-116	3	TRIB2	1.32925
ENSTGUG00000026052	TMEM47	NA	protein_coding	1.66426e-120	0.391504	0.615	0.374	3.01115e-116	3	TMEM47	1.4792
ENSTGUG00000028029	PRDM11	NA	protein_coding	6.22045e-120	0.27204	0.649	0.42	1.12547e-115	3	PRDM11	1.31264
ENSTGUG00000012962	PXDN	100230769	protein_coding	2.95117e-119	0.266073	0.653	0.414	5.33956e-115	3	PXDN	1.30483
ENSTGUG00000008042	GALNT1	100229109	protein_coding	5.26231e-119	0.27349	0.654	0.43	9.5211e-115	3	GALNT1	1.31454
ENSTGUG00000003215	ENSTGUG00000003215	NA	protein_coding	1.1656e-117	0.261428	0.49	0.27	2.10891e-113	3	ENSTGUG00000003215	1.29878
ENSTGUG00000002038	SPRY1	100223875	protein_coding	7.8429e-117	0.262535	0.33	0.141	1.41902e-112	3	SPRY1	1.30022
ENSTGUG00000013146	LAPTM4A	NA	protein_coding	1.42294e-115	0.307407	0.876	0.645	2.57452e-111	3	LAPTM4A	1.35989
ENSTGUG00000027604	RPS9	NA	protein_coding	1.83759e-115	0.254067	0.948	0.735	3.32475e-111	3	RPS9.1	1.28926
ENSTGUG00000004532	ANO5	100225207	protein_coding	4.52736e-115	0.255107	0.622	0.396	8.19135e-111	3	ANO5	1.2906
ENSTGUG00000001464	FHL3	100221802	protein_coding	5.08438e-114	0.254853	0.596	0.37	9.19918e-110	3	FHL3	1.29027
ENSTGUG00000003050	ATF3	100226782	protein_coding	2.1045e-113	0.336919	0.357	0.157	3.80767e-109	3	ATF3	1.40063
ENSTGUG00000008854	ALDH1A3	100231202	protein_coding	2.90121e-112	0.342523	0.267	0.099	5.24915e-108	3	ALDH1A3	1.4085
ENSTGUG00000013259	RBP5	100225047	protein_coding	1.45956e-111	0.26111	0.926	0.703	2.64078e-107	3	RBP5	1.29837
ENSTGUG00000001957	RAI14	100222361	protein_coding	1.76039e-111	0.295757	0.771	0.533	3.18508e-107	3	RAI14	1.34414
ENSTGUG00000023383	HES4	NA	protein_coding	4.43048e-111	0.312488	0.572	0.34	8.01606e-107	3	HES4	1.36682
ENSTGUG00000009560	MAGI1	100230368	protein_coding	2.10073e-110	0.275261	0.489	0.271	3.80084e-106	3	MAGI1	1.31687
ENSTGUG00000010746	MYH9	100222467	protein_coding	4.79199e-110	0.386048	0.869	0.662	8.67015e-106	3	MYH9	1.47115
ENSTGUG00000005665	HS6ST1	NA	protein_coding	1.8693e-109	0.28349	0.66	0.425	3.38212e-105	3	HS6ST1	1.32776
ENSTGUG00000008763	ADAMTS17	NA	protein_coding	9.65708e-109	0.284623	0.567	0.317	1.74726e-104	3	ADAMTS17	1.32926
ENSTGUG00000023841	ENSTGUG00000023841	NA	lncRNA	1.1465e-108	0.268297	0.985	0.801	2.07437e-104	3	ENSTGUG00000023841	1.30774
ENSTGUG00000005938	CPE	100221584	protein_coding	9.39087e-107	0.278146	0.401	0.194	1.69909e-102	3	CPE	1.32068
ENSTGUG00000007269	BASP1	100190447	protein_coding	6.86306e-106	0.263898	0.939	0.702	1.24173e-101	3	BASP1	1.30199
ENSTGUG00000025551	ENSTGUG00000025551	NA	protein_coding	1.15117e-104	0.319798	0.453	0.242	2.08281e-100	3	ENSTGUG00000025551	1.37685
ENSTGUG00000000904	ID3	100226703	protein_coding	1.32368e-102	0.287531	0.778	0.532	2.39493e-98	3	ID3	1.33313
ENSTGUG00000004763	SLITRK2	NA	protein_coding	1.77492e-102	0.259897	0.414	0.208	3.21136e-98	3	SLITRK2	1.2968
ENSTGUG00000000724	TPM4	NA	protein_coding	8.07198e-101	0.255941	0.912	0.713	1.46046e-96	3	TPM4	1.29168
ENSTGUG00000011684	EPB41L2	100218952	protein_coding	1.40421e-99	0.289259	0.731	0.527	2.54064e-95	3	EPB41L2	1.33544
ENSTGUG00000009454	IFITM10	NA	protein_coding	2.034e-98	0.292352	0.478	0.271	3.68012e-94	3	IFITM10	1.33958
ENSTGUG00000012423	PNRC1	NA	protein_coding	1.54776e-97	0.263686	0.99	0.829	2.80037e-93	3	PNRC1	1.30172
ENSTGUG00000004238	MYLK	100226590	protein_coding	8.13742e-95	0.334999	0.403	0.211	1.4723e-90	3	MYLK	1.39794
ENSTGUG00000003206	UNC5C	100228371	protein_coding	1.70009e-94	0.263583	0.47	0.258	3.07597e-90	3	UNC5C	1.30159
ENSTGUG00000008173	APCDD1L	100227714	protein_coding	2.43947e-93	0.358344	0.459	0.256	4.41374e-89	3	APCDD1L	1.43096
ENSTGUG00000009134	HES1	100225879	protein_coding	1.40506e-92	0.32982	0.568	0.355	2.54217e-88	3	HES1	1.39072
ENSTGUG00000005974	NELL2	100231825	protein_coding	5.62586e-85	0.283457	0.486	0.29	1.01789e-80	3	NELL2	1.32771
ENSTGUG00000010210	ENSTGUG00000010210	NA	protein_coding	3.02081e-83	0.348352	0.273	0.117	5.46554e-79	3	ENSTGUG00000010210	1.41673
ENSTGUG00000003190	TNFSF15	100231136	protein_coding	6.0485e-83	0.336582	0.253	0.107	1.09436e-78	3	TNFSF15	1.40015
ENSTGUG00000010356	GATA6	100228783	protein_coding	1.13928e-80	0.293976	0.733	0.523	2.06131e-76	3	GATA6	1.34175
ENSTGUG00000010215	LRRN1	100217548	protein_coding	2.19034e-79	0.261237	0.368	0.2	3.96299e-75	3	LRRN1	1.29854
ENSTGUG00000012998	ID2	100224948	protein_coding	1.5755e-74	0.283461	0.635	0.421	2.85055e-70	3	ID2	1.32772
ENSTGUG00000011441	TMTC1	101233502	protein_coding	8.20502e-70	0.338345	0.348	0.194	1.48453e-65	3	TMTC1	1.40262
ENSTGUG00000006883	VCAN	100229875	protein_coding	1.80891e-66	0.291991	0.574	0.391	3.27286e-62	3	VCAN	1.33909
ENSTGUG00000011771	RSPO3	NA	protein_coding	6.37704e-59	0.287621	0.323	0.179	1.1538e-54	3	RSPO3	1.33325
ENSTGUG00000025134	PTN	NA	protein_coding	0	1.24442	0.817	0.256	0	4	PTN	3.47091
ENSTGUG00000020743	ENSTGUG00000020743	NA	protein_coding	0	1.0034	0.893	0.323	0	4	ENSTGUG00000020743	2.72754
ENSTGUG00000006178	ALDH1A2	751771	protein_coding	0	0.966488	0.925	0.397	0	4	ALDH1A2	2.6287
ENSTGUG00000001776	RBPMS	100228176	protein_coding	0	0.81666	0.893	0.347	0	4	RBPMS	2.26293
ENSTGUG00000023203	NPY2R	NA	protein_coding	0	0.810706	0.626	0.108	0	4	NPY2R	2.2495
ENSTGUG00000007723	GATA5	100225872	protein_coding	0	0.801424	0.767	0.289	0	4	GATA5	2.22871
ENSTGUG00000003842	NPNT	NA	protein_coding	0	0.788908	0.965	0.536	0	4	NPNT	2.20099
ENSTGUG00000011771	RSPO3	NA	protein_coding	0	0.740514	0.65	0.155	0	4	RSPO3	2.09701
ENSTGUG00000002393	KRT19	100231284	protein_coding	0	0.727593	0.648	0.168	0	4	KRT19	2.07009
ENSTGUG00000004361	LHX9	100232550	protein_coding	0	0.712438	0.813	0.35	0	4	LHX9	2.03896
ENSTGUG00000010252	HTRA3	100227670	protein_coding	0	0.694872	0.507	0.111	0	4	HTRA3	2.00345
ENSTGUG00000028860	ENSTGUG00000028860	NA	lncRNA	0	0.652655	0.748	0.275	0	4	ENSTGUG00000028860	1.92063
ENSTGUG00000008522	SOX6	100225773	protein_coding	0	0.616915	0.73	0.239	0	4	SOX6	1.8532
ENSTGUG00000012892	ANGPT2	100225992	protein_coding	0	0.610357	0.493	0.11	0	4	ANGPT2	1.84109
ENSTGUG00000011396	SLC8A3	NA	protein_coding	0	0.607122	0.751	0.217	0	4	SLC8A3	1.83514
ENSTGUG00000007419	EEF1A2	100231502	protein_coding	0	0.591378	0.402	0.086	0	4	EEF1A2	1.80648
ENSTGUG00000008131	GALNT9	100219937	protein_coding	0	0.54519	0.557	0.175	0	4	GALNT9	1.72494
ENSTGUG00000002396	ENSTGUG00000002396	NA	protein_coding	0	0.544552	0.572	0.176	0	4	ENSTGUG00000002396	1.72384
ENSTGUG00000024849	RPRM	NA	protein_coding	0	0.519599	0.759	0.282	0	4	RPRM	1.68135
ENSTGUG00000006475	LRRN4	NA	protein_coding	0	0.5141	0.44	0.071	0	4	LRRN4	1.67213
ENSTGUG00000002973	GPC3	NA	protein_coding	0	0.503345	0.563	0.164	0	4	GPC3	1.65425
ENSTGUG00000007753	BNC1	100228370	protein_coding	0	0.498532	0.434	0.096	0	4	BNC1	1.6463
ENSTGUG00000001512	SLIT3	100223926	protein_coding	0	0.486276	0.52	0.153	0	4	SLIT3	1.62625
ENSTGUG00000001940	CDH6	100223925	protein_coding	0	0.484874	0.407	0.098	0	4	CDH6	1.62397
ENSTGUG00000002878	KCNJ2	NA	protein_coding	0	0.473386	0.375	0.066	0	4	KCNJ2	1.60542
ENSTGUG00000008785	MYOF	100224704	protein_coding	0	0.468173	0.415	0.089	0	4	MYOF	1.59707
ENSTGUG00000024866	ENSTGUG00000024866	NA	protein_coding	0	0.43853	0.316	0.051	0	4	ENSTGUG00000024866	1.55043
ENSTGUG00000004206	EGF	100218747	protein_coding	0	0.436449	0.364	0.076	0	4	EGF	1.5472
ENSTGUG00000006470	CUX2	NA	protein_coding	0	0.417106	0.45	0.11	0	4	CUX2	1.51756
ENSTGUG00000017545	WNT2B	NA	protein_coding	0	0.416679	0.315	0.031	0	4	WNT2B	1.51692
ENSTGUG00000022710	ENSTGUG00000022710	NA	lncRNA	0	0.40926	0.349	0.058	0	4	ENSTGUG00000022710	1.5057
ENSTGUG00000012070	METTL24	NA	protein_coding	0	0.40142	0.369	0.065	0	4	METTL24	1.49395
ENSTGUG00000002487	SEMA3E	100219710	protein_coding	0	0.393961	0.29	0.018	0	4	SEMA3E	1.48284
ENSTGUG00000001753	ENSTGUG00000001753	100224274	protein_coding	0	0.38794	0.447	0.12	0	4	ENSTGUG00000001753	1.47394
ENSTGUG00000011748	MEIS2	NA	protein_coding	5.03896e-308	0.489131	0.871	0.421	9.11699e-304	4	MEIS2	1.6309
ENSTGUG00000008632	MXRA5	NA	protein_coding	1.81279e-294	0.585747	0.759	0.328	3.27988e-290	4	MXRA5	1.79633
ENSTGUG00000001621	NRG2	NA	protein_coding	1.2484e-290	0.256978	0.264	0.044	2.25872e-286	4	NRG2	1.29302
ENSTGUG00000025350	WNT16	NA	protein_coding	2.45959e-289	0.514869	0.686	0.254	4.45013e-285	4	WNT16	1.67342
ENSTGUG00000012390	COL14A1	100226945	protein_coding	2.34473e-282	0.569252	0.857	0.437	4.24231e-278	4	COL14A1	1.76694
ENSTGUG00000007752	LAMA5	100223855	protein_coding	1.252e-281	0.358394	0.45	0.127	2.26525e-277	4	LAMA5	1.43103
ENSTGUG00000004148	CASP6	100232257	protein_coding	3.49092e-279	0.589126	0.599	0.237	6.31612e-275	4	CASP6	1.80241
ENSTGUG00000004482	BNC2	100221613	protein_coding	2.18595e-277	0.472945	0.757	0.356	3.95503e-273	4	BNC2	1.60471
ENSTGUG00000006870	EFEMP1	100226873	protein_coding	8.28879e-277	0.383778	0.262	0.045	1.49969e-272	4	EFEMP1	1.46782
ENSTGUG00000005647	F3	NA	protein_coding	3.82422e-275	0.407403	0.365	0.089	6.91916e-271	4	F3	1.50291
ENSTGUG00000029594	S100A11	NA	protein_coding	8.27095e-271	0.588508	0.74	0.33	1.49646e-266	4	S100A11	1.8013
ENSTGUG00000004280	S100A4	NA	protein_coding	5.71327e-269	0.48281	0.319	0.069	1.0337e-264	4	S100A4	1.62062
ENSTGUG00000024167	PMEPA1	NA	protein_coding	3.23401e-267	0.598486	0.811	0.431	5.8513e-263	4	PMEPA1	1.81936
ENSTGUG00000002353	MEIS1	NA	protein_coding	1.79189e-265	0.435976	0.927	0.525	3.24206e-261	4	MEIS1	1.54647
ENSTGUG00000025017	ENSTGUG00000025017	NA	lncRNA	3.2644e-262	0.436624	0.791	0.388	5.90627e-258	4	ENSTGUG00000025017	1.54747
ENSTGUG00000027644	ELOVL6	NA	protein_coding	2.6916e-261	0.599159	0.764	0.376	4.86992e-257	4	ELOVL6	1.82059
ENSTGUG00000011847	GJA1	100219638	protein_coding	4.59799e-260	0.713949	0.888	0.545	8.31914e-256	4	GJA1	2.04204
ENSTGUG00000002136	CELF2	100221037	protein_coding	1.47472e-259	0.428576	0.713	0.313	2.66822e-255	4	CELF2	1.53507
ENSTGUG00000002348	DSP	100223866	protein_coding	1.58876e-259	0.561201	0.983	0.637	2.87454e-255	4	DSP	1.75278
ENSTGUG00000024103	FGF9	NA	protein_coding	1.68225e-256	0.290547	0.254	0.046	3.04369e-252	4	FGF9	1.33716
ENSTGUG00000004171	ENSTGUG00000004171	NA	protein_coding	3.68885e-256	0.429322	0.377	0.101	6.67425e-252	4	ENSTGUG00000004171	1.53622
ENSTGUG00000009770	PARD3B	100229339	protein_coding	2.71919e-250	0.518174	0.645	0.292	4.91984e-246	4	PARD3B	1.67896
ENSTGUG00000003932	HKDC1	NA	protein_coding	3.94189e-249	0.314023	0.35	0.087	7.13207e-245	4	HKDC1	1.36892
ENSTGUG00000012998	ID2	100224948	protein_coding	4.90581e-249	0.598042	0.794	0.41	8.87609e-245	4	ID2	1.81855
ENSTGUG00000018923	FZD4	NA	protein_coding	1.61048e-247	0.561415	0.925	0.589	2.91384e-243	4	FZD4	1.75315
ENSTGUG00000009857	RASSF7	100231529	protein_coding	5.15467e-245	0.336454	0.374	0.102	9.32635e-241	4	RASSF7	1.39997
ENSTGUG00000003705	SEPTIN12	NA	protein_coding	5.90574e-244	0.410844	0.638	0.273	1.06853e-239	4	SEPTIN12	1.50809
ENSTGUG00000005150	PCP4	NA	protein_coding	1.02589e-243	0.33531	0.362	0.095	1.85615e-239	4	PCP4	1.39837
ENSTGUG00000008282	MFGE8	100219678	protein_coding	1.25563e-242	0.465597	0.907	0.526	2.27182e-238	4	MFGE8	1.59296
ENSTGUG00000009189	FKBP7	100223680	protein_coding	3.71585e-241	0.407027	0.773	0.388	6.72309e-237	4	FKBP7	1.50234
ENSTGUG00000004265	UNC5B	100227380	protein_coding	4.77134e-240	0.404496	0.803	0.415	8.63279e-236	4	UNC5B	1.49855
ENSTGUG00000024454	ENSTGUG00000024454	NA	protein_coding	3.09714e-234	0.445107	0.398	0.116	5.60366e-230	4	ENSTGUG00000024454	1.56066
ENSTGUG00000007187	ENSTGUG00000007187	NA	lncRNA	8.29233e-234	0.534425	0.49	0.175	1.50033e-229	4	ENSTGUG00000007187	1.70647
ENSTGUG00000013259	RBP5	100225047	protein_coding	6.95975e-231	0.438017	0.963	0.703	1.25923e-226	4	RBP5	1.54963
ENSTGUG00000023339	ENSTGUG00000023339	NA	protein_coding	3.85653e-229	0.441103	0.732	0.36	6.97762e-225	4	ENSTGUG00000023339	1.55442
ENSTGUG00000007749	HDGFL3	100231231	protein_coding	3.71605e-228	0.408793	0.8	0.441	6.72345e-224	4	HDGFL3	1.505
ENSTGUG00000002234	PNMT	NA	protein_coding	2.19922e-225	0.429066	0.344	0.09	3.97905e-221	4	PNMT	1.53582
ENSTGUG00000007781	SCML2	NA	protein_coding	7.2675e-225	0.368742	0.469	0.166	1.31491e-220	4	SCML2	1.44591
ENSTGUG00000009578	AFDN	100227101	protein_coding	1.52796e-224	0.414417	0.935	0.624	2.76454e-220	4	AFDN	1.51349
ENSTGUG00000003206	UNC5C	100228371	protein_coding	5.81924e-219	0.429048	0.6	0.25	1.05287e-214	4	UNC5C	1.53579
ENSTGUG00000013637	DCBLD2	100218192	protein_coding	2.05228e-216	0.421312	0.837	0.509	3.71319e-212	4	DCBLD2	1.52396
ENSTGUG00000019646	MYL9	NA	protein_coding	4.43696e-215	0.314317	0.482	0.17	8.0278e-211	4	MYL9	1.36932
ENSTGUG00000025755	ENSTGUG00000025755	NA	lncRNA	5.45118e-211	0.397619	0.762	0.404	9.86282e-207	4	ENSTGUG00000025755	1.48828
ENSTGUG00000010189	AFAP1	100219961	protein_coding	3.91297e-208	0.474409	0.784	0.454	7.07974e-204	4	AFAP1	1.60706
ENSTGUG00000010641	ENSTGUG00000010641	100232519	protein_coding	4.01464e-208	0.445917	0.996	0.778	7.26368e-204	4	ENSTGUG00000010641	1.56192
ENSTGUG00000001172	KIAA1217	100228661	protein_coding	1.05594e-206	0.359904	0.744	0.385	1.91051e-202	4	KIAA1217	1.43319
ENSTGUG00000028590	ZFAND5	NA	protein_coding	7.6693e-203	0.666807	0.816	0.513	1.38761e-198	4	ZFAND5	1.94801
ENSTGUG00000011076	EMX2	100229208	protein_coding	2.14113e-198	0.37251	0.76	0.348	3.87394e-194	4	EMX2	1.45137
ENSTGUG00000006722	SYT12	NA	protein_coding	1.60487e-197	0.30407	0.455	0.161	2.90369e-193	4	SYT12	1.35536
ENSTGUG00000005731	NRXN1	100228660	protein_coding	3.21058e-195	0.253495	0.29	0.074	5.80891e-191	4	NRXN1	1.28852
ENSTGUG00000000398	ENSTGUG00000000398	NA	protein_coding	1.36037e-192	0.391786	0.35	0.107	2.46132e-188	4	ENSTGUG00000000398	1.47962
ENSTGUG00000006061	PALLD	NA	protein_coding	5.96304e-192	0.331267	0.526	0.215	1.07889e-187	4	PALLD	1.39273
ENSTGUG00000002147	SLC8A1	100226150	protein_coding	1.18113e-191	0.280311	0.46	0.169	2.13702e-187	4	SLC8A1	1.32354
ENSTGUG00000000150	KLHL18	NA	protein_coding	3.85638e-191	0.423759	0.633	0.306	6.97735e-187	4	KLHL18	1.52769
ENSTGUG00000006225	ENSTGUG00000006225	NA	protein_coding	1.11729e-190	0.293037	0.393	0.13	2.02151e-186	4	ENSTGUG00000006225	1.34049
ENSTGUG00000001812	VOPP1	100190328	protein_coding	1.94196e-190	0.323839	0.401	0.139	3.51358e-186	4	VOPP1	1.38242
ENSTGUG00000011821	FBLN1	100225904	protein_coding	3.7858e-190	0.290925	0.58	0.242	6.84964e-186	4	FBLN1	1.33766
ENSTGUG00000006681	GSN	100222132	protein_coding	4.26135e-188	0.261779	0.501	0.2	7.71006e-184	4	GSN	1.29924
ENSTGUG00000007337	MMP2	100228546	protein_coding	2.10424e-180	0.356943	0.906	0.555	3.80721e-176	4	MMP2	1.42895
ENSTGUG00000006143	RAB34	100220392	protein_coding	3.6448e-180	0.367671	0.607	0.287	6.59454e-176	4	RAB34	1.44437
ENSTGUG00000021502	KRT18	NA	protein_coding	5.74587e-178	0.456034	0.721	0.384	1.0396e-173	4	KRT18	1.5778
ENSTGUG00000002449	SEMA3A	100230255	protein_coding	3.90206e-176	0.371169	0.537	0.233	7.06e-172	4	SEMA3A	1.44943
ENSTGUG00000010651	ENSTGUG00000010651	100222093	protein_coding	5.36477e-175	0.38609	0.642	0.318	9.70647e-171	4	ENSTGUG00000010651	1.47122
ENSTGUG00000026768	ENSTGUG00000026768	NA	protein_coding	1.63365e-174	0.393266	0.97	0.732	2.95576e-170	4	ENSTGUG00000026768	1.48181
ENSTGUG00000000770	SPARC	100225225	protein_coding	4.25563e-174	0.440973	0.961	0.668	7.69972e-170	4	SPARC	1.55422
ENSTGUG00000020346	ENSTGUG00000020346	NA	protein_coding	2.26457e-166	0.274964	0.461	0.184	4.09729e-162	4	ENSTGUG00000020346	1.31648
ENSTGUG00000010045	WFS1	100231376	protein_coding	2.31956e-166	0.421483	0.753	0.444	4.19677e-162	4	WFS1	1.52422
ENSTGUG00000004238	MYLK	100226590	protein_coding	2.917e-166	0.337978	0.494	0.205	5.27772e-162	4	MYLK	1.40211
ENSTGUG00000009200	FAAP24	100217654	protein_coding	2.75981e-165	0.34312	0.708	0.409	4.99332e-161	4	FAAP24	1.40934
ENSTGUG00000028343	ENSTGUG00000028343	NA	lncRNA	3.6852e-164	0.277805	0.466	0.193	6.66764e-160	4	ENSTGUG00000028343	1.32023
ENSTGUG00000009794	ENSTGUG00000009794	NA	protein_coding	6.90966e-164	0.314619	0.996	0.903	1.25017e-159	4	ENSTGUG00000009794	1.36974
ENSTGUG00000007364	ENSTGUG00000007364	NA	protein_coding	9.12881e-163	0.257154	0.729	0.409	1.65168e-158	4	ENSTGUG00000007364	1.29324
ENSTGUG00000029110	PRELP	NA	protein_coding	1.26571e-162	0.265816	0.499	0.207	2.29005e-158	4	PRELP	1.30449
ENSTGUG00000020992	ENSTGUG00000020992	NA	protein_coding	3.92675e-162	0.271378	0.467	0.186	7.10466e-158	4	ENSTGUG00000020992	1.31177
ENSTGUG00000015188	DBN1	NA	protein_coding	7.4031e-162	0.37111	0.847	0.535	1.33944e-157	4	DBN1	1.44934
ENSTGUG00000009745	NFIA	100221182	protein_coding	1.89232e-161	0.314754	0.956	0.682	3.42377e-157	4	NFIA	1.36992
ENSTGUG00000007750	RPS21	NA	protein_coding	1.72931e-158	0.267549	0.995	0.92	3.12884e-154	4	RPS21	1.30676
ENSTGUG00000006296	ID4	NA	protein_coding	1.32227e-157	0.320976	0.531	0.237	2.39238e-153	4	ID4	1.37847
ENSTGUG00000005764	FSTL5	100221610	protein_coding	2.1183e-156	0.284139	0.266	0.075	3.83264e-152	4	FSTL5	1.32862
ENSTGUG00000001743	ENSTGUG00000001743	100228987	pseudogene	9.85715e-156	0.293757	0.634	0.323	1.78345e-151	4	ENSTGUG00000001743	1.34146
ENSTGUG00000025164	ENSTGUG00000025164	NA	protein_coding	1.14849e-154	0.293018	0.577	0.264	2.07796e-150	4	ENSTGUG00000025164	1.34047
ENSTGUG00000024663	EFNB1	NA	protein_coding	1.88266e-153	0.304395	0.931	0.623	3.40629e-149	4	EFNB1	1.3558
ENSTGUG00000000468	ENSTGUG00000000468	100218023	protein_coding	1.52963e-152	0.363424	0.831	0.569	2.76756e-148	4	ENSTGUG00000000468	1.43825
ENSTGUG00000009016	TSHZ3	NA	protein_coding	7.85702e-152	0.375398	0.791	0.482	1.42157e-147	4	TSHZ3	1.45557
ENSTGUG00000003678	CELSR1	100221214	protein_coding	5.24771e-151	0.360065	0.385	0.149	9.49468e-147	4	CELSR1	1.43342
ENSTGUG00000009548	KCNIP4	NA	protein_coding	2.26985e-150	0.304681	0.564	0.263	4.10685e-146	4	KCNIP4	1.35619
ENSTGUG00000011511	KCNB2	NA	protein_coding	1.10885e-149	0.286025	0.392	0.148	2.00624e-145	4	KCNB2	1.33113
ENSTGUG00000013253	CLSTN3	100218225	protein_coding	1.21266e-149	0.256927	0.433	0.177	2.19407e-145	4	CLSTN3	1.29295
ENSTGUG00000001511	PLXNA2	100228847	protein_coding	2.88971e-149	0.261307	0.369	0.133	5.22835e-145	4	PLXNA2	1.29863
ENSTGUG00000026511	EMP1	NA	protein_coding	1.16075e-147	0.275732	0.289	0.09	2.10015e-143	4	EMP1	1.3175
ENSTGUG00000011844	RUNX1T1	NA	protein_coding	4.10398e-147	0.312053	0.618	0.32	7.42533e-143	4	RUNX1T1	1.36623
ENSTGUG00000010356	GATA6	100228783	protein_coding	7.48782e-146	0.322875	0.837	0.517	1.35477e-141	4	GATA6	1.38109
ENSTGUG00000009388	LSP1	NA	protein_coding	9.57417e-145	0.357157	0.808	0.504	1.73225e-140	4	LSP1	1.42926
ENSTGUG00000003952	SAMD11	NA	protein_coding	3.40946e-144	0.269556	0.417	0.17	6.16874e-140	4	SAMD11	1.30938
ENSTGUG00000024828	MFAP4	NA	protein_coding	4.15313e-144	0.394811	0.944	0.657	7.51426e-140	4	MFAP4	1.4841
ENSTGUG00000009727	ECRG4	NA	protein_coding	3.35263e-142	0.260214	0.776	0.422	6.06592e-138	4	ECRG4	1.29721
ENSTGUG00000004610	MAF	NA	protein_coding	2.56017e-141	0.306258	0.434	0.18	4.63212e-137	4	MAF	1.35833
ENSTGUG00000012336	PDE3A	NA	protein_coding	8.52657e-141	0.255475	0.559	0.265	1.54271e-136	4	PDE3A	1.29107
ENSTGUG00000010195	COLEC12	100225978	protein_coding	6.4092e-140	0.476637	0.624	0.347	1.15962e-135	4	COLEC12	1.61065
ENSTGUG00000013163	HS1BP3	100232334	protein_coding	4.80007e-139	0.315744	0.755	0.477	8.68477e-135	4	HS1BP3	1.37128
ENSTGUG00000007009	ENSTGUG00000007009	NA	protein_coding	1.74912e-138	0.250976	0.497	0.229	3.16468e-134	4	ENSTGUG00000007009	1.28528
ENSTGUG00000006706	VCL	100228062	protein_coding	2.3752e-135	0.299432	0.551	0.286	4.29745e-131	4	VCL	1.34909
ENSTGUG00000009420	SSBP3	NA	protein_coding	1.47544e-133	0.298307	0.897	0.652	2.66952e-129	4	SSBP3	1.34757
ENSTGUG00000010116	LDLRAD3	100222916	protein_coding	3.02433e-133	0.279964	0.493	0.236	5.47192e-129	4	LDLRAD3	1.32308
ENSTGUG00000004487	ENSTGUG00000004487	NA	protein_coding	5.74874e-131	0.32291	0.816	0.539	1.04012e-126	4	ENSTGUG00000004487	1.38114
ENSTGUG00000023686	FLRT3	NA	protein_coding	2.93498e-130	0.293061	0.496	0.241	5.31026e-126	4	FLRT3	1.34052
ENSTGUG00000012987	SOX11	NA	protein_coding	3.06224e-130	0.293337	0.738	0.453	5.5405e-126	4	SOX11	1.34089
ENSTGUG00000010803	KDM3A	100226356	protein_coding	3.44308e-130	0.42239	0.775	0.525	6.22956e-126	4	KDM3A	1.5256
ENSTGUG00000009639	DAB1	100232823	protein_coding	2.98919e-129	0.255571	0.556	0.272	5.40834e-125	4	DAB1	1.2912
ENSTGUG00000001771	GTF2E2	100231029	protein_coding	3.05027e-129	0.268776	0.63	0.362	5.51885e-125	4	GTF2E2	1.30836
ENSTGUG00000024234	ZFP36L1	NA	protein_coding	1.52063e-128	0.301591	0.835	0.545	2.75127e-124	4	ZFP36L1	1.35201
ENSTGUG00000028450	SLC39A1	NA	protein_coding	2.96962e-128	0.286102	0.914	0.652	5.37294e-124	4	SLC39A1	1.33123
ENSTGUG00000006863	CCDC85A	100232492	protein_coding	2.02566e-127	0.264922	0.306	0.111	3.66503e-123	4	CCDC85A	1.30333
ENSTGUG00000029227	ANAPC13	NA	protein_coding	3.24009e-124	0.263417	0.852	0.605	5.86229e-120	4	ANAPC13	1.30137
ENSTGUG00000004763	SLITRK2	NA	protein_coding	3.71257e-124	0.292011	0.456	0.206	6.71715e-120	4	SLITRK2	1.33912
ENSTGUG00000026353	SLC5A3	NA	protein_coding	4.46973e-124	0.272103	0.873	0.605	8.08709e-120	4	SLC5A3	1.31272
ENSTGUG00000021990	RERG	NA	protein_coding	2.31709e-123	0.324904	0.869	0.544	4.19231e-119	4	RERG	1.3839
ENSTGUG00000000784	CDON	100225354	protein_coding	2.67074e-123	0.287539	0.56	0.299	4.83216e-119	4	CDON	1.33314
ENSTGUG00000004164	PLA2G12A	NA	protein_coding	2.97116e-120	0.281481	0.651	0.388	5.37573e-116	4	PLA2G12A	1.32509
ENSTGUG00000022693	CDC37	NA	protein_coding	1.68763e-119	0.25478	0.936	0.721	3.05342e-115	4	CDC37	1.29018
ENSTGUG00000015225	H2AFV	NA	protein_coding	2.22954e-119	0.340163	0.992	0.872	4.0339e-115	4	H2AFV	1.40518
ENSTGUG00000004299	MLLT3	NA	protein_coding	2.60976e-117	0.275292	0.49	0.246	4.72183e-113	4	MLLT3	1.31692
ENSTGUG00000001046	JCAD	NA	protein_coding	4.64784e-116	0.258348	0.65	0.354	8.40935e-112	4	JCAD	1.29479
ENSTGUG00000005201	MYH10	100227478	protein_coding	8.90344e-116	0.287534	0.928	0.671	1.6109e-111	4	MYH10	1.33314
ENSTGUG00000005315	FoxP2	751769	protein_coding	1.14842e-115	0.262936	0.464	0.224	2.07784e-111	4	FoxP2	1.30074
ENSTGUG00000029580	RARRES2	NA	protein_coding	5.15056e-115	0.255744	0.832	0.552	9.3189e-111	4	RARRES2	1.29142
ENSTGUG00000016051	MICAL2	NA	protein_coding	1.64028e-114	0.268936	0.416	0.19	2.96776e-110	4	MICAL2	1.30857
ENSTGUG00000029464	DHRS3	NA	protein_coding	1.30754e-113	0.257721	0.648	0.36	2.36573e-109	4	DHRS3	1.29398
ENSTGUG00000019435	ENSTGUG00000019435	NA	lncRNA	3.43156e-113	0.267273	0.912	0.663	6.20872e-109	4	ENSTGUG00000019435	1.3064
ENSTGUG00000007418	PPDPF	NA	protein_coding	2.38249e-112	0.436463	0.427	0.192	4.31064e-108	4	PPDPF	1.54723
ENSTGUG00000002109	HP1BP3	NA	protein_coding	2.67075e-110	0.272003	0.91	0.67	4.83219e-106	4	HP1BP3	1.31259
ENSTGUG00000017345	GLUL	NA	protein_coding	5.41136e-109	0.277182	0.463	0.227	9.79077e-105	4	GLUL	1.31941
ENSTGUG00000009915	CHKA	100225770	protein_coding	5.6244e-108	0.253825	0.706	0.445	1.01762e-103	4	CHKA	1.28895
ENSTGUG00000002511	KAZN	100222565	protein_coding	4.53167e-104	0.250621	0.52	0.277	8.19916e-100	4	KAZN	1.28482
ENSTGUG00000005316	BMPER	NA	protein_coding	2.06806e-102	0.279622	0.448	0.217	3.74175e-98	4	BMPER	1.32263
ENSTGUG00000019854	RHOB	NA	protein_coding	1.41743e-100	0.29309	0.662	0.413	2.56455e-96	4	RHOB	1.34056
ENSTGUG00000029687	ENSTGUG00000029687	NA	protein_coding	5.15512e-99	0.257668	0.967	0.701	9.32716e-95	4	ENSTGUG00000029687	1.29391
ENSTGUG00000004341	PTPRT	NA	protein_coding	2.80952e-98	0.277171	0.361	0.158	5.08327e-94	4	PTPRT	1.31939
ENSTGUG00000008767	PLOD2	100224084	protein_coding	1.19573e-96	0.256596	0.558	0.326	2.16344e-92	4	PLOD2	1.29252
ENSTGUG00000008115	NOC4L	100222810	protein_coding	1.88328e-93	0.278143	0.642	0.402	3.40743e-89	4	NOC4L	1.32068
ENSTGUG00000025609	ENSTGUG00000025609	NA	protein_coding	1.56341e-89	0.313279	0.926	0.677	2.82867e-85	4	ENSTGUG00000025609	1.3679
ENSTGUG00000019330	MCFD2	NA	protein_coding	4.25648e-86	0.25864	0.7	0.459	7.70125e-82	4	MCFD2	1.29517
ENSTGUG00000013091	LRATD1	NA	protein_coding	1.86501e-78	0.256371	0.394	0.204	3.37436e-74	4	LRATD1	1.29223
ENSTGUG00000019978	TXNIP	NA	protein_coding	2.73153e-78	0.264643	0.699	0.469	4.94216e-74	4	TXNIP	1.30297
ENSTGUG00000003565	ENSTGUG00000003565	100223523	protein_coding	2.09167e-60	0.258245	0.387	0.214	3.78445e-56	4	ENSTGUG00000003565	1.29466
ENSTGUG00000009321	GAS6	100228564	protein_coding	6.08472e-29	0.265159	0.268	0.168	1.10091e-24	4	GAS6	1.30364
ENSTGUG00000012449	CALD1	NA	protein_coding	0	1.7455	0.964	0.436	0	5	CALD1	5.72877
ENSTGUG00000008178	DCN	100222483	protein_coding	0	1.63937	0.896	0.224	0	5	DCN	5.1519
ENSTGUG00000002625	EDNRA	100228384	protein_coding	0	1.46997	0.912	0.335	0	5	EDNRA	4.34912
ENSTGUG00000011933	POSTN	NA	protein_coding	0	1.45428	0.58	0.086	0	5	POSTN	4.28139
ENSTGUG00000001522	COL1A2	100221003	protein_coding	0	1.41973	0.998	0.595	0	5	COL1A2	4.13602
ENSTGUG00000010336	NID1	100219409	protein_coding	0	1.38614	0.906	0.293	0	5	NID1	3.99936
ENSTGUG00000012648	COL12A1	100226890	protein_coding	0	1.36816	0.583	0.067	0	5	COL12A1	3.9281
ENSTGUG00000012394	FLRT2	100226817	protein_coding	0	1.31532	0.847	0.263	0	5	FLRT2	3.72594
ENSTGUG00000010914	ENSTGUG00000010914	100231698	protein_coding	0	1.30149	0.786	0.201	0	5	ENSTGUG00000010914	3.67477
ENSTGUG00000011904	ZEB2	100220433	protein_coding	0	1.23802	0.858	0.337	0	5	ZEB2	3.44879
ENSTGUG00000029588	ACTA2	NA	protein_coding	0	1.22488	0.511	0.051	0	5	ACTA2	3.40376
ENSTGUG00000003667	COL6A3	100225004	protein_coding	0	1.21953	0.618	0.039	0	5	COL6A3	3.3856
ENSTGUG00000021950	TCF21	NA	protein_coding	0	1.21086	0.695	0.154	0	5	TCF21	3.35636
ENSTGUG00000023964	ZCCHC24	NA	protein_coding	0	1.18747	0.898	0.376	0	5	ZCCHC24	3.27877
ENSTGUG00000012640	FILIP1	100220242	protein_coding	0	1.16809	0.666	0.059	0	5	FILIP1	3.21586
ENSTGUG00000008599	NR2F2	NA	protein_coding	0	1.11547	0.976	0.75	0	5	NR2F2	3.05099
ENSTGUG00000029620	AKAP12	NA	protein_coding	0	1.11313	0.995	0.848	0	5	AKAP12	3.04387
ENSTGUG00000010924	COL5A2	100223323	protein_coding	0	1.0822	0.809	0.239	0	5	COL5A2	2.95115
ENSTGUG00000019919	ADAM33	NA	protein_coding	0	1.07827	0.819	0.234	0	5	ADAM33	2.9396
ENSTGUG00000007337	MMP2	100228546	protein_coding	0	1.04991	0.95	0.558	0	5	MMP2	2.85738
ENSTGUG00000019865	ENSTGUG00000019865	NA	protein_coding	0	0.968612	0.841	0.314	0	5	ENSTGUG00000019865	2.63429
ENSTGUG00000013613	ALCAM	100221881	protein_coding	0	0.961828	0.777	0.348	0	5	ALCAM	2.61648
ENSTGUG00000004358	COL26A1	100225252	protein_coding	0	0.956589	0.628	0.13	0	5	COL26A1	2.6028
ENSTGUG00000011821	FBLN1	100225904	protein_coding	0	0.941446	0.714	0.239	0	5	FBLN1	2.56369
ENSTGUG00000002978	FN1	100231676	protein_coding	0	0.940133	0.865	0.481	0	5	FN1	2.56032
ENSTGUG00000002420	C8G	NA	protein_coding	0	0.933374	0.729	0.282	0	5	C8G	2.54308
ENSTGUG00000002495	DAAM2	NA	protein_coding	0	0.933135	0.596	0.149	0	5	DAAM2	2.54247
ENSTGUG00000011748	MEIS2	NA	protein_coding	0	0.922087	0.897	0.426	0	5	MEIS2	2.51453
ENSTGUG00000000770	SPARC	100225225	protein_coding	0	0.916281	0.968	0.673	0	5	SPARC	2.49998
ENSTGUG00000027826	ECM2	NA	protein_coding	0	0.910027	0.638	0.075	0	5	ECM2	2.48439
ENSTGUG00000027594	SHISA3	NA	protein_coding	0	0.907644	0.42	0.06	0	5	SHISA3	2.47848
ENSTGUG00000003386	COL6A2	100224039	protein_coding	0	0.892818	0.667	0.165	0	5	COL6A2	2.442
ENSTGUG00000012962	PXDN	100230769	protein_coding	0	0.891781	0.817	0.41	0	5	PXDN	2.43947
ENSTGUG00000000842	ENSTGUG00000000842	NA	lncRNA	0	0.890628	0.637	0.146	0	5	ENSTGUG00000000842	2.43666
ENSTGUG00000018870	ENSTGUG00000018870	NA	lncRNA	0	0.887051	0.6	0.165	0	5	ENSTGUG00000018870	2.42796
ENSTGUG00000020924	SDC3	NA	protein_coding	0	0.862046	0.803	0.292	0	5	SDC3	2.368
ENSTGUG00000013095	BMP4	NA	protein_coding	0	0.853798	0.535	0.071	0	5	BMP4	2.34855
ENSTGUG00000011702	TMEM200A	100231434	protein_coding	0	0.849767	0.655	0.214	0	5	TMEM200A	2.3391
ENSTGUG00000001502	PCDH18	NA	protein_coding	0	0.847087	0.692	0.224	0	5	PCDH18	2.33284
ENSTGUG00000000593	EBF1	100228980	protein_coding	0	0.845325	0.717	0.168	0	5	EBF1	2.32873
ENSTGUG00000011576	PI15	100219266	protein_coding	0	0.82704	0.273	0.025	0	5	PI15	2.28654
ENSTGUG00000013071	ENSTGUG00000013071	NA	protein_coding	0	0.817931	0.571	0.102	0	5	ENSTGUG00000013071	2.26581
ENSTGUG00000011973	LAMA4	100228260	protein_coding	0	0.806462	0.582	0.111	0	5	LAMA4	2.23997
ENSTGUG00000010075	AFF3	NA	protein_coding	0	0.777025	0.51	0.072	0	5	AFF3	2.17499
ENSTGUG00000006501	SLC6A4	100229068	protein_coding	0	0.768037	0.429	0.089	0	5	SLC6A4	2.15553
ENSTGUG00000028341	S1PR3	NA	protein_coding	0	0.763793	0.537	0.096	0	5	S1PR3	2.1464
ENSTGUG00000009849	CDH11	100219561	protein_coding	0	0.729649	0.745	0.299	0	5	CDH11	2.07435
ENSTGUG00000027456	ENSTGUG00000027456	NA	protein_coding	0	0.711624	0.634	0.204	0	5	ENSTGUG00000027456	2.0373
ENSTGUG00000006692	RECK	100224208	protein_coding	0	0.69043	0.615	0.216	0	5	RECK	1.99457
ENSTGUG00000022764	LIMD2	NA	protein_coding	0	0.683593	0.753	0.301	0	5	LIMD2	1.98098
ENSTGUG00000005851	PRICKLE1	100230896	protein_coding	0	0.668712	0.553	0.149	0	5	PRICKLE1	1.95172
ENSTGUG00000011126	GRK5	100227306	protein_coding	0	0.662714	0.445	0.057	0	5	GRK5	1.94005
ENSTGUG00000011176	CA8	100230764	protein_coding	0	0.639695	0.447	0.068	0	5	CA8	1.8959
ENSTGUG00000013023	DACT1	100221895	protein_coding	0	0.639456	0.467	0.089	0	5	DACT1	1.89545
ENSTGUG00000000942	PDGFRB	100223375	protein_coding	0	0.630735	0.511	0.136	0	5	PDGFRB	1.87899
ENSTGUG00000022845	CRYGN	NA	protein_coding	0	0.626774	0.438	0.081	0	5	CRYGN	1.87156
ENSTGUG00000001216	TGFBI	100227786	protein_coding	0	0.60966	0.426	0.043	0	5	TGFBI	1.83981
ENSTGUG00000009384	ITGA4	100219853	protein_coding	0	0.602756	0.349	0.062	0	5	ITGA4	1.82715
ENSTGUG00000014523	PDZRN3	NA	protein_coding	0	0.571902	0.51	0.126	0	5	PDZRN3	1.77163
ENSTGUG00000005362	ASPN	NA	protein_coding	0	0.56125	0.294	0.013	0	5	ASPN	1.75286
ENSTGUG00000006451	VEGFC	100221203	protein_coding	0	0.540376	0.433	0.102	0	5	VEGFC	1.71665
ENSTGUG00000012068	ABCC9	100225907	protein_coding	0	0.508682	0.311	0.031	0	5	ABCC9	1.6631
ENSTGUG00000010104	GGT5	NA	protein_coding	0	0.502008	0.286	0.034	0	5	GGT5	1.65203
ENSTGUG00000022939	ENSTGUG00000022939	NA	protein_coding	0	0.495383	0.319	0.022	0	5	ENSTGUG00000022939	1.64113
ENSTGUG00000011803	STARD13	100228187	protein_coding	0	0.488988	0.375	0.061	0	5	STARD13	1.63066
ENSTGUG00000008203	VSTM4	NA	protein_coding	0	0.482612	0.33	0.046	0	5	VSTM4	1.6203
ENSTGUG00000006274	MAOA	100221249	protein_coding	0	0.473737	0.289	0.043	0	5	MAOA	1.60598
ENSTGUG00000019705	ENSTGUG00000019705	NA	protein_coding	0	0.472676	0.313	0.034	0	5	ENSTGUG00000019705	1.60428
ENSTGUG00000011232	GPC6	NA	protein_coding	0	0.471947	0.332	0.054	0	5	GPC6	1.60311
ENSTGUG00000023917	LRRC17	NA	protein_coding	0	0.448993	0.278	0.033	0	5	LRRC17	1.56673
ENSTGUG00000013629	TMEM45A	100221943	protein_coding	0	0.396543	0.319	0.037	0	5	TMEM45A	1.48668
ENSTGUG00000019124	KCNMB1	NA	protein_coding	0	0.39131	0.258	0.023	0	5	KCNMB1	1.47892
ENSTGUG00000008102	ASB11	100224172	protein_coding	4.23954e-306	0.460366	0.364	0.071	7.67061e-302	5	ASB11	1.58465
ENSTGUG00000011684	EPB41L2	100218952	protein_coding	8.07073e-306	0.835019	0.891	0.523	1.46024e-301	5	EPB41L2	2.30486
ENSTGUG00000023158	ENSTGUG00000023158	NA	protein_coding	1.94385e-305	0.602564	0.577	0.18	3.517e-301	5	ENSTGUG00000023158	1.8268
ENSTGUG00000009797	NRP2	NA	protein_coding	3.57367e-304	0.894573	0.782	0.348	6.46584e-300	5	NRP2	2.44629
ENSTGUG00000026547	AGTR1	NA	protein_coding	5.07955e-300	0.474175	0.375	0.074	9.19043e-296	5	AGTR1	1.60669
ENSTGUG00000011074	TFPI	NA	protein_coding	5.18529e-298	0.817839	0.731	0.29	9.38174e-294	5	TFPI	2.2656
ENSTGUG00000009259	CD81	100221956	protein_coding	5.26204e-296	0.684175	0.897	0.541	9.5206e-292	5	CD81	1.98214
ENSTGUG00000027507	NR2F1	NA	protein_coding	5.40822e-293	0.820637	0.675	0.268	9.78508e-289	5	NR2F1	2.27195
ENSTGUG00000007081	NR0B1	100228016	protein_coding	1.07826e-287	1.43556	0.731	0.356	1.9509e-283	5	NR0B1	4.20198
ENSTGUG00000005233	INKA1	NA	protein_coding	4.86178e-287	0.539236	0.546	0.164	8.79643e-283	5	INKA1	1.7147
ENSTGUG00000003257	LAMB1	100222516	protein_coding	1.4127e-285	0.85654	0.894	0.571	2.556e-281	5	LAMB1	2.355
ENSTGUG00000019536	ENSTGUG00000019536	NA	protein_coding	1.42407e-284	0.720606	0.904	0.561	2.57656e-280	5	ENSTGUG00000019536	2.05568
ENSTGUG00000007723	GATA5	100225872	protein_coding	3.62194e-280	0.779151	0.722	0.299	6.55317e-276	5	GATA5	2.17962
ENSTGUG00000005111	SPON1	100229076	protein_coding	5.62871e-277	0.827481	0.429	0.107	1.0184e-272	5	SPON1	2.28755
ENSTGUG00000004998	ERG	100223535	protein_coding	9.10322e-272	0.28456	0.283	0.045	1.64705e-267	5	ERG	1.32918
ENSTGUG00000007580	METRNL	100219852	protein_coding	5.15446e-268	0.698312	0.663	0.275	9.32596e-264	5	METRNL	2.01036
ENSTGUG00000006954	TMEM119	100226680	protein_coding	1.19401e-264	0.557653	0.487	0.141	2.16032e-260	5	TMEM119	1.74657
ENSTGUG00000027582	CTSK	NA	protein_coding	1.25904e-264	0.385637	0.344	0.071	2.27798e-260	5	CTSK	1.47055
ENSTGUG00000024401	ENSTGUG00000024401	NA	protein_coding	5.24115e-264	0.674445	0.882	0.507	9.4828e-260	5	ENSTGUG00000024401	1.96294
ENSTGUG00000029687	ENSTGUG00000029687	NA	protein_coding	6.85436e-264	0.650178	0.964	0.705	1.24016e-259	5	ENSTGUG00000029687	1.91588
ENSTGUG00000008856	MYLK3	NA	protein_coding	4.80706e-263	0.417067	0.263	0.042	8.69741e-259	5	MYLK3	1.5175
ENSTGUG00000006061	PALLD	NA	protein_coding	6.16042e-263	0.584954	0.587	0.217	1.11461e-258	5	PALLD	1.79491
ENSTGUG00000002825	TGFB2	100231617	protein_coding	6.86997e-260	0.784709	0.553	0.185	1.24298e-255	5	TGFB2	2.19177
ENSTGUG00000007742	ENSTGUG00000007742	100227038	protein_coding	2.18609e-258	0.543042	0.472	0.141	3.95529e-254	5	ENSTGUG00000007742	1.72124
ENSTGUG00000000279	FUT10	100226632	protein_coding	1.41005e-255	0.576259	0.327	0.069	2.5512e-251	5	FUT10	1.77937
ENSTGUG00000029247	ENSTGUG00000029247	NA	protein_coding	5.0909e-253	0.664228	0.913	0.564	9.21097e-249	5	ENSTGUG00000029247	1.94299
ENSTGUG00000001707	SEPTIN11	NA	protein_coding	9.91848e-250	0.651639	0.885	0.59	1.79455e-245	5	SEPTIN11	1.91868
ENSTGUG00000024822	SESN3	NA	protein_coding	1.31047e-246	0.622717	0.662	0.29	2.37104e-242	5	SESN3	1.86399
ENSTGUG00000024828	MFAP4	NA	protein_coding	3.96218e-246	0.799924	0.94	0.662	7.16877e-242	5	MFAP4	2.22537
ENSTGUG00000006121	TGFBR3	100218701	protein_coding	2.45399e-245	0.769056	0.753	0.388	4.44e-241	5	TGFBR3	2.15773
ENSTGUG00000008037	DOCK10	100223411	protein_coding	2.22494e-243	0.38861	0.281	0.052	4.02559e-239	5	DOCK10	1.47493
ENSTGUG00000026006	MARCKS	NA	protein_coding	4.41206e-241	0.553174	0.967	0.811	7.98273e-237	5	MARCKS	1.73876
ENSTGUG00000027889	LBH	NA	protein_coding	1.21588e-240	0.724381	0.57	0.226	2.1999e-236	5	LBH	2.06345
ENSTGUG00000010492	PLCL1	100225242	protein_coding	7.38367e-240	0.571208	0.519	0.175	1.33593e-235	5	PLCL1	1.7704
ENSTGUG00000005002	TPM1	100192322	protein_coding	5.90072e-239	0.909573	0.851	0.577	1.06762e-234	5	TPM1	2.48326
ENSTGUG00000010054	UPB1	100224765	protein_coding	7.44455e-239	0.466219	0.372	0.092	1.34694e-234	5	UPB1	1.59396
ENSTGUG00000029314	ENSTGUG00000029314	NA	protein_coding	1.83757e-237	0.916747	0.496	0.168	3.32471e-233	5	ENSTGUG00000029314	2.50114
ENSTGUG00000016109	DKK3	NA	protein_coding	3.86301e-235	0.577654	0.57	0.207	6.98935e-231	5	DKK3	1.78185
ENSTGUG00000029110	PRELP	NA	protein_coding	8.18361e-234	0.571492	0.558	0.208	1.48066e-229	5	PRELP	1.77091
ENSTGUG00000018923	FZD4	NA	protein_coding	1.08771e-233	0.66847	0.914	0.595	1.968e-229	5	FZD4	1.95125
ENSTGUG00000010210	ENSTGUG00000010210	NA	protein_coding	5.17867e-232	0.740174	0.418	0.113	9.36977e-228	5	ENSTGUG00000010210	2.0963
ENSTGUG00000013098	ENSTGUG00000013098	100219024	protein_coding	2.65845e-231	0.63417	0.896	0.577	4.80994e-227	5	ENSTGUG00000013098	1.88546
ENSTGUG00000002382	ITGA1	100224251	protein_coding	7.75542e-231	0.537835	0.409	0.112	1.40319e-226	5	ITGA1	1.7123
ENSTGUG00000007756	ENSTGUG00000007756	100218386	protein_coding	1.40805e-230	0.660041	0.754	0.339	2.54758e-226	5	ENSTGUG00000007756	1.93487
ENSTGUG00000013377	FSTL1	NA	protein_coding	1.15196e-228	0.649425	0.81	0.475	2.08425e-224	5	FSTL1	1.91444
ENSTGUG00000010995	COL3A1	NA	protein_coding	4.45926e-228	0.959574	0.578	0.226	8.06814e-224	5	COL3A1	2.61058
ENSTGUG00000005405	SEPTIN7	NA	protein_coding	6.9756e-228	0.519524	0.954	0.809	1.26209e-223	5	SEPTIN7	1.68123
ENSTGUG00000025978	PCDH10	NA	protein_coding	3.71005e-227	0.428001	0.317	0.069	6.71259e-223	5	PCDH10	1.53419
ENSTGUG00000009734	SLIT1	100226609	protein_coding	3.83184e-227	0.627388	0.495	0.164	6.93295e-223	5	SLIT1	1.87271
ENSTGUG00000002981	GPC4	100232359	protein_coding	9.20649e-227	0.664793	0.777	0.436	1.66573e-222	5	GPC4	1.94409
ENSTGUG00000003987	ENSTGUG00000003987	100224677	protein_coding	1.39866e-223	0.41448	0.297	0.062	2.53059e-219	5	ENSTGUG00000003987	1.51358
ENSTGUG00000029080	ENSTGUG00000029080	NA	lncRNA	8.34251e-223	0.589421	0.661	0.295	1.50941e-218	5	ENSTGUG00000029080	1.80294
ENSTGUG00000000407	OAF	100221467	protein_coding	5.77705e-222	0.657903	0.817	0.472	1.04524e-217	5	OAF	1.93074
ENSTGUG00000010211	ABLIM2	NA	protein_coding	6.55283e-222	0.353985	0.257	0.047	1.1856e-217	5	ABLIM2	1.42473
ENSTGUG00000000299	DUSP1	NA	protein_coding	9.02439e-222	0.674374	0.451	0.145	1.63278e-217	5	DUSP1	1.9628
ENSTGUG00000024663	EFNB1	NA	protein_coding	1.02338e-221	0.63654	0.928	0.628	1.8516e-217	5	EFNB1	1.88993
ENSTGUG00000002353	MEIS1	NA	protein_coding	3.50941e-219	0.584866	0.877	0.534	6.34957e-215	5	MEIS1	1.79475
ENSTGUG00000021736	PRRX1	NA	protein_coding	4.22262e-217	0.545741	0.343	0.085	7.63998e-213	5	PRRX1	1.72589
ENSTGUG00000020325	OGN	NA	protein_coding	9.53876e-211	0.427237	0.252	0.047	1.72585e-206	5	OGN	1.53302
ENSTGUG00000010356	GATA6	100228783	protein_coding	5.83706e-210	0.72676	0.836	0.522	1.0561e-205	5	GATA6	2.06837
ENSTGUG00000012667	GUCY1A2	100217644	protein_coding	1.37137e-209	0.467456	0.359	0.095	2.48122e-205	5	GUCY1A2	1.59593
ENSTGUG00000001128	GFPT2	100228164	protein_coding	2.81396e-209	0.439451	0.35	0.091	5.0913e-205	5	GFPT2	1.55186
ENSTGUG00000010695	ATOH8	NA	protein_coding	5.69261e-208	0.642466	0.57	0.235	1.02996e-203	5	ATOH8	1.90116
ENSTGUG00000009745	NFIA	100221182	protein_coding	6.78529e-207	0.572558	0.941	0.688	1.22766e-202	5	NFIA	1.7728
ENSTGUG00000011732	LAMA2	NA	protein_coding	6.52876e-203	0.488754	0.348	0.092	1.18125e-198	5	LAMA2	1.63028
ENSTGUG00000022984	ENSTGUG00000022984	NA	protein_coding	2.8689e-202	0.547202	0.966	0.757	5.1907e-198	5	ENSTGUG00000022984	1.72841
ENSTGUG00000001967	PLXNA4	NA	protein_coding	4.17755e-202	0.412671	0.31	0.073	7.55844e-198	5	PLXNA4	1.51085
ENSTGUG00000011433	SULF1	100223056	protein_coding	1.5263e-199	0.392598	0.269	0.056	2.76154e-195	5	SULF1	1.48082
ENSTGUG00000004583	FREM1	100229309	protein_coding	2.69793e-198	0.411246	0.376	0.107	4.88137e-194	5	FREM1	1.5087
ENSTGUG00000019495	GYPC	NA	protein_coding	9.39969e-198	0.456337	0.589	0.228	1.70069e-193	5	GYPC	1.57828
ENSTGUG00000019646	MYL9	NA	protein_coding	1.53901e-197	0.541292	0.476	0.175	2.78453e-193	5	MYL9	1.71823
ENSTGUG00000008243	TMSB4X	100190752	protein_coding	1.63133e-196	0.472974	0.986	0.931	2.95157e-192	5	TMSB4X	1.60476
ENSTGUG00000012336	PDE3A	NA	protein_coding	1.37758e-195	0.529479	0.614	0.266	2.49245e-191	5	PDE3A	1.69805
ENSTGUG00000012217	FOS	100222961	protein_coding	4.68193e-195	0.796861	0.863	0.553	8.47101e-191	5	FOS	2.21857
ENSTGUG00000003206	UNC5C	100228371	protein_coding	3.67415e-190	0.630671	0.591	0.256	6.64764e-186	5	UNC5C	1.87887
ENSTGUG00000021788	ENSTGUG00000021788	NA	protein_coding	1.83764e-189	0.570931	0.696	0.339	3.32484e-185	5	ENSTGUG00000021788	1.76991
ENSTGUG00000005938	CPE	100221584	protein_coding	2.76622e-187	0.599748	0.506	0.193	5.00491e-183	5	CPE	1.82166
ENSTGUG00000023210	ENSTGUG00000023210	NA	protein_coding	4.06816e-187	0.52881	0.824	0.536	7.36053e-183	5	ENSTGUG00000023210	1.69691
ENSTGUG00000015659	ENSTGUG00000015659	NA	protein_coding	2.78566e-186	0.375162	0.979	0.907	5.0401e-182	5	ENSTGUG00000015659	1.45523
ENSTGUG00000021199	CD99	NA	protein_coding	4.3654e-185	0.448775	0.597	0.268	7.89832e-181	5	CD99	1.56639
ENSTGUG00000003341	ENSTGUG00000003341	100226931	protein_coding	3.19723e-184	0.356782	0.282	0.065	5.78475e-180	5	ENSTGUG00000003341	1.42872
ENSTGUG00000000947	NRP1	100218484	protein_coding	3.73257e-184	0.587292	0.786	0.43	6.75335e-180	5	NRP1	1.79911
ENSTGUG00000007122	SORBS1	NA	protein_coding	1.44273e-181	0.426224	0.429	0.145	2.61032e-177	5	SORBS1	1.53146
ENSTGUG00000022293	ENSTGUG00000022293	NA	protein_coding	2.41543e-180	0.269219	0.305	0.074	4.37023e-176	5	ENSTGUG00000022293	1.30894
ENSTGUG00000004366	SEMA5B	100221691	protein_coding	5.75281e-180	0.529765	0.554	0.236	1.04086e-175	5	SEMA5B	1.69853
ENSTGUG00000003379	PKDCC	NA	protein_coding	1.12129e-179	0.528593	0.401	0.132	2.02874e-175	5	PKDCC	1.69654
ENSTGUG00000020366	ENSTGUG00000020366	NA	lncRNA	5.21204e-178	0.501558	0.337	0.096	9.43014e-174	5	ENSTGUG00000020366	1.65129
ENSTGUG00000008854	ALDH1A3	100231202	protein_coding	1.22507e-177	0.738221	0.343	0.099	2.21652e-173	5	ALDH1A3	2.09221
ENSTGUG00000000385	C1QTNF5	100224410	protein_coding	2.4553e-177	0.310587	0.278	0.067	4.44238e-173	5	C1QTNF5	1.36423
ENSTGUG00000001116	PPIC	100190554	protein_coding	6.81579e-177	0.504731	0.717	0.399	1.23318e-172	5	PPIC	1.65654
ENSTGUG00000007345	DLC1	100219370	protein_coding	1.7562e-176	0.546321	0.673	0.337	3.17749e-172	5	DLC1	1.72689
ENSTGUG00000001512	SLIT3	100223926	protein_coding	1.94771e-176	0.512552	0.453	0.163	3.52398e-172	5	SLIT3	1.66955
ENSTGUG00000003388	EML4	100219108	protein_coding	2.30759e-176	0.527792	0.891	0.63	4.17513e-172	5	EML4	1.69519
ENSTGUG00000005185	SFRP2	100232191	protein_coding	1.38334e-171	0.788356	0.306	0.082	2.50288e-167	5	SFRP2	2.19978
ENSTGUG00000011448	GALNT16	100225764	protein_coding	2.83266e-171	0.362417	0.283	0.071	5.12513e-167	5	GALNT16	1.4368
ENSTGUG00000000599	ETS1	NA	protein_coding	7.28362e-171	0.424016	0.587	0.246	1.31783e-166	5	ETS1	1.52809
ENSTGUG00000003136	MXRA8	100232253	protein_coding	9.63815e-171	0.309015	0.272	0.065	1.74383e-166	5	MXRA8	1.36208
ENSTGUG00000023277	OLFML3	NA	protein_coding	4.98807e-170	0.548739	0.759	0.426	9.02491e-166	5	OLFML3	1.73107
ENSTGUG00000024244	ENSTGUG00000024244	NA	lncRNA	4.36242e-167	0.484529	0.651	0.315	7.89292e-163	5	ENSTGUG00000024244	1.62341
ENSTGUG00000000150	KLHL18	NA	protein_coding	1.6842e-166	0.640802	0.608	0.313	3.04723e-162	5	KLHL18	1.898
ENSTGUG00000004296	ATP2B2	100223109	protein_coding	1.77806e-166	0.585233	0.699	0.367	3.21705e-162	5	ATP2B2	1.79541
ENSTGUG00000018169	GPR162	NA	protein_coding	1.08446e-165	0.4761	0.789	0.5	1.96212e-161	5	GPR162	1.60978
ENSTGUG00000008946	ACSF2	NA	protein_coding	3.85106e-165	0.352854	0.321	0.091	6.96772e-161	5	ACSF2	1.42312
ENSTGUG00000013423	ENSTGUG00000013423	100221724	protein_coding	7.39865e-165	0.552846	0.584	0.279	1.33864e-160	5	ENSTGUG00000013423	1.73819
ENSTGUG00000005039	TLN2	100220667	protein_coding	9.56344e-164	0.527676	0.738	0.459	1.73031e-159	5	TLN2	1.69499
ENSTGUG00000019978	TXNIP	NA	protein_coding	2.27386e-163	0.653977	0.755	0.47	4.11409e-159	5	TXNIP	1.92317
ENSTGUG00000010908	CTNNA2	100221417	protein_coding	6.50121e-163	0.389887	0.384	0.129	1.17626e-158	5	CTNNA2	1.47681
ENSTGUG00000005201	MYH10	100227478	protein_coding	9.04981e-163	0.645294	0.887	0.678	1.63738e-158	5	MYH10	1.90655
ENSTGUG00000004740	PTPRD	100221549	protein_coding	1.24219e-162	0.452263	0.491	0.2	2.24749e-158	5	PTPRD	1.57187
ENSTGUG00000001298	VIM	100226733	protein_coding	2.11483e-160	0.602104	0.957	0.83	3.82636e-156	5	VIM	1.82596
ENSTGUG00000005126	TNS1	100228405	protein_coding	2.48579e-159	0.435431	0.521	0.227	4.49755e-155	5	TNS1	1.54563
ENSTGUG00000012693	PDGFD	100221512	protein_coding	1.36741e-158	0.384983	0.313	0.091	2.47405e-154	5	PDGFD	1.46959
ENSTGUG00000003758	FBLN2	100232113	protein_coding	6.19104e-158	0.483206	0.543	0.249	1.12015e-153	5	FBLN2	1.62126
ENSTGUG00000024758	ENSTGUG00000024758	NA	protein_coding	6.97951e-158	0.517261	0.807	0.517	1.2628e-153	5	ENSTGUG00000024758	1.67743
ENSTGUG00000023953	ADAMTSL5	NA	protein_coding	8.87737e-158	0.308371	0.265	0.066	1.60618e-153	5	ADAMTSL5	1.36121
ENSTGUG00000000003	EGR1	NA	protein_coding	8.67564e-157	0.687923	0.853	0.584	1.56968e-152	5	EGR1	1.98958
ENSTGUG00000028163	TSPAN18	NA	protein_coding	9.14709e-156	0.573368	0.738	0.447	1.65498e-151	5	TSPAN18	1.77423
ENSTGUG00000020261	CPXM1	NA	protein_coding	1.28798e-155	0.510333	0.699	0.388	2.33034e-151	5	CPXM1	1.66585
ENSTGUG00000027103	COTL1	NA	protein_coding	1.3433e-155	0.483957	0.752	0.444	2.43043e-151	5	COTL1	1.62248
ENSTGUG00000000275	NCAM1	100226293	protein_coding	2.85885e-153	0.495653	0.809	0.506	5.17252e-149	5	NCAM1	1.64157
ENSTGUG00000009189	FKBP7	100223680	protein_coding	3.88525e-153	0.453049	0.7	0.399	7.02958e-149	5	FKBP7	1.5731
ENSTGUG00000025909	ENSTGUG00000025909	NA	lncRNA	4.89605e-151	0.510429	0.707	0.414	8.85842e-147	5	ENSTGUG00000025909	1.66601
ENSTGUG00000007566	PSD	NA	protein_coding	1.09445e-149	0.30234	0.276	0.075	1.98018e-145	5	PSD	1.35302
ENSTGUG00000011498	ADAM12	100225378	protein_coding	2.21497e-149	0.448453	0.574	0.256	4.00755e-145	5	ADAM12	1.56589
ENSTGUG00000007090	RTN4	100219085	protein_coding	1.05228e-148	0.42329	0.945	0.774	1.90388e-144	5	RTN4	1.52698
ENSTGUG00000003374	RARB	778446	protein_coding	1.70601e-148	0.380637	0.375	0.13	3.08669e-144	5	RARB	1.46322
ENSTGUG00000019967	FBN1	NA	protein_coding	5.80761e-148	0.400455	0.375	0.133	1.05077e-143	5	FBN1	1.4925
ENSTGUG00000010779	ASXL3	100223030	protein_coding	6.14023e-148	0.472602	0.625	0.34	1.11095e-143	5	ASXL3	1.60416
ENSTGUG00000012196	ITPR2	100230706	protein_coding	1.3191e-147	0.454873	0.443	0.177	2.38664e-143	5	ITPR2	1.57597
ENSTGUG00000001957	RAI14	100222361	protein_coding	2.14761e-147	0.485489	0.817	0.536	3.88567e-143	5	RAI14	1.62497
ENSTGUG00000024506	TSPAN4	NA	protein_coding	1.34808e-144	0.443093	0.38	0.136	2.43908e-140	5	TSPAN4	1.55752
ENSTGUG00000022028	ENSTGUG00000022028	NA	protein_coding	3.03204e-144	0.447908	0.518	0.247	5.48586e-140	5	ENSTGUG00000022028	1.56504
ENSTGUG00000017286	LOXL2	NA	protein_coding	9.96705e-144	0.401149	0.42	0.162	1.80334e-139	5	LOXL2	1.49354
ENSTGUG00000000724	TPM4	NA	protein_coding	1.17699e-142	0.479096	0.913	0.718	2.12953e-138	5	TPM4	1.61461
ENSTGUG00000000408	PDLIM7	NA	protein_coding	1.52766e-142	0.408773	0.648	0.354	2.764e-138	5	PDLIM7	1.50497
ENSTGUG00000007793	MN1	NA	protein_coding	2.49968e-142	0.362311	0.433	0.173	4.52267e-138	5	MN1	1.43665
ENSTGUG00000027715	TAGLN2	NA	protein_coding	2.63869e-142	0.548507	0.896	0.668	4.77419e-138	5	TAGLN2	1.73067
ENSTGUG00000000374	CTDSPL	100232268	protein_coding	2.7336e-142	0.449371	0.83	0.576	4.94591e-138	5	CTDSPL	1.56733
ENSTGUG00000010583	FGFR3	100218924	protein_coding	4.25355e-142	0.576144	0.454	0.185	7.69595e-138	5	FGFR3	1.77916
ENSTGUG00000004487	ENSTGUG00000004487	NA	protein_coding	6.58514e-142	0.458653	0.812	0.543	1.19145e-137	5	ENSTGUG00000004487	1.58194
ENSTGUG00000007269	BASP1	100190447	protein_coding	1.10137e-141	0.462068	0.915	0.71	1.99272e-137	5	BASP1	1.58735
ENSTGUG00000023431	ENSTGUG00000023431	NA	protein_coding	2.03011e-139	0.33419	0.984	0.932	3.67309e-135	5	ENSTGUG00000023431	1.39681
ENSTGUG00000019626	CLMP	NA	protein_coding	2.70303e-139	0.425962	0.413	0.162	4.8906e-135	5	CLMP	1.53106
ENSTGUG00000005249	FKBP9	100227427	protein_coding	1.16424e-138	0.414043	0.56	0.277	2.10646e-134	5	FKBP9	1.51292
ENSTGUG00000004599	ENSTGUG00000004599	100221648	protein_coding	3.2165e-138	0.37255	0.439	0.178	5.81961e-134	5	ENSTGUG00000004599	1.45143
ENSTGUG00000001464	FHL3	100221802	protein_coding	4.0237e-138	0.429019	0.647	0.373	7.28008e-134	5	FHL3	1.53575
ENSTGUG00000010339	SH3PXD2A	NA	protein_coding	2.98829e-137	0.403444	0.449	0.189	5.40671e-133	5	SH3PXD2A	1.49697
ENSTGUG00000009056	TBC1D1	NA	protein_coding	4.16422e-137	0.469304	0.474	0.221	7.53433e-133	5	TBC1D1	1.59888
ENSTGUG00000005739	BRD3	100230063	protein_coding	4.24918e-137	0.457158	0.762	0.51	7.68804e-133	5	BRD3	1.57958
ENSTGUG00000011008	PHACTR2	NA	protein_coding	7.17509e-137	0.381291	0.499	0.222	1.29819e-132	5	PHACTR2	1.46417
ENSTGUG00000002745	PTPN13	NA	protein_coding	2.50138e-136	0.367881	0.409	0.16	4.52574e-132	5	PTPN13	1.44467
ENSTGUG00000010746	MYH9	100222467	protein_coding	2.78811e-136	0.57445	0.885	0.666	5.04453e-132	5	MYH9	1.77615
ENSTGUG00000008923	LTBP1	100232161	protein_coding	3.14929e-136	0.556661	0.597	0.324	5.698e-132	5	LTBP1	1.74484
ENSTGUG00000002298	FRMD4A	100231585	protein_coding	4.81511e-136	0.448068	0.444	0.187	8.71198e-132	5	FRMD4A	1.56529
ENSTGUG00000024234	ZFP36L1	NA	protein_coding	7.46911e-135	0.509951	0.808	0.551	1.35139e-130	5	ZFP36L1	1.66521
ENSTGUG00000004341	PTPRT	NA	protein_coding	1.04446e-134	0.473416	0.409	0.158	1.88974e-130	5	PTPRT	1.60547
ENSTGUG00000012589	HMGN3	100190384	protein_coding	1.19339e-134	0.391024	0.863	0.649	2.15921e-130	5	HMGN3	1.47849
ENSTGUG00000002402	THSD7A	100220638	protein_coding	1.38916e-134	0.504052	0.556	0.272	2.5134e-130	5	THSD7A	1.65541
ENSTGUG00000005958	RRBP1	100225821	protein_coding	4.98759e-134	0.441611	0.642	0.358	9.02404e-130	5	RRBP1	1.55521
ENSTGUG00000009735	FHL2	100219958	protein_coding	8.86541e-134	0.378109	0.341	0.117	1.60402e-129	5	FHL2	1.45952
ENSTGUG00000024318	LHFPL1	NA	protein_coding	2.08333e-133	0.34927	0.423	0.171	3.76937e-129	5	LHFPL1	1.41803
ENSTGUG00000009111	TSHZ1	NA	protein_coding	3.45858e-133	0.502773	0.574	0.305	6.25762e-129	5	TSHZ1	1.6533
ENSTGUG00000007664	SEMA5A	100217968	protein_coding	6.73354e-133	0.496541	0.463	0.202	1.2183e-128	5	SEMA5A	1.64303
ENSTGUG00000011651	PAG1	NA	protein_coding	2.39881e-132	0.345267	0.256	0.072	4.34016e-128	5	PAG1	1.41237
ENSTGUG00000005315	FoxP2	751769	protein_coding	1.18792e-131	0.458637	0.485	0.226	2.14931e-127	5	FoxP2	1.58192
ENSTGUG00000024454	ENSTGUG00000024454	NA	protein_coding	1.20985e-131	0.421108	0.35	0.124	2.18898e-127	5	ENSTGUG00000024454	1.52365
ENSTGUG00000012298	TRPS1	100226946	protein_coding	1.88554e-131	0.463392	0.642	0.375	3.41151e-127	5	TRPS1	1.58946
ENSTGUG00000021041	ENSTGUG00000021041	NA	lncRNA	5.32486e-131	0.355412	0.34	0.12	9.63426e-127	5	ENSTGUG00000021041	1.42677
ENSTGUG00000029224	TSKU	NA	protein_coding	2.67943e-130	0.349744	0.354	0.127	4.84789e-126	5	TSKU	1.4187
ENSTGUG00000011605	ZFHX4	NA	protein_coding	2.80063e-130	0.477474	0.603	0.334	5.06719e-126	5	ZFHX4	1.612
ENSTGUG00000011795	STXBP6	100226852	protein_coding	1.7017e-129	0.432056	0.624	0.353	3.07889e-125	5	STXBP6	1.54042
ENSTGUG00000026038	ENSTGUG00000026038	NA	protein_coding	4.88729e-129	0.430974	0.71	0.462	8.84258e-125	5	ENSTGUG00000026038	1.53875
ENSTGUG00000023529	ENSTGUG00000023529	NA	protein_coding	3.63071e-127	0.373162	0.443	0.19	6.56904e-123	5	ENSTGUG00000023529	1.45232
ENSTGUG00000003312	ENSTGUG00000003312	NA	protein_coding	3.71597e-126	0.401643	0.416	0.171	6.72331e-122	5	ENSTGUG00000003312	1.49428
ENSTGUG00000012208	ANGPT1	100232724	protein_coding	4.04848e-126	0.363343	0.289	0.089	7.32492e-122	5	ANGPT1	1.43813
ENSTGUG00000025139	TMEM218	NA	protein_coding	8.03369e-126	0.434288	0.591	0.326	1.45354e-121	5	TMEM218	1.54386
ENSTGUG00000011007	C20orf194	100232102	protein_coding	1.28554e-123	0.413865	0.64	0.376	2.32594e-119	5	C20orf194	1.51265
ENSTGUG00000029331	ENSTGUG00000029331	NA	lncRNA	3.24755e-122	0.32856	0.405	0.166	5.87579e-118	5	ENSTGUG00000029331	1.38897
ENSTGUG00000011066	CKAP4	NA	protein_coding	1.59271e-121	0.432496	0.832	0.6	2.8817e-117	5	CKAP4	1.5411
ENSTGUG00000007714	SEPTIN9	NA	protein_coding	6.69816e-121	0.392958	0.75	0.488	1.2119e-116	5	SEPTIN9	1.48136
ENSTGUG00000020240	CAMK1D	NA	protein_coding	6.73563e-121	0.377219	0.44	0.19	1.21868e-116	5	CAMK1D	1.45822
ENSTGUG00000018803	BMF	NA	protein_coding	9.12602e-121	0.65029	0.549	0.295	1.65117e-116	5	BMF	1.9161
ENSTGUG00000019557	ENSTGUG00000019557	NA	protein_coding	7.01231e-120	0.376795	0.815	0.598	1.26874e-115	5	ENSTGUG00000019557	1.45761
ENSTGUG00000010102	CNTN4	100224263	protein_coding	2.67696e-119	0.400668	0.336	0.12	4.84341e-115	5	CNTN4	1.49282
ENSTGUG00000003043	MRC2	100227522	protein_coding	4.44365e-119	0.384417	0.467	0.224	8.03989e-115	5	MRC2	1.46876
ENSTGUG00000005884	ENSTGUG00000005884	NA	protein_coding	2.58321e-117	0.436383	0.415	0.179	4.6738e-113	5	ENSTGUG00000005884	1.5471
ENSTGUG00000029289	ENSTGUG00000029289	NA	protein_coding	2.62771e-117	0.425642	0.7	0.462	4.75432e-113	5	ENSTGUG00000029289	1.53057
ENSTGUG00000005270	ARID5B	100227042	protein_coding	5.52684e-117	0.421681	0.741	0.503	9.99972e-113	5	ARID5B	1.52452
ENSTGUG00000021734	TEAD1	NA	protein_coding	2.9442e-116	0.385479	0.593	0.339	5.32694e-112	5	TEAD1	1.47032
ENSTGUG00000001318	RSU1	100223854	protein_coding	7.85248e-116	0.352739	0.68	0.435	1.42075e-111	5	RSU1	1.42296
ENSTGUG00000025391	SH3BGRL	NA	protein_coding	8.30232e-116	0.379408	0.59	0.344	1.50214e-111	5	SH3BGRL	1.46142
ENSTGUG00000004977	ENSTGUG00000004977	100224148	protein_coding	1.54834e-115	0.376934	0.798	0.58	2.80141e-111	5	ENSTGUG00000004977	1.45781
ENSTGUG00000022162	EDNRB	NA	protein_coding	1.1454e-114	0.562315	0.424	0.19	2.07238e-110	5	EDNRB	1.75473
ENSTGUG00000005800	RXRA	NA	protein_coding	7.78681e-114	0.378261	0.464	0.225	1.40887e-109	5	RXRA	1.45974
ENSTGUG00000025865	EVA1B	NA	protein_coding	2.12462e-113	0.354975	0.376	0.15	3.84408e-109	5	EVA1B	1.42614
ENSTGUG00000017317	PBX1	NA	protein_coding	3.2749e-113	0.416503	0.863	0.651	5.92528e-109	5	PBX1	1.51665
ENSTGUG00000013557	APP	100220100	protein_coding	1.22769e-111	0.387257	0.939	0.729	2.22125e-107	5	APP	1.47293
ENSTGUG00000028299	CSRP2	NA	protein_coding	6.01238e-111	0.372921	0.935	0.739	1.08782e-106	5	CSRP2	1.45197
ENSTGUG00000008693	COL4A1	100224679	protein_coding	1.32336e-110	0.936218	0.637	0.407	2.39436e-106	5	COL4A1	2.55032
ENSTGUG00000006847	TMOD3	100228347	protein_coding	2.16565e-110	0.411047	0.601	0.366	3.91832e-106	5	TMOD3	1.5084
ENSTGUG00000000298	NEURL1B	NA	protein_coding	1.26022e-109	0.387062	0.528	0.263	2.28011e-105	5	NEURL1B	1.47265
ENSTGUG00000006416	HVCN1	100228561	protein_coding	7.05779e-107	0.325811	0.462	0.228	1.27697e-102	5	HVCN1	1.38515
ENSTGUG00000028248	ENSTGUG00000028248	NA	lncRNA	1.69212e-106	0.369051	0.878	0.666	3.06155e-102	5	ENSTGUG00000028248	1.44636
ENSTGUG00000007383	FLNB	100230709	protein_coding	2.06222e-106	0.398965	0.716	0.459	3.73117e-102	5	FLNB	1.49028
ENSTGUG00000012620	POGLUT3	100220585	protein_coding	3.07084e-106	0.285406	0.32	0.122	5.55607e-102	5	POGLUT3	1.3303
ENSTGUG00000006013	EVI5	NA	protein_coding	1.98109e-105	0.347429	0.776	0.56	3.58438e-101	5	EVI5	1.41542
ENSTGUG00000000929	CNN2	100220472	protein_coding	7.04346e-105	0.363514	0.481	0.25	1.27437e-100	5	CNN2	1.43838
ENSTGUG00000002041	ANKRD50	100225736	protein_coding	3.29229e-104	0.379132	0.483	0.247	5.95675e-100	5	ANKRD50	1.46102
ENSTGUG00000009106	ZNF516	NA	protein_coding	9.02068e-104	0.337946	0.627	0.364	1.63211e-99	5	ZNF516	1.40206
ENSTGUG00000023747	ENSTGUG00000023747	NA	protein_coding	2.46759e-103	0.297465	0.366	0.153	4.46462e-99	5	ENSTGUG00000023747	1.34644
ENSTGUG00000010816	MAPRE2	100227855	protein_coding	5.28491e-103	0.352342	0.498	0.261	9.56199e-99	5	MAPRE2	1.42239
ENSTGUG00000011101	ITGAV	100228982	protein_coding	2.89903e-102	0.395865	0.695	0.454	5.24522e-98	5	ITGAV	1.48567
ENSTGUG00000023684	CSRNP1	NA	protein_coding	3.19918e-102	0.382332	0.451	0.224	5.78828e-98	5	CSRNP1	1.4657
ENSTGUG00000001940	CDH6	100223925	protein_coding	4.38554e-101	0.316786	0.303	0.109	7.93476e-97	5	CDH6	1.37271
ENSTGUG00000006538	BLMH	100228177	protein_coding	1.11123e-99	0.388354	0.69	0.489	2.01054e-95	5	BLMH	1.47455
ENSTGUG00000013259	RBP5	100225047	protein_coding	1.15275e-99	0.345033	0.905	0.71	2.08568e-95	5	RBP5	1.41204
ENSTGUG00000004907	ENSTGUG00000004907	NA	protein_coding	4.78213e-99	0.392746	0.373	0.162	8.65231e-95	5	ENSTGUG00000004907	1.48104
ENSTGUG00000008325	MID1	100230380	protein_coding	1.48181e-98	0.420234	0.284	0.104	2.68103e-94	5	MID1	1.52232
ENSTGUG00000012333	EPHA7	100224370	protein_coding	7.20978e-98	0.398909	0.602	0.346	1.30446e-93	5	EPHA7	1.4902
ENSTGUG00000024931	ENSTGUG00000024931	NA	protein_coding	8.88051e-98	0.279632	0.29	0.107	1.60675e-93	5	ENSTGUG00000024931	1.32264
ENSTGUG00000001137	SNCAIP	100221074	protein_coding	1.24792e-97	0.317494	0.342	0.145	2.25787e-93	5	SNCAIP	1.37368
ENSTGUG00000009356	RASA3	100222817	protein_coding	1.59412e-97	0.311896	0.392	0.178	2.88423e-93	5	RASA3	1.36601
ENSTGUG00000005272	TES	100225107	protein_coding	2.11854e-97	0.410441	0.502	0.285	3.83308e-93	5	TES	1.50748
ENSTGUG00000026634	PARVA	NA	protein_coding	4.5042e-97	0.333046	0.506	0.28	8.14945e-93	5	PARVA	1.39521
ENSTGUG00000010541	ENSTGUG00000010541	NA	protein_coding	1.24394e-96	0.374526	0.34	0.14	2.25065e-92	5	ENSTGUG00000010541	1.4543
ENSTGUG00000011844	RUNX1T1	NA	protein_coding	1.84569e-96	0.37529	0.568	0.328	3.3394e-92	5	RUNX1T1	1.45541
ENSTGUG00000001930	ANXA5	100220003	protein_coding	1.84659e-96	0.29744	0.459	0.231	3.34103e-92	5	ANXA5	1.34641
ENSTGUG00000007733	TNRC6C	100229361	protein_coding	3.65288e-96	0.387631	0.596	0.382	6.60916e-92	5	TNRC6C	1.47349
ENSTGUG00000001233	ENSTGUG00000001233	NA	protein_coding	5.49584e-96	0.337824	0.607	0.368	9.94362e-92	5	ENSTGUG00000001233	1.40189
ENSTGUG00000019303	ENSTGUG00000019303	NA	protein_coding	6.71054e-96	0.282593	0.314	0.123	1.21414e-91	5	ENSTGUG00000019303	1.32656
ENSTGUG00000001434	CDK14	100225766	protein_coding	3.72185e-95	0.289969	0.318	0.128	6.73395e-91	5	CDK14	1.33639
ENSTGUG00000026687	ENSTGUG00000026687	NA	protein_coding	1.0207e-94	0.309404	0.286	0.106	1.84675e-90	5	ENSTGUG00000026687	1.36261
ENSTGUG00000013481	SERPINH1	100221375	protein_coding	1.03347e-94	0.400561	0.771	0.549	1.86986e-90	5	SERPINH1	1.49266
ENSTGUG00000010641	ENSTGUG00000010641	100232519	protein_coding	1.08898e-92	0.388285	0.958	0.784	1.97029e-88	5	ENSTGUG00000010641	1.47445
ENSTGUG00000013470	RAB6A	100190586	protein_coding	1.29698e-92	0.283485	0.81	0.624	2.34662e-88	5	RAB6A	1.32775
ENSTGUG00000005669	MAP1B	100220659	protein_coding	1.45739e-92	0.459518	0.643	0.408	2.63686e-88	5	MAP1B	1.58331
ENSTGUG00000028670	SYNPO2	NA	protein_coding	4.13482e-92	0.381053	0.402	0.187	7.48114e-88	5	SYNPO2	1.46382
ENSTGUG00000010875	TNIK	100221130	protein_coding	2.12824e-91	0.255761	0.278	0.104	3.85062e-87	5	TNIK	1.29144
ENSTGUG00000004138	ENSTGUG00000004138	NA	protein_coding	5.40135e-91	0.310337	0.991	0.95	9.77265e-87	5	ENSTGUG00000004138	1.36388
ENSTGUG00000012718	SMAP1	100227834	protein_coding	5.95723e-91	0.288534	0.751	0.546	1.07784e-86	5	SMAP1	1.33447
ENSTGUG00000001615	SETBP1	NA	protein_coding	8.44004e-91	0.385672	0.632	0.377	1.52706e-86	5	SETBP1	1.4706
ENSTGUG00000002902	HOXA2	100221601	protein_coding	1.51111e-90	0.299272	0.464	0.241	2.73406e-86	5	HOXA2	1.34888
ENSTGUG00000000968	ITGB1	100230947	protein_coding	2.16757e-90	0.342072	0.824	0.624	3.92178e-86	5	ITGB1	1.40786
ENSTGUG00000029594	S100A11	NA	protein_coding	6.26928e-90	0.429176	0.589	0.346	1.1343e-85	5	S100A11	1.53599
ENSTGUG00000012276	ENSTGUG00000012276	100224096	protein_coding	1.87062e-89	0.342391	0.598	0.372	3.38452e-85	5	ENSTGUG00000012276	1.40831
ENSTGUG00000004799	EMP2	100218688	protein_coding	4.09055e-89	0.263428	0.313	0.128	7.40104e-85	5	EMP2	1.30138
ENSTGUG00000002042	FAT4	100222872	protein_coding	4.32393e-89	0.331725	0.339	0.145	7.82329e-85	5	FAT4	1.39337
ENSTGUG00000023986	ENSTGUG00000023986	NA	protein_coding	6.5864e-89	0.299803	0.377	0.174	1.19168e-84	5	ENSTGUG00000023986	1.34959
ENSTGUG00000013086	SAMD4A	100227811	protein_coding	1.62353e-87	0.324252	0.729	0.51	2.93745e-83	5	SAMD4A	1.383
ENSTGUG00000007647	ENSTGUG00000007647	100225409	protein_coding	2.13283e-87	0.280469	0.331	0.144	3.85893e-83	5	ENSTGUG00000007647	1.32375
ENSTGUG00000011624	THBS1	NA	protein_coding	8.79827e-87	0.524615	0.426	0.216	1.59187e-82	5	THBS1	1.68981
ENSTGUG00000025671	RBFOX2	NA	protein_coding	2.88719e-86	0.300824	0.715	0.502	5.22379e-82	5	RBFOX2	1.35097
ENSTGUG00000002265	GHR	100222341	protein_coding	1.06267e-85	0.31242	0.36	0.169	1.92268e-81	5	GHR	1.36673
ENSTGUG00000028547	CLU	NA	protein_coding	1.52029e-85	0.347555	0.802	0.593	2.75066e-81	5	CLU	1.4156
ENSTGUG00000029459	TSPAN5	NA	protein_coding	1.84721e-85	0.332126	0.533	0.322	3.34216e-81	5	TSPAN5	1.39393
ENSTGUG00000025970	LOX	NA	protein_coding	1.06129e-84	0.445413	0.554	0.336	1.92019e-80	5	LOX	1.56114
ENSTGUG00000022927	RARA	NA	protein_coding	1.17671e-84	0.307694	0.664	0.442	2.12902e-80	5	RARA	1.36029
ENSTGUG00000012703	CDKN1B	100190046	protein_coding	1.28396e-84	0.378981	0.675	0.466	2.32307e-80	5	CDKN1B	1.4608
ENSTGUG00000021897	MAFK	NA	protein_coding	1.85041e-84	0.387622	0.569	0.358	3.34795e-80	5	MAFK	1.47347
ENSTGUG00000005847	ENSTGUG00000005847	100228206	protein_coding	2.48207e-83	0.295789	0.39	0.189	4.49081e-79	5	ENSTGUG00000005847	1.34419
ENSTGUG00000000595	ILK	NA	protein_coding	4.03775e-83	0.305329	0.756	0.558	7.30551e-79	5	ILK	1.35707
ENSTGUG00000017194	EPHB2	NA	protein_coding	7.44017e-83	0.314057	0.548	0.331	1.34615e-78	5	EPHB2	1.36897
ENSTGUG00000007943	SERPINE2	100229111	protein_coding	9.99161e-83	0.425894	0.565	0.337	1.80778e-78	5	SERPINE2	1.53096
ENSTGUG00000002906	HOXA5	NA	protein_coding	1.11472e-82	0.332149	0.61	0.383	2.01687e-78	5	HOXA5	1.39396
ENSTGUG00000012969	PICALM	100226915	protein_coding	1.53771e-82	0.369956	0.495	0.293	2.78218e-78	5	PICALM	1.44767
ENSTGUG00000004703	CACNA2D2	NA	protein_coding	1.79976e-82	0.270922	0.28	0.112	3.2563e-78	5	CACNA2D2	1.31117
ENSTGUG00000020944	ENSTGUG00000020944	NA	lncRNA	3.66089e-82	0.270344	0.264	0.099	6.62366e-78	5	ENSTGUG00000020944	1.31042
ENSTGUG00000007237	NXN	NA	protein_coding	7.18596e-82	0.324299	0.439	0.239	1.30015e-77	5	NXN	1.38306
ENSTGUG00000010037	KAZALD1	100221829	protein_coding	1.56474e-81	0.258238	0.303	0.127	2.83109e-77	5	KAZALD1	1.29465
ENSTGUG00000023383	HES4	NA	protein_coding	3.61891e-81	0.403826	0.561	0.346	6.5477e-77	5	HES4	1.49754
ENSTGUG00000006079	JAG1	100218171	protein_coding	8.87008e-81	0.343772	0.279	0.111	1.60486e-76	5	JAG1	1.41026
ENSTGUG00000022526	CDC42EP4	NA	protein_coding	4.05999e-80	0.272144	0.379	0.187	7.34574e-76	5	CDC42EP4	1.31278
ENSTGUG00000005901	FNBP1L	NA	protein_coding	4.5818e-80	0.26119	0.738	0.538	8.28985e-76	5	FNBP1L	1.29847
ENSTGUG00000004663	MAMLD1	NA	protein_coding	4.62126e-80	0.272499	0.352	0.164	8.36125e-76	5	MAMLD1	1.31324
ENSTGUG00000009872	ENSTGUG00000009872	751984	protein_coding	8.29809e-80	0.370399	0.536	0.328	1.50137e-75	5	ENSTGUG00000009872	1.44831
ENSTGUG00000023124	MEX3B	NA	protein_coding	8.74204e-80	0.362554	0.715	0.511	1.5817e-75	5	MEX3B	1.43699
ENSTGUG00000025566	ENSTGUG00000025566	NA	protein_coding	4.29816e-79	0.357483	0.433	0.232	7.77666e-75	5	ENSTGUG00000025566	1.42973
ENSTGUG00000020992	ENSTGUG00000020992	NA	protein_coding	1.01775e-78	0.279598	0.398	0.195	1.84141e-74	5	ENSTGUG00000020992	1.3226
ENSTGUG00000008766	COL4A2	NA	protein_coding	1.10802e-78	0.458511	0.427	0.235	2.00473e-74	5	COL4A2	1.58172
ENSTGUG00000006679	ADGRL2	100223245	protein_coding	6.57535e-78	0.372413	0.618	0.416	1.18968e-73	5	ADGRL2	1.45123
ENSTGUG00000010026	ENSTGUG00000010026	NA	protein_coding	1.09763e-77	0.258106	0.94	0.805	1.98595e-73	5	ENSTGUG00000010026	1.29448
ENSTGUG00000003797	LRRFIP1	100230645	protein_coding	1.46987e-77	0.321221	0.606	0.404	2.65943e-73	5	LRRFIP1	1.37881
ENSTGUG00000029516	CARHSP1	NA	protein_coding	3.33101e-77	0.291097	0.532	0.307	6.0268e-73	5	CARHSP1	1.33789
ENSTGUG00000023437	VASH1	NA	protein_coding	1.21747e-76	0.263454	0.682	0.452	2.20276e-72	5	VASH1	1.30142
ENSTGUG00000004610	MAF	NA	protein_coding	1.30541e-76	0.313707	0.382	0.187	2.36188e-72	5	MAF	1.36849
ENSTGUG00000000764	ZMYND11	100232017	protein_coding	2.37112e-76	0.29729	0.64	0.442	4.29006e-72	5	ZMYND11	1.34621
ENSTGUG00000008580	ENSTGUG00000008580	100228527	protein_coding	4.28104e-76	0.285569	0.251	0.097	7.74568e-72	5	ENSTGUG00000008580	1.33052
ENSTGUG00000000767	ENSTGUG00000000767	NA	protein_coding	6.27459e-76	0.267007	0.871	0.692	1.13526e-71	5	ENSTGUG00000000767	1.30605
ENSTGUG00000013129	ENSTGUG00000013129	100224575	protein_coding	6.45255e-76	0.286939	0.409	0.211	1.16746e-71	5	ENSTGUG00000013129	1.33234
ENSTGUG00000008439	WWC3	100219899	protein_coding	7.67072e-76	0.325491	0.64	0.447	1.38786e-71	5	WWC3	1.38471
ENSTGUG00000012987	SOX11	NA	protein_coding	9.74805e-76	0.265034	0.681	0.461	1.76371e-71	5	SOX11	1.30348
ENSTGUG00000019696	TCF7L1	NA	protein_coding	1.09163e-75	0.273774	0.673	0.449	1.97508e-71	5	TCF7L1	1.31492
ENSTGUG00000002609	PLK2	NA	protein_coding	1.21496e-75	0.2737	0.349	0.16	2.19822e-71	5	PLK2	1.31482
ENSTGUG00000004168	DPYSL2	100224173	protein_coding	1.29443e-75	0.289294	0.717	0.519	2.34201e-71	5	DPYSL2	1.33548
ENSTGUG00000011742	PTPRK	100221778	protein_coding	2.44605e-75	0.399063	0.514	0.319	4.42565e-71	5	PTPRK	1.49043
ENSTGUG00000002306	TSPAN6	101234209	protein_coding	2.56709e-75	0.331367	0.652	0.454	4.64463e-71	5	TSPAN6	1.39287
ENSTGUG00000025551	ENSTGUG00000025551	NA	protein_coding	5.20667e-75	0.41608	0.446	0.248	9.42043e-71	5	ENSTGUG00000025551	1.51601
ENSTGUG00000007478	ANGPTL2	100225948	protein_coding	2.51276e-74	0.271546	0.34	0.161	4.54633e-70	5	ANGPTL2	1.31199
ENSTGUG00000005335	ENSTGUG00000005335	100189947	protein_coding	3.33384e-74	0.26222	0.481	0.28	6.03191e-70	5	ENSTGUG00000005335	1.29981
ENSTGUG00000009408	LPP	100225046	protein_coding	4.13333e-74	0.313355	0.488	0.295	7.47844e-70	5	LPP	1.36801
ENSTGUG00000017231	NOTCH2	NA	protein_coding	2.74329e-73	0.306507	0.43	0.237	4.96344e-69	5	NOTCH2	1.35867
ENSTGUG00000009467	SMAD6	NA	protein_coding	5.27912e-73	0.328949	0.622	0.424	9.55151e-69	5	SMAD6	1.38951
ENSTGUG00000000583	WDR86	NA	protein_coding	1.64687e-72	0.259826	0.467	0.26	2.97969e-68	5	WDR86	1.2967
ENSTGUG00000011826	FABP7	100225401	protein_coding	5.88079e-72	0.303603	0.585	0.376	1.06401e-67	5	FABP7	1.35473
ENSTGUG00000012611	KHDRBS3	100217822	protein_coding	8.11023e-72	0.312983	0.632	0.438	1.46738e-67	5	KHDRBS3	1.3675
ENSTGUG00000012788	ARHGAP42	NA	protein_coding	1.85355e-71	0.275376	0.401	0.217	3.35363e-67	5	ARHGAP42	1.31703
ENSTGUG00000011458	ZRANB1	NA	protein_coding	3.44331e-71	0.256017	0.679	0.487	6.22998e-67	5	ZRANB1	1.29177
ENSTGUG00000004868	ENSTGUG00000004868	NA	protein_coding	4.63597e-71	0.303886	0.636	0.438	8.38785e-67	5	ENSTGUG00000004868	1.35512
ENSTGUG00000029194	ENSTGUG00000029194	NA	protein_coding	1.39945e-70	0.289794	0.423	0.231	2.53202e-66	5	ENSTGUG00000029194	1.33615
ENSTGUG00000005765	ENSTGUG00000005765	100227253	protein_coding	2.73058e-70	0.273648	0.793	0.63	4.94043e-66	5	ENSTGUG00000005765	1.31475
ENSTGUG00000007183	SPTBN1	100227699	protein_coding	1.81991e-69	0.2514	0.963	0.778	3.29276e-65	5	SPTBN1	1.28582
ENSTGUG00000003215	ENSTGUG00000003215	NA	protein_coding	2.59222e-69	0.281925	0.471	0.277	4.69011e-65	5	ENSTGUG00000003215	1.32568
ENSTGUG00000029580	RARRES2	NA	protein_coding	3.91298e-69	0.254834	0.769	0.561	7.07975e-65	5	RARRES2	1.29025
ENSTGUG00000009027	ENSTGUG00000009027	100222771	protein_coding	6.24552e-69	0.26664	0.321	0.156	1.13e-64	5	ENSTGUG00000009027	1.30557
ENSTGUG00000004639	NFIB	100221557	protein_coding	7.21846e-69	0.263455	0.623	0.411	1.30604e-64	5	NFIB	1.30142
ENSTGUG00000012279	TRIM24	100231658	protein_coding	9.78925e-69	0.333909	0.584	0.396	1.77117e-64	5	TRIM24	1.39642
ENSTGUG00000004532	ANO5	100225207	protein_coding	1.33345e-67	0.253069	0.604	0.403	2.41261e-63	5	ANO5	1.28797
ENSTGUG00000009141	RELL1	100231453	protein_coding	6.82491e-67	0.277453	0.587	0.397	1.23483e-62	5	RELL1	1.31976
ENSTGUG00000011900	ARHGAP5	100224793	protein_coding	8.6403e-67	0.260443	0.741	0.565	1.56329e-62	5	ARHGAP5	1.2975
ENSTGUG00000012423	PNRC1	NA	protein_coding	9.95995e-67	0.283242	0.956	0.835	1.80205e-62	5	PNRC1	1.32743
ENSTGUG00000010292	CPZ	NA	protein_coding	1.80856e-66	0.256715	0.33	0.158	3.27222e-62	5	CPZ	1.29268
ENSTGUG00000010083	MRTFA	NA	protein_coding	7.39993e-66	0.276586	0.506	0.322	1.33887e-61	5	MRTFA	1.31862
ENSTGUG00000001853	TLN1	100217512	protein_coding	3.59243e-65	0.262363	0.609	0.425	6.49978e-61	5	TLN1	1.3
ENSTGUG00000025160	PRKG1	NA	protein_coding	3.87519e-65	0.25964	0.365	0.189	7.01139e-61	5	PRKG1	1.29646
ENSTGUG00000019854	RHOB	NA	protein_coding	4.43737e-65	0.322404	0.618	0.42	8.02853e-61	5	RHOB	1.38044
ENSTGUG00000008733	MEF2A	100221569	protein_coding	1.50587e-64	0.265033	0.588	0.402	2.72458e-60	5	MEF2A	1.30347
ENSTGUG00000029046	C1D	NA	protein_coding	2.66203e-64	0.301404	0.724	0.557	4.81642e-60	5	C1D	1.35176
ENSTGUG00000003590	TGFBR2	100220619	protein_coding	7.82698e-64	0.283766	0.3	0.138	1.41613e-59	5	TGFBR2	1.32812
ENSTGUG00000004722	RBPMS2	100221566	protein_coding	1.33897e-63	0.254901	0.545	0.352	2.4226e-59	5	RBPMS2	1.29033
ENSTGUG00000019500	SDC2	NA	protein_coding	1.49509e-63	0.352886	0.681	0.511	2.70507e-59	5	SDC2	1.42317
ENSTGUG00000002172	LASP1	NA	protein_coding	5.81681e-63	0.264031	0.622	0.451	1.05243e-58	5	LASP1	1.30217
ENSTGUG00000010386	EPHB3	100218237	protein_coding	7.13435e-63	0.272058	0.379	0.203	1.29082e-58	5	EPHB3	1.31266
ENSTGUG00000019659	ANTXRL	NA	protein_coding	3.42247e-62	0.270723	0.356	0.188	6.19227e-58	5	ANTXRL	1.31091
ENSTGUG00000011626	CCN2	100224713	protein_coding	4.23732e-62	0.407322	0.431	0.245	7.66659e-58	5	CCN2	1.50279
ENSTGUG00000002921	ENSTGUG00000002921	100228367	protein_coding	1.18635e-61	0.357331	0.618	0.435	2.14646e-57	5	ENSTGUG00000002921	1.42951
ENSTGUG00000011104	MBNL2	100218049	protein_coding	1.18823e-61	0.283539	0.528	0.347	2.14986e-57	5	MBNL2	1.32782
ENSTGUG00000004238	MYLK	100226590	protein_coding	5.95443e-61	0.394699	0.392	0.216	1.07733e-56	5	MYLK	1.48394
ENSTGUG00000001899	PDE5A	100225742	protein_coding	1.78376e-60	0.277138	0.367	0.193	3.22736e-56	5	PDE5A	1.31935
ENSTGUG00000012354	PLEKHA5	NA	protein_coding	1.84016e-60	0.317007	0.396	0.22	3.32941e-56	5	PLEKHA5	1.37301
ENSTGUG00000011779	PDS5B	100231037	protein_coding	2.05486e-60	0.27801	0.628	0.448	3.71786e-56	5	PDS5B	1.3205
ENSTGUG00000024777	ENSTGUG00000024777	NA	lncRNA	1.07393e-59	0.328703	0.474	0.282	1.94307e-55	5	ENSTGUG00000024777	1.38917
ENSTGUG00000008767	PLOD2	100224084	protein_coding	1.37059e-59	0.300208	0.51	0.333	2.47981e-55	5	PLOD2	1.35014
ENSTGUG00000021212	PGRMC1	NA	protein_coding	1.53578e-59	0.269742	0.577	0.409	2.77869e-55	5	PGRMC1	1.30963
ENSTGUG00000009454	IFITM10	NA	protein_coding	8.50789e-59	0.308955	0.46	0.277	1.53933e-54	5	IFITM10	1.362
ENSTGUG00000025276	ENSTGUG00000025276	NA	protein_coding	2.7299e-58	0.273128	0.608	0.446	4.93922e-54	5	ENSTGUG00000025276	1.31407
ENSTGUG00000005316	BMPER	NA	protein_coding	2.89486e-58	0.335809	0.4	0.223	5.23768e-54	5	BMPER	1.39907
ENSTGUG00000010048	ABCC5	100224018	protein_coding	1.2887e-57	0.305607	0.464	0.29	2.33164e-53	5	ABCC5	1.35745
ENSTGUG00000006706	VCL	100228062	protein_coding	1.36651e-57	0.278286	0.467	0.295	2.47243e-53	5	VCL	1.32086
ENSTGUG00000009231	ERP27	NA	protein_coding	2.89247e-57	0.273329	0.624	0.463	5.23335e-53	5	ERP27	1.31433
ENSTGUG00000011226	ASPH	NA	protein_coding	6.64512e-57	0.265898	0.625	0.457	1.2023e-52	5	ASPH	1.3046
ENSTGUG00000003279	ENSTGUG00000003279	NA	protein_coding	8.28367e-57	0.306898	0.314	0.16	1.49876e-52	5	ENSTGUG00000003279	1.3592
ENSTGUG00000026762	EGR2	NA	protein_coding	1.19321e-56	0.278916	0.252	0.113	2.15888e-52	5	EGR2	1.3217
ENSTGUG00000013517	IGSF3	100229077	protein_coding	1.20444e-56	0.305975	0.46	0.29	2.17919e-52	5	IGSF3	1.35795
ENSTGUG00000009280	PTPRG	NA	protein_coding	8.25963e-55	0.29893	0.521	0.357	1.49442e-50	5	PTPRG	1.34842
ENSTGUG00000003405	TOP2B	100231174	protein_coding	8.63808e-55	0.257365	0.684	0.519	1.56289e-50	5	TOP2B	1.29352
ENSTGUG00000020090	ENSTGUG00000020090	NA	lncRNA	4.60898e-54	0.268607	0.483	0.322	8.33904e-50	5	ENSTGUG00000020090	1.30814
ENSTGUG00000009876	WDR1	100231382	protein_coding	6.93338e-54	0.251351	0.704	0.557	1.25446e-49	5	WDR1	1.28576
ENSTGUG00000012998	ID2	100224948	protein_coding	7.19389e-54	0.333485	0.622	0.427	1.30159e-49	5	ID2	1.39582
ENSTGUG00000008932	LRRC59	100220693	protein_coding	3.58596e-53	0.25123	0.659	0.506	6.48808e-49	5	LRRC59	1.28561
ENSTGUG00000009693	JUN	100229914	protein_coding	9.30079e-53	0.33114	0.902	0.751	1.68279e-48	5	JUN	1.39255
ENSTGUG00000009134	HES1	100225879	protein_coding	1.70865e-52	0.323507	0.539	0.362	3.09146e-48	5	HES1	1.38197
ENSTGUG00000006563	ZNF503	100224199	protein_coding	2.5585e-52	0.272821	0.42	0.254	4.62909e-48	5	ZNF503	1.31367
ENSTGUG00000025967	MTPN	NA	protein_coding	4.34529e-52	0.254627	0.714	0.567	7.86193e-48	5	MTPN	1.28998
ENSTGUG00000010530	MXD4	100190457	protein_coding	1.26142e-51	0.250387	0.52	0.361	2.28229e-47	5	MXD4	1.28452
ENSTGUG00000006296	ID4	NA	protein_coding	9.99165e-51	0.284387	0.412	0.249	1.80779e-46	5	ID4	1.32895
ENSTGUG00000003782	TET2	NA	protein_coding	8.91177e-50	0.263055	0.331	0.185	1.61241e-45	5	TET2	1.3009
ENSTGUG00000024243	ENSTGUG00000024243	NA	protein_coding	1.62097e-49	0.345029	0.413	0.263	2.93282e-45	5	ENSTGUG00000024243	1.41203
ENSTGUG00000006428	CCN1	NA	protein_coding	6.24893e-48	0.271844	0.809	0.601	1.13062e-43	5	CCN1	1.31238
ENSTGUG00000011477	ACTN1	100221879	protein_coding	1.0157e-47	0.286586	0.583	0.436	1.83771e-43	5	ACTN1	1.33187
ENSTGUG00000017458	BTG2	NA	protein_coding	2.49252e-43	0.285606	0.387	0.242	4.50972e-39	5	BTG2	1.33057
ENSTGUG00000011579	CRISPLD1	100231755	protein_coding	4.48402e-41	0.297667	0.389	0.245	8.11293e-37	5	CRISPLD1	1.34671
ENSTGUG00000023268	ENSTGUG00000023268	NA	protein_coding	2.57296e-40	0.434001	0.378	0.249	4.65526e-36	5	ENSTGUG00000023268	1.54342
ENSTGUG00000000904	ID3	100226703	protein_coding	9.4941e-39	0.266391	0.697	0.543	1.71777e-34	5	ID3	1.30525
ENSTGUG00000004081	ATP2C1	100217792	protein_coding	3.34091e-38	0.258075	0.408	0.274	6.0447e-34	5	ATP2C1	1.29444
ENSTGUG00000026517	ENSTGUG00000026517	NA	protein_coding	7.60063e-37	0.254401	0.488	0.347	1.37518e-32	5	ENSTGUG00000026517	1.28969
ENSTGUG00000006073	NOTCH1	100224074	protein_coding	1.82267e-33	0.26151	0.536	0.408	3.29776e-29	5	NOTCH1	1.29889
ENSTGUG00000027954	ENSTGUG00000027954	NA	lncRNA	2.68849e-33	0.281988	0.328	0.209	4.86429e-29	5	ENSTGUG00000027954	1.32576
ENSTGUG00000025609	ENSTGUG00000025609	NA	protein_coding	2.51692e-24	0.282207	0.858	0.685	4.55386e-20	5	ENSTGUG00000025609	1.32605
ENSTGUG00000006883	VCAN	100229875	protein_coding	1.47658e-13	0.351945	0.462	0.402	2.67157e-09	5	VCAN	1.42183
ENSTGUG00000027987	ENSTGUG00000027987	NA	lncRNA	7.54229e-10	0.250717	0.352	0.296	1.36463e-05	5	ENSTGUG00000027987	1.28495
ENSTGUG00000026320	TIMP3	NA	protein_coding	0	1.42049	0.815	0.241	0	6	TIMP3	4.13914
ENSTGUG00000011532	RDH10	NA	protein_coding	0	1.35886	0.817	0.209	0	6	RDH10	3.89175
ENSTGUG00000002407	SEMA3D	100225470	protein_coding	0	1.28612	0.9	0.452	0	6	SEMA3D	3.6187
ENSTGUG00000019732	CRACD	NA	protein_coding	0	1.13885	0.932	0.382	0	6	CRACD	3.12319
ENSTGUG00000023421	SHISA2	NA	protein_coding	0	1.11474	0.799	0.244	0	6	SHISA2	3.04879
ENSTGUG00000004786	CTNNB1	100217813	protein_coding	0	1.11462	0.952	0.694	0	6	CTNNB1	3.04842
ENSTGUG00000019550	EMILIN2	NA	protein_coding	0	1.10736	0.75	0.123	0	6	EMILIN2	3.02637
ENSTGUG00000025609	ENSTGUG00000025609	NA	protein_coding	0	1.0972	0.977	0.679	0	6	ENSTGUG00000025609	2.99577
ENSTGUG00000012287	AKR1D1	100228769	protein_coding	0	1.05584	0.825	0.305	0	6	AKR1D1	2.87437
ENSTGUG00000026088	WNT4	NA	protein_coding	0	1.02113	0.552	0.084	0	6	WNT4	2.77633
ENSTGUG00000009494	PLBD1	100218629	protein_coding	0	1.01855	0.654	0.195	0	6	PLBD1	2.76916
ENSTGUG00000025564	IGFBP5	NA	protein_coding	0	0.95407	0.963	0.588	0	6	IGFBP5	2.59626
ENSTGUG00000022993	ENSTGUG00000022993	NA	protein_coding	0	0.932358	0.707	0.164	0	6	ENSTGUG00000022993	2.54049
ENSTGUG00000021362	ENSTGUG00000021362	NA	lncRNA	0	0.920569	0.372	0.016	0	6	ENSTGUG00000021362	2.51072
ENSTGUG00000007620	PAX2	100220258	protein_coding	0	0.881785	0.513	0.042	0	6	PAX2	2.41521
ENSTGUG00000021990	RERG	NA	protein_coding	0	0.866649	0.958	0.544	0	6	RERG	2.37892
ENSTGUG00000000276	NKTR	NA	protein_coding	0	0.858483	0.932	0.573	0	6	NKTR	2.35958
ENSTGUG00000007908	RASSF9	100231398	protein_coding	0	0.829917	0.671	0.145	0	6	RASSF9	2.29313
ENSTGUG00000025490	PDGFA	NA	protein_coding	0	0.810997	0.713	0.21	0	6	PDGFA	2.25015
ENSTGUG00000003565	ENSTGUG00000003565	100223523	protein_coding	0	0.806086	0.631	0.203	0	6	ENSTGUG00000003565	2.23913
ENSTGUG00000005109	VCAM1	NA	protein_coding	0	0.796663	0.529	0.085	0	6	VCAM1	2.21813
ENSTGUG00000021560	ENSTGUG00000021560	NA	lncRNA	0	0.741851	0.566	0.146	0	6	ENSTGUG00000021560	2.09982
ENSTGUG00000006655	SPECC1	100223355	protein_coding	0	0.720791	0.6	0.135	0	6	SPECC1	2.05606
ENSTGUG00000019377	OSR1	NA	protein_coding	0	0.711658	0.603	0.161	0	6	OSR1	2.03737
ENSTGUG00000011453	ENSTGUG00000011453	NA	protein_coding	0	0.697563	0.703	0.266	0	6	ENSTGUG00000011453	2.00885
ENSTGUG00000010957	ADGRG6	100227100	protein_coding	0	0.632169	0.404	0.071	0	6	ADGRG6	1.88169
ENSTGUG00000011568	JPH1	100224082	protein_coding	0	0.620588	0.515	0.122	0	6	JPH1	1.86002
ENSTGUG00000011951	NTF3	NA	protein_coding	0	0.578404	0.469	0.086	0	6	NTF3	1.78319
ENSTGUG00000008377	KIF26B	100222595	protein_coding	0	0.555773	0.51	0.122	0	6	KIF26B	1.74329
ENSTGUG00000012349	CCN3	NA	protein_coding	0	0.52787	0.321	0.024	0	6	CCN3	1.69532
ENSTGUG00000003588	NOTUM	100223048	protein_coding	0	0.511749	0.433	0.095	0	6	NOTUM	1.66821
ENSTGUG00000006389	DCDC2	NA	protein_coding	0	0.510582	0.276	0.036	0	6	DCDC2	1.66626
ENSTGUG00000004770	SLITRK4	100225576	protein_coding	0	0.509128	0.354	0.054	0	6	SLITRK4	1.66384
ENSTGUG00000009021	MCF2L	NA	protein_coding	0	0.484665	0.407	0.079	0	6	MCF2L	1.62363
ENSTGUG00000013364	SIDT1	NA	protein_coding	0	0.429652	0.295	0.031	0	6	SIDT1	1.53672
ENSTGUG00000013404	ZBTB20	NA	protein_coding	9.42299e-308	0.563581	0.68	0.238	1.7049e-303	6	ZBTB20	1.75695
ENSTGUG00000010690	FGFRL1	100228195	protein_coding	2.65979e-285	0.728126	0.815	0.389	4.81235e-281	6	FGFRL1	2.07119
ENSTGUG00000013402	LSAMP	100229373	protein_coding	1.01433e-284	0.802526	0.702	0.29	1.83523e-280	6	LSAMP	2.23117
ENSTGUG00000009467	SMAD6	NA	protein_coding	1.1599e-283	0.660264	0.816	0.412	2.0986e-279	6	SMAD6	1.9353
ENSTGUG00000009483	ADAMTS9	100223707	protein_coding	1.08731e-269	0.598741	0.601	0.209	1.96727e-265	6	ADAMTS9	1.81983
ENSTGUG00000005524	DMRT1	NA	protein_coding	2.3425e-269	0.560727	0.674	0.236	4.23829e-265	6	DMRT1	1.75195
ENSTGUG00000009172	PCDH7	NA	protein_coding	1.49923e-261	0.338437	0.261	0.04	2.71256e-257	6	PCDH7	1.40275
ENSTGUG00000009758	APCDD1	100228790	protein_coding	8.38513e-256	1.00572	0.634	0.253	1.51712e-251	6	APCDD1	2.73387
ENSTGUG00000004906	WT1	100222371	protein_coding	1.79028e-251	0.682117	0.872	0.493	3.23915e-247	6	WT1	1.97806
ENSTGUG00000011479	ERBB4	100231016	protein_coding	1.65867e-243	0.437739	0.384	0.093	3.00104e-239	6	ERBB4	1.5492
ENSTGUG00000007664	SEMA5A	100217968	protein_coding	3.04682e-242	0.502156	0.564	0.197	5.51261e-238	6	SEMA5A	1.65228
ENSTGUG00000012593	NDFIP2	100222425	protein_coding	5.38024e-241	0.682562	0.828	0.465	9.73446e-237	6	NDFIP2	1.97894
ENSTGUG00000005166	PPFIBP2	100224287	protein_coding	1.1934e-236	0.574387	0.618	0.24	2.15922e-232	6	PPFIBP2	1.77604
ENSTGUG00000013190	FKBP1B	100230320	protein_coding	4.13127e-234	0.470574	0.494	0.16	7.47471e-230	6	FKBP1B	1.60091
ENSTGUG00000006079	JAG1	100218171	protein_coding	5.54744e-229	0.3927	0.399	0.104	1.0037e-224	6	JAG1	1.48097
ENSTGUG00000028339	ENSTGUG00000028339	NA	lncRNA	1.52038e-227	0.499717	0.623	0.249	2.75082e-223	6	ENSTGUG00000028339	1.64826
ENSTGUG00000023277	OLFML3	NA	protein_coding	1.5335e-226	0.644931	0.796	0.424	2.77456e-222	6	OLFML3	1.90586
ENSTGUG00000027459	ENSTGUG00000027459	NA	protein_coding	9.83842e-224	0.636891	0.858	0.506	1.78007e-219	6	ENSTGUG00000027459	1.89059
ENSTGUG00000012947	SYNE2	NA	protein_coding	1.34701e-223	0.611665	0.97	0.668	2.43715e-219	6	SYNE2	1.8435
ENSTGUG00000022675	ALX4	NA	protein_coding	3.73422e-219	0.318275	0.273	0.052	6.75632e-215	6	ALX4	1.37475
ENSTGUG00000012670	EEF1A1	100223995	protein_coding	1.73415e-214	0.323498	0.999	0.971	3.1376e-210	6	EEF1A1	1.38195
ENSTGUG00000011249	ESR1	751998	protein_coding	7.98344e-213	0.552269	0.918	0.536	1.44444e-208	6	ESR1	1.73719
ENSTGUG00000003350	BRINP1	100225398	protein_coding	4.55204e-211	0.423872	0.401	0.111	8.23601e-207	6	BRINP1	1.52787
ENSTGUG00000011551	WASF3	100218623	protein_coding	9.48953e-210	0.555272	0.521	0.195	1.71694e-205	6	WASF3	1.74242
ENSTGUG00000019957	ENSTGUG00000019957	NA	lncRNA	1.0578e-209	0.361184	0.399	0.113	1.91387e-205	6	ENSTGUG00000019957	1.43503
ENSTGUG00000006883	VCAN	100229875	protein_coding	1.38917e-208	0.646888	0.758	0.385	2.51342e-204	6	VCAN	1.90959
ENSTGUG00000008909	LRRK1	100225492	protein_coding	8.28223e-207	0.321323	0.312	0.072	1.4985e-202	6	LRRK1	1.37895
ENSTGUG00000024594	ENSTGUG00000024594	NA	protein_coding	1.11715e-206	0.313134	0.261	0.05	2.02126e-202	6	ENSTGUG00000024594	1.36771
ENSTGUG00000005108	NTNG2	100231133	protein_coding	3.30254e-206	0.484197	0.528	0.185	5.97529e-202	6	NTNG2	1.62287
ENSTGUG00000001172	KIAA1217	100228661	protein_coding	5.31168e-200	0.495474	0.755	0.391	9.61042e-196	6	KIAA1217	1.64128
ENSTGUG00000001300	VDAC1	100222861	protein_coding	5.49352e-200	0.547618	0.625	0.285	9.93943e-196	6	VDAC1	1.72913
ENSTGUG00000009016	TSHZ3	NA	protein_coding	4.25284e-195	0.570998	0.831	0.485	7.69466e-191	6	TSHZ3	1.77003
ENSTGUG00000004560	EPHA5	100227363	protein_coding	1.88681e-191	0.442438	0.37	0.104	3.41381e-187	6	EPHA5	1.5565
ENSTGUG00000008161	FBRSL1	NA	protein_coding	1.66338e-190	0.526401	0.862	0.553	3.00955e-186	6	FBRSL1	1.69283
ENSTGUG00000005491	EPCAM	100229650	protein_coding	6.72631e-188	0.537891	0.541	0.213	1.21699e-183	6	EPCAM	1.71239
ENSTGUG00000001341	FNDC5	NA	protein_coding	5.57475e-186	0.359173	0.337	0.089	1.00864e-181	6	FNDC5	1.43214
ENSTGUG00000027987	ENSTGUG00000027987	NA	lncRNA	3.69263e-185	0.485405	0.628	0.28	6.68107e-181	6	ENSTGUG00000027987	1.62483
ENSTGUG00000013512	ENSTGUG00000013512	100225267	protein_coding	2.23552e-184	0.409065	0.571	0.235	4.04473e-180	6	ENSTGUG00000013512	1.50541
ENSTGUG00000000549	APLP2	100222411	protein_coding	5.90566e-182	0.496637	0.963	0.7	1.06851e-177	6	APLP2	1.64319
ENSTGUG00000002729	FAM126A	100224484	protein_coding	9.53099e-182	0.559567	0.743	0.416	1.72444e-177	6	FAM126A	1.74991
ENSTGUG00000001682	TMEM35B	NA	protein_coding	3.69295e-181	0.533965	0.737	0.417	6.68166e-177	6	TMEM35B	1.70568
ENSTGUG00000012449	CALD1	NA	protein_coding	1.26708e-178	0.465294	0.829	0.444	2.29253e-174	6	CALD1	1.59248
ENSTGUG00000009791	FRMD4B	100219776	protein_coding	1.2799e-176	0.55894	0.844	0.535	2.31573e-172	6	FRMD4B	1.74882
ENSTGUG00000012531	CCDC88C	100230532	protein_coding	2.33045e-173	0.462648	0.614	0.27	4.21648e-169	6	CCDC88C	1.58827
ENSTGUG00000012991	TENM4	100218242	protein_coding	4.20728e-173	0.441444	0.537	0.223	7.61223e-169	6	TENM4	1.55495
ENSTGUG00000008112	TTYH3	101233944	protein_coding	9.32389e-171	0.470294	0.862	0.555	1.68697e-166	6	TTYH3	1.60046
ENSTGUG00000005330	GUCY1A1	100223563	protein_coding	1.65596e-170	0.338417	0.33	0.092	2.99613e-166	6	GUCY1A1	1.40272
ENSTGUG00000006887	DMD	100228890	protein_coding	5.30354e-170	0.595691	0.906	0.616	9.59569e-166	6	DMD	1.81428
ENSTGUG00000009693	JUN	100229914	protein_coding	2.21095e-167	0.696285	0.956	0.748	4.00027e-163	6	JUN	2.00629
ENSTGUG00000020693	IGFBP2	NA	protein_coding	2.66653e-167	0.305778	0.262	0.061	4.82455e-163	6	IGFBP2	1.35768
ENSTGUG00000009727	ECRG4	NA	protein_coding	6.85988e-166	0.562351	0.786	0.428	1.24116e-161	6	ECRG4	1.75479
ENSTGUG00000002740	KLHL7	100221544	protein_coding	7.11755e-166	0.443492	0.7	0.388	1.28778e-161	6	KLHL7	1.55814
ENSTGUG00000010942	RPL22L1	100219288	protein_coding	1.64157e-165	0.451891	0.979	0.846	2.97009e-161	6	RPL22L1	1.57128
ENSTGUG00000009321	GAS6	100228564	protein_coding	1.21042e-163	0.392796	0.444	0.159	2.19001e-159	6	GAS6	1.48112
ENSTGUG00000006641	FBN2	100228040	protein_coding	1.40543e-163	0.370473	0.554	0.22	2.54285e-159	6	FBN2	1.44842
ENSTGUG00000013044	HPCAL1	100190241	protein_coding	1.59347e-163	0.512049	0.68	0.361	2.88307e-159	6	HPCAL1	1.66871
ENSTGUG00000025925	SLC16A2	NA	protein_coding	5.51742e-163	0.408129	0.504	0.209	9.98267e-159	6	SLC16A2	1.504
ENSTGUG00000008022	PODXL2	100221102	protein_coding	3.82405e-162	0.411797	0.428	0.155	6.91886e-158	6	PODXL2	1.50953
ENSTGUG00000013213	CD2AP	100227461	protein_coding	9.98211e-162	0.425298	0.537	0.239	1.80606e-157	6	CD2AP	1.53005
ENSTGUG00000018803	BMF	NA	protein_coding	1.59553e-159	0.492652	0.628	0.291	2.8868e-155	6	BMF	1.63665
ENSTGUG00000003842	NPNT	NA	protein_coding	4.45951e-159	0.496527	0.89	0.548	8.06859e-155	6	NPNT	1.64301
ENSTGUG00000021282	TPM2	NA	protein_coding	9.16491e-156	0.433464	0.893	0.626	1.65821e-151	6	TPM2	1.54259
ENSTGUG00000002681	ELOVL7	100227813	protein_coding	9.30491e-155	0.368722	0.41	0.147	1.68354e-150	6	ELOVL7	1.44589
ENSTGUG00000011967	FREM2	100218648	protein_coding	3.18422e-151	0.403855	0.587	0.265	5.76121e-147	6	FREM2	1.49759
ENSTGUG00000013536	GBE1	NA	protein_coding	7.26591e-149	0.395332	0.437	0.172	1.31462e-144	6	GBE1	1.48488
ENSTGUG00000023803	SGCD	NA	protein_coding	7.89021e-148	0.383214	0.397	0.141	1.42758e-143	6	SGCD	1.46699
ENSTGUG00000029275	GNB1L	NA	protein_coding	2.62436e-147	0.327185	0.408	0.15	4.74825e-143	6	GNB1L	1.38706
ENSTGUG00000005316	BMPER	NA	protein_coding	3.46347e-146	0.514518	0.51	0.217	6.26646e-142	6	BMPER	1.67283
ENSTGUG00000006428	CCN1	NA	protein_coding	2.12915e-145	0.537612	0.909	0.596	3.85226e-141	6	CCN1	1.71191
ENSTGUG00000010270	CD82	100228720	protein_coding	1.27222e-144	0.384282	0.581	0.276	2.30183e-140	6	CD82	1.46856
ENSTGUG00000011815	DECR1	NA	protein_coding	1.51677e-142	0.446995	0.732	0.462	2.74429e-138	6	DECR1	1.56361
ENSTGUG00000012223	ITM2B	NA	protein_coding	3.35264e-142	0.453808	0.699	0.411	6.06593e-138	6	ITM2B	1.5743
ENSTGUG00000012354	PLEKHA5	NA	protein_coding	1.17926e-141	0.408969	0.497	0.215	2.13364e-137	6	PLEKHA5	1.50527
ENSTGUG00000021502	KRT18	NA	protein_coding	2.54019e-141	0.44793	0.719	0.39	4.59597e-137	6	KRT18	1.56507
ENSTGUG00000002592	MAP3K1	100225825	protein_coding	3.81436e-141	0.424932	0.703	0.404	6.90133e-137	6	MAP3K1	1.52949
ENSTGUG00000002244	MDH1	100190381	protein_coding	1.07176e-140	0.407193	0.944	0.744	1.93913e-136	6	MDH1	1.50259
ENSTGUG00000006790	BCL11A	NA	protein_coding	3.88489e-139	0.422922	0.64	0.349	7.02893e-135	6	BCL11A	1.52642
ENSTGUG00000017327	STMN1	NA	protein_coding	1.14049e-138	0.36654	0.994	0.902	2.0635e-134	6	STMN1	1.44273
ENSTGUG00000005531	KANK1	NA	protein_coding	1.93601e-137	0.367896	0.538	0.249	3.50282e-133	6	KANK1	1.44469
ENSTGUG00000001940	CDH6	100223925	protein_coding	1.88254e-136	0.373851	0.338	0.108	3.40609e-132	6	CDH6	1.45332
ENSTGUG00000010620	CDH2	100229697	protein_coding	4.84131e-136	0.430716	0.935	0.645	8.75939e-132	6	CDH2	1.53836
ENSTGUG00000012594	ST3GAL1	100224643	protein_coding	1.31244e-135	0.417924	0.554	0.266	2.37459e-131	6	ST3GAL1	1.51881
ENSTGUG00000009575	SLIT2	100223770	protein_coding	2.70119e-135	0.317861	0.335	0.111	4.88726e-131	6	SLIT2	1.37418
ENSTGUG00000004425	IER5L	NA	protein_coding	2.74629e-135	0.36029	0.661	0.355	4.96887e-131	6	IER5L	1.43374
ENSTGUG00000001828	NPR2	100227153	protein_coding	3.51551e-135	0.346125	0.469	0.197	6.36062e-131	6	NPR2	1.41358
ENSTGUG00000003684	CMTM8	100223586	protein_coding	1.28301e-134	0.345387	0.699	0.367	2.32134e-130	6	CMTM8	1.41254
ENSTGUG00000013148	SDC1	101233312	protein_coding	2.85501e-134	0.433375	0.465	0.203	5.16557e-130	6	SDC1	1.54245
ENSTGUG00000008636	IGF1R	100227374	protein_coding	1.19841e-133	0.368571	0.851	0.585	2.16828e-129	6	IGF1R	1.44567
ENSTGUG00000025697	ENSTGUG00000025697	NA	lncRNA	1.89993e-133	0.337509	0.475	0.198	3.43754e-129	6	ENSTGUG00000025697	1.40145
ENSTGUG00000013485	ADAMTS5	NA	protein_coding	2.39739e-132	0.369502	0.509	0.228	4.33759e-128	6	ADAMTS5	1.44701
ENSTGUG00000001089	RHOBTB3	100218211	protein_coding	7.11744e-132	0.29194	0.317	0.101	1.28776e-127	6	RHOBTB3	1.33902
ENSTGUG00000003279	ENSTGUG00000003279	NA	protein_coding	1.91657e-131	0.377726	0.404	0.155	3.46765e-127	6	ENSTGUG00000003279	1.45896
ENSTGUG00000007855	TMTC2	100227647	protein_coding	2.28827e-131	0.360028	0.537	0.256	4.14017e-127	6	TMTC2	1.43337
ENSTGUG00000005201	MYH10	100227478	protein_coding	1.27547e-130	0.459496	0.909	0.677	2.30771e-126	6	MYH10	1.58328
ENSTGUG00000024157	ENSTGUG00000024157	NA	protein_coding	2.90255e-130	0.325137	0.734	0.421	5.25158e-126	6	ENSTGUG00000024157	1.38422
ENSTGUG00000009123	PRKAR2A	NA	protein_coding	2.22252e-129	0.366491	0.779	0.501	4.0212e-125	6	PRKAR2A	1.44266
ENSTGUG00000007135	TPD52L2	100223955	protein_coding	1.54255e-126	0.360709	0.828	0.573	2.79094e-122	6	TPD52L2	1.43435
ENSTGUG00000012457	PCDH17	NA	protein_coding	6.43279e-126	0.518578	0.463	0.206	1.16388e-121	6	PCDH17	1.67964
ENSTGUG00000005439	PDGFC	100217775	protein_coding	1.19138e-124	0.279527	0.309	0.1	2.15556e-120	6	PDGFC	1.3225
ENSTGUG00000012754	YAP1	NA	protein_coding	3.91799e-124	0.367629	0.842	0.571	7.08881e-120	6	YAP1	1.44431
ENSTGUG00000011425	SRSF5	100231521	protein_coding	1.27318e-122	0.346593	0.904	0.66	2.30357e-118	6	SRSF5	1.41424
ENSTGUG00000001204	SPOCK1	100223935	protein_coding	1.71601e-121	0.402496	0.502	0.233	3.10478e-117	6	SPOCK1	1.49555
ENSTGUG00000007224	PTPRF	100222172	protein_coding	3.86227e-121	0.307598	0.624	0.335	6.988e-117	6	PTPRF	1.36015
ENSTGUG00000013547	ENSTGUG00000013547	100225259	protein_coding	2.09517e-120	0.390389	0.638	0.345	3.79079e-116	6	ENSTGUG00000013547	1.47755
ENSTGUG00000013000	DHRS7	100225849	protein_coding	2.9761e-120	0.281547	0.88	0.619	5.38465e-116	6	DHRS7	1.32518
ENSTGUG00000013012	DAAM1	100229651	protein_coding	4.04084e-119	0.471974	0.716	0.461	7.31109e-115	6	DAAM1	1.60316
ENSTGUG00000020945	YAF2	NA	protein_coding	7.60317e-119	0.337842	0.897	0.674	1.37564e-114	6	YAF2	1.40192
ENSTGUG00000002403	PCSK2	100223337	protein_coding	2.36618e-118	0.401749	0.326	0.112	4.28114e-114	6	PCSK2	1.49444
ENSTGUG00000002891	ADGRL3	NA	protein_coding	6.65397e-118	0.330361	0.428	0.187	1.2039e-113	6	ADGRL3	1.39147
ENSTGUG00000003773	CERK	NA	protein_coding	8.83425e-118	0.345925	0.496	0.241	1.59838e-113	6	CERK	1.4133
ENSTGUG00000003997	TP53BP2	100221962	protein_coding	1.22118e-117	0.358297	0.702	0.42	2.20948e-113	6	TP53BP2	1.43089
ENSTGUG00000002769	NAPEPLD	100232210	protein_coding	1.29422e-117	0.258326	0.273	0.085	2.34163e-113	6	NAPEPLD	1.29476
ENSTGUG00000003457	KIF21A	100218735	protein_coding	7.03429e-117	0.329164	0.767	0.476	1.27271e-112	6	KIF21A	1.38981
ENSTGUG00000025270	ENSTGUG00000025270	NA	protein_coding	2.12475e-115	0.383498	0.706	0.437	3.84431e-111	6	ENSTGUG00000025270	1.46741
ENSTGUG00000011466	CTBP2	NA	protein_coding	3.22452e-114	0.353241	0.69	0.419	5.83412e-110	6	CTBP2	1.42367
ENSTGUG00000004175	KALRN	NA	protein_coding	3.33183e-114	0.29252	0.339	0.125	6.02828e-110	6	KALRN	1.3398
ENSTGUG00000002906	HOXA5	NA	protein_coding	1.8539e-112	0.346403	0.66	0.38	3.35426e-108	6	HOXA5	1.41397
ENSTGUG00000000414	ROR2	100219935	protein_coding	1.05375e-110	0.294265	0.436	0.194	1.90654e-106	6	ROR2	1.34214
ENSTGUG00000011117	FAM110B	100231761	protein_coding	1.56973e-110	0.325054	0.468	0.222	2.84011e-106	6	FAM110B	1.3841
ENSTGUG00000001233	ENSTGUG00000001233	NA	protein_coding	1.85727e-110	0.349786	0.626	0.367	3.36035e-106	6	ENSTGUG00000001233	1.41876
ENSTGUG00000006734	MYO5C	NA	protein_coding	3.54545e-110	0.320605	0.39	0.162	6.41478e-106	6	MYO5C	1.37796
ENSTGUG00000006881	CACNA1H	NA	protein_coding	6.19987e-110	0.340937	0.506	0.251	1.12174e-105	6	CACNA1H	1.40627
ENSTGUG00000007131	ZBTB46	100224897	protein_coding	1.3402e-109	0.34193	0.669	0.406	2.42483e-105	6	ZBTB46	1.40766
ENSTGUG00000013034	PAK1	NA	protein_coding	2.06203e-109	0.260844	0.304	0.107	3.73082e-105	6	PAK1	1.29802
ENSTGUG00000025976	TMEM106B	NA	protein_coding	1.50911e-108	0.336516	0.664	0.401	2.73044e-104	6	TMEM106B	1.40006
ENSTGUG00000012423	PNRC1	NA	protein_coding	1.72635e-108	0.347687	0.976	0.834	3.12348e-104	6	PNRC1	1.41579
ENSTGUG00000006352	ZNF462	100222248	protein_coding	2.52516e-108	0.369228	0.781	0.541	4.56878e-104	6	ZNF462	1.44662
ENSTGUG00000000003	EGR1	NA	protein_coding	5.75624e-108	0.445107	0.875	0.583	1.04148e-103	6	EGR1	1.56066
ENSTGUG00000012047	YBX3	NA	protein_coding	6.48539e-108	0.307107	0.848	0.616	1.1734e-103	6	YBX3	1.35949
ENSTGUG00000013377	FSTL1	NA	protein_coding	8.36902e-108	0.307921	0.753	0.479	1.51421e-103	6	FSTL1	1.36059
ENSTGUG00000004013	LEF1	NA	protein_coding	4.52032e-107	0.335157	0.832	0.554	8.17861e-103	6	LEF1	1.39816
ENSTGUG00000007111	ULK2	100218452	protein_coding	2.19758e-106	0.32547	0.531	0.279	3.97608e-102	6	ULK2	1.38468
ENSTGUG00000007283	DRC3	NA	protein_coding	5.07606e-105	0.277419	0.306	0.108	9.18411e-101	6	DRC3	1.31972
ENSTGUG00000005620	CNN3	NA	protein_coding	7.20567e-105	0.332959	0.791	0.546	1.30372e-100	6	CNN3	1.39509
ENSTGUG00000025893	RHOU	NA	protein_coding	1.99697e-103	0.361085	0.308	0.115	3.61312e-99	6	RHOU	1.43489
ENSTGUG00000007905	STARD5	NA	protein_coding	2.23403e-103	0.315442	0.365	0.153	4.04203e-99	6	STARD5	1.37087
ENSTGUG00000008274	ZDHHC8	NA	protein_coding	5.84962e-103	0.274934	0.302	0.11	1.05837e-98	6	ZDHHC8	1.31644
ENSTGUG00000008136	IRS1	NA	protein_coding	6.87979e-103	0.350771	0.514	0.273	1.24476e-98	6	IRS1	1.42016
ENSTGUG00000009735	FHL2	100219958	protein_coding	9.70304e-103	0.297686	0.32	0.118	1.75557e-98	6	FHL2	1.34674
ENSTGUG00000018848	ENSTGUG00000018848	NA	protein_coding	3.16827e-101	0.319981	0.436	0.206	5.73235e-97	6	ENSTGUG00000018848	1.3771
ENSTGUG00000004727	MRAS	100225544	protein_coding	1.3738e-100	0.303542	0.607	0.346	2.48562e-96	6	MRAS	1.35465
ENSTGUG00000010131	SUFU	100226676	protein_coding	1.39561e-100	0.301827	0.73	0.467	2.52507e-96	6	SUFU	1.35233
ENSTGUG00000002981	GPC4	100232359	protein_coding	1.54044e-100	0.288279	0.702	0.441	2.78711e-96	6	GPC4	1.33413
ENSTGUG00000007009	ENSTGUG00000007009	NA	protein_coding	1.68285e-100	0.271844	0.484	0.235	3.04478e-96	6	ENSTGUG00000007009	1.31238
ENSTGUG00000019341	ENSTGUG00000019341	NA	protein_coding	2.15698e-100	0.420427	0.92	0.717	3.90263e-96	6	ENSTGUG00000019341	1.52261
ENSTGUG00000000827	FAM118B	100227281	protein_coding	2.92221e-100	0.355731	0.657	0.416	5.28715e-96	6	FAM118B	1.42722
ENSTGUG00000003447	TMEM255A	NA	protein_coding	4.96209e-100	0.27909	0.29	0.104	8.97791e-96	6	TMEM255A	1.32193
ENSTGUG00000005154	RTCA	100226387	protein_coding	6.48794e-100	0.366681	0.661	0.423	1.17386e-95	6	RTCA	1.44294
ENSTGUG00000005804	GXYLT1	NA	protein_coding	9.36477e-100	0.307679	0.485	0.251	1.69437e-95	6	GXYLT1	1.36026
ENSTGUG00000025396	ENSTGUG00000025396	NA	protein_coding	4.11678e-99	0.269576	0.46	0.213	7.44849e-95	6	ENSTGUG00000025396	1.30941
ENSTGUG00000010103	SIPA1L2	100228885	protein_coding	6.31099e-99	0.261861	0.486	0.237	1.14185e-94	6	SIPA1L2	1.29935
ENSTGUG00000007014	WNT5A	100219241	protein_coding	8.38389e-99	0.287767	0.537	0.272	1.5169e-94	6	WNT5A	1.33345
ENSTGUG00000012978	HIF1A	100226791	protein_coding	1.30235e-98	0.349527	0.668	0.431	2.35634e-94	6	HIF1A	1.4184
ENSTGUG00000009560	MAGI1	100230368	protein_coding	1.41784e-98	0.341778	0.519	0.275	2.5653e-94	6	MAGI1	1.40745
ENSTGUG00000008599	NR2F2	NA	protein_coding	2.97678e-98	0.35551	0.983	0.75	5.38588e-94	6	NR2F2	1.42691
ENSTGUG00000021621	ENSTGUG00000021621	NA	protein_coding	6.32693e-98	0.325031	0.32	0.123	1.14473e-93	6	ENSTGUG00000021621	1.38407
ENSTGUG00000000947	NRP1	100218484	protein_coding	9.19526e-98	0.309003	0.721	0.435	1.6637e-93	6	NRP1	1.36207
ENSTGUG00000009964	ARHGAP28	NA	protein_coding	9.91003e-98	0.279184	0.364	0.151	1.79302e-93	6	ARHGAP28	1.32205
ENSTGUG00000012217	FOS	100222961	protein_coding	1.85916e-97	0.501678	0.815	0.557	3.36377e-93	6	FOS	1.65149
ENSTGUG00000008579	CTNNAL1	100226257	protein_coding	1.0633e-96	0.276218	0.466	0.234	1.92383e-92	6	CTNNAL1	1.31814
ENSTGUG00000001608	CXXC5	100220056	protein_coding	1.01896e-95	0.347934	0.804	0.55	1.84361e-91	6	CXXC5	1.41614
ENSTGUG00000004759	CFAP20	NA	protein_coding	1.17104e-94	0.274593	0.893	0.688	2.11876e-90	6	CFAP20	1.316
ENSTGUG00000006986	ESRP2	100224706	protein_coding	5.29823e-94	0.28523	0.521	0.274	9.58609e-90	6	ESRP2	1.33007
ENSTGUG00000008653	FEZ2	NA	protein_coding	1.57811e-93	0.347569	0.694	0.466	2.85527e-89	6	FEZ2	1.41562
ENSTGUG00000004209	ARIH1	100224511	protein_coding	1.34651e-92	0.266386	0.723	0.501	2.43625e-88	6	ARIH1	1.30524
ENSTGUG00000002916	PTPN14	100220112	protein_coding	2.24539e-92	0.285679	0.543	0.303	4.06258e-88	6	PTPN14	1.33067
ENSTGUG00000004386	CUX1	100219491	protein_coding	7.04964e-92	0.277969	0.921	0.688	1.27549e-87	6	CUX1	1.32045
ENSTGUG00000021396	ETNK1	NA	protein_coding	7.09383e-92	0.305262	0.823	0.597	1.28349e-87	6	ETNK1	1.35698
ENSTGUG00000007806	REPS2	100223180	protein_coding	7.42037e-92	0.261969	0.316	0.126	1.34257e-87	6	REPS2	1.29949
ENSTGUG00000004637	DNAJC9	100220318	protein_coding	1.21262e-91	0.311929	0.937	0.737	2.19399e-87	6	DNAJC9	1.36606
ENSTGUG00000013395	B4GALT4	100230291	protein_coding	3.12941e-91	0.288506	0.368	0.164	5.66205e-87	6	B4GALT4	1.33443
ENSTGUG00000001337	RNF19B	100232444	protein_coding	2.9218e-90	0.275054	0.349	0.152	5.28641e-86	6	RNF19B	1.3166
ENSTGUG00000013229	PLA2G7	NA	protein_coding	5.42054e-89	0.302316	0.492	0.267	9.80738e-85	6	PLA2G7	1.35299
ENSTGUG00000020681	LRATD2	NA	protein_coding	6.92036e-89	0.312788	0.481	0.25	1.2521e-84	6	LRATD2	1.36723
ENSTGUG00000008627	ZNF423	100227577	protein_coding	1.45227e-88	0.268434	0.428	0.211	2.6276e-84	6	ZNF423	1.30792
ENSTGUG00000008234	AGFG1	100217620	protein_coding	6.54144e-88	0.283	0.785	0.565	1.18354e-83	6	AGFG1	1.32711
ENSTGUG00000009794	ENSTGUG00000009794	NA	protein_coding	2.59009e-87	0.26474	0.992	0.905	4.68625e-83	6	ENSTGUG00000009794	1.30309
ENSTGUG00000029464	DHRS3	NA	protein_coding	9.72087e-87	0.324811	0.629	0.367	1.7588e-82	6	DHRS3	1.38377
ENSTGUG00000017073	OLFML2B	NA	protein_coding	4.69993e-86	0.280247	0.374	0.171	8.50359e-82	6	OLFML2B	1.32346
ENSTGUG00000027290	ENSTGUG00000027290	NA	protein_coding	1.05481e-85	0.308104	0.31	0.125	1.90846e-81	6	ENSTGUG00000027290	1.36084
ENSTGUG00000029047	ENSTGUG00000029047	NA	protein_coding	1.14013e-85	0.259334	0.547	0.31	2.06284e-81	6	ENSTGUG00000029047	1.29607
ENSTGUG00000023893	CPLX2	NA	protein_coding	1.26889e-85	0.295138	0.367	0.165	2.29581e-81	6	CPLX2	1.34331
ENSTGUG00000025475	BTBD3	NA	protein_coding	4.24428e-85	0.281065	0.32	0.134	7.67917e-81	6	BTBD3	1.32454
ENSTGUG00000008535	FAM20C	NA	protein_coding	7.25207e-84	0.253612	0.352	0.153	1.31212e-79	6	FAM20C	1.28867
ENSTGUG00000007243	EFHD1	100217676	protein_coding	1.96128e-83	0.256419	0.437	0.226	3.54854e-79	6	EFHD1	1.29229
ENSTGUG00000010927	ABLIM1	100226714	protein_coding	2.09377e-83	0.280508	0.654	0.407	3.78826e-79	6	ABLIM1	1.3238
ENSTGUG00000026812	GATA4	NA	protein_coding	6.23785e-83	0.287208	0.629	0.382	1.12861e-78	6	GATA4	1.3327
ENSTGUG00000022120	SRP14	NA	protein_coding	9.0974e-83	0.257495	0.821	0.595	1.64599e-78	6	SRP14	1.29368
ENSTGUG00000001004	EEF2	100231925	protein_coding	1.78212e-82	0.250164	0.995	0.875	3.22439e-78	6	EEF2	1.28424
ENSTGUG00000028279	CLDN1	NA	protein_coding	1.83765e-82	0.276315	0.254	0.093	3.32485e-78	6	CLDN1	1.31826
ENSTGUG00000023070	ENPP5	NA	protein_coding	2.39724e-81	0.345669	0.439	0.234	4.33734e-77	6	ENPP5	1.41293
ENSTGUG00000009731	NCK2	NA	protein_coding	3.12703e-81	0.281566	0.523	0.313	5.65773e-77	6	NCK2	1.3252
ENSTGUG00000023335	PTPN23	NA	protein_coding	4.76939e-81	0.278268	0.521	0.305	8.62926e-77	6	PTPN23	1.32084
ENSTGUG00000003563	GRIA3	751953	protein_coding	3.42783e-80	0.275426	0.266	0.099	6.20198e-76	6	GRIA3	1.31709
ENSTGUG00000007527	MAP7D2	100218444	protein_coding	9.50297e-80	0.316542	0.564	0.324	1.71937e-75	6	MAP7D2	1.37237
ENSTGUG00000015800	NAV2	NA	protein_coding	4.88219e-79	0.259118	0.676	0.426	8.83335e-75	6	NAV2	1.29579
ENSTGUG00000006789	MAPK6	100218726	protein_coding	9.17076e-79	0.254076	0.626	0.405	1.65927e-74	6	MAPK6	1.28927
ENSTGUG00000013491	EPHA3	100222368	protein_coding	1.21021e-78	0.295355	0.804	0.534	2.18964e-74	6	EPHA3	1.3436
ENSTGUG00000027546	H1-10	NA	protein_coding	1.25832e-76	0.254576	0.66	0.432	2.27669e-72	6	H1-10	1.28991
ENSTGUG00000012016	SCUBE1	100223029	protein_coding	5.29529e-76	0.286185	0.347	0.159	9.58077e-72	6	SCUBE1	1.33134
ENSTGUG00000028881	ENSTGUG00000028881	NA	protein_coding	8.91438e-76	0.289308	0.761	0.557	1.61288e-71	6	ENSTGUG00000028881	1.3355
ENSTGUG00000000784	CDON	100225354	protein_coding	1.19541e-75	0.255291	0.526	0.306	2.16285e-71	6	CDON	1.29084
ENSTGUG00000009148	ENTPD1	NA	protein_coding	1.50261e-75	0.25105	0.264	0.103	2.71868e-71	6	ENTPD1	1.28537
ENSTGUG00000005863	ENSTGUG00000005863	100222881	protein_coding	4.95481e-75	0.286268	0.568	0.347	8.96473e-71	6	ENSTGUG00000005863	1.33145
ENSTGUG00000003361	SEPTIN6	100190432	protein_coding	5.26235e-75	0.289597	0.688	0.482	9.52117e-71	6	SEPTIN6	1.33589
ENSTGUG00000007065	SEMA6D	100232206	protein_coding	2.05941e-74	0.258378	0.362	0.177	3.7261e-70	6	SEMA6D	1.29483
ENSTGUG00000002921	ENSTGUG00000002921	100228367	protein_coding	1.85049e-73	0.261936	0.663	0.432	3.34809e-69	6	ENSTGUG00000002921	1.29944
ENSTGUG00000001556	CASD1	100222894	protein_coding	8.42674e-73	0.258179	0.386	0.197	1.52465e-68	6	CASD1	1.29457
ENSTGUG00000000070	ENSTGUG00000000070	100217479	protein_coding	1.44395e-72	0.291876	0.479	0.276	2.61253e-68	6	ENSTGUG00000000070	1.33894
ENSTGUG00000024870	HS6ST2	NA	protein_coding	2.63556e-72	0.270054	0.537	0.329	4.76852e-68	6	HS6ST2	1.31004
ENSTGUG00000026517	ENSTGUG00000026517	NA	protein_coding	3.98879e-66	0.286626	0.552	0.343	7.21692e-62	6	ENSTGUG00000026517	1.33193
ENSTGUG00000003231	RBL1	100226126	protein_coding	1.50136e-62	0.268139	0.45	0.266	2.71642e-58	6	RBL1	1.30753
ENSTGUG00000008032	NASP	NA	protein_coding	1.80993e-62	0.257677	0.976	0.827	3.2747e-58	6	NASP	1.29392
ENSTGUG00000006383	NRSN1	100231811	protein_coding	1.13848e-60	0.308672	0.405	0.226	2.05985e-56	6	NRSN1	1.36162
ENSTGUG00000012894	KIF26A	100230515	protein_coding	3.8546e-59	0.266916	0.464	0.269	6.97412e-55	6	KIF26A	1.30593
ENSTGUG00000010641	ENSTGUG00000010641	100232519	protein_coding	5.96252e-59	0.275665	0.984	0.782	1.0788e-54	6	ENSTGUG00000010641	1.31741
ENSTGUG00000002015	LMBRD2	100231976	protein_coding	5.91348e-54	0.264278	0.386	0.224	1.06993e-49	6	LMBRD2	1.30249
ENSTGUG00000017458	BTG2	NA	protein_coding	4.5315e-50	0.26428	0.406	0.241	8.19884e-46	6	BTG2	1.30249
ENSTGUG00000024209	GADD45B	NA	protein_coding	1.15728e-48	0.313332	0.677	0.481	2.09387e-44	6	GADD45B	1.36798
ENSTGUG00000012131	LTBP2	NA	protein_coding	3.13533e-48	0.250158	0.369	0.208	5.67275e-44	6	LTBP2	1.28423
ENSTGUG00000011991	RND3	100222336	protein_coding	1.84365e-47	0.250932	0.527	0.363	3.33572e-43	6	RND3	1.28522
ENSTGUG00000006296	ID4	NA	protein_coding	5.74178e-35	0.295646	0.382	0.251	1.03886e-30	6	ID4	1.34399
ENSTGUG00000010583	FGFR3	100218924	protein_coding	1.39406e-34	0.313556	0.326	0.193	2.52227e-30	6	FGFR3	1.36828
ENSTGUG00000001574	DND1	NA	protein_coding	0	2.15056	0.743	0.157	0	7	DND1	8.58966
ENSTGUG00000028695	CD164	NA	protein_coding	0	1.84671	0.851	0.592	0	7	CD164	6.33894
ENSTGUG00000011461	ENSTGUG00000011461	100229371	protein_coding	0	1.48291	0.449	0.091	0	7	ENSTGUG00000011461	4.40574
ENSTGUG00000011267	RNF17	NA	protein_coding	0	1.4765	0.511	0.12	0	7	RNF17	4.37759
ENSTGUG00000011831	SMC1B	100232651	protein_coding	0	1.45919	0.382	0.071	0	7	SMC1B	4.30247
ENSTGUG00000003145	ENSTGUG00000003145	NA	protein_coding	0	1.38364	0.404	0.08	0	7	ENSTGUG00000003145	3.9894
ENSTGUG00000008597	ELAVL4	100228895	protein_coding	8.48917e-303	1.51415	0.525	0.149	1.53595e-298	7	ELAVL4	4.54557
ENSTGUG00000004519	PSIP1	100230181	protein_coding	6.31946e-289	1.65709	0.829	0.704	1.14338e-284	7	PSIP1	5.24401
ENSTGUG00000005307	RBM46	NA	protein_coding	2.78168e-277	1.35161	0.384	0.082	5.0329e-273	7	RBM46	3.86365
ENSTGUG00000008638	UCHL1	751589	protein_coding	2.59956e-243	1.71511	0.708	0.429	4.70339e-239	7	UCHL1	5.55728
ENSTGUG00000007949	SPHK1	NA	protein_coding	8.68054e-235	1.71364	0.604	0.277	1.57057e-230	7	SPHK1	5.54913
ENSTGUG00000002548	DDX4	100227744	protein_coding	2.87596e-214	1.26781	0.329	0.074	5.20348e-210	7	DDX4	3.55306
ENSTGUG00000017407	HORMAD1	NA	protein_coding	4.39454e-195	1.26367	0.374	0.102	7.95103e-191	7	HORMAD1	3.53837
ENSTGUG00000009403	RPL4	100233145	protein_coding	2.54912e-160	0.712121	0.908	0.929	4.61213e-156	7	RPL4	2.03831
ENSTGUG00000004779	ENSTGUG00000004779	100223769	protein_coding	1.09361e-145	1.00534	0.279	0.073	1.97867e-141	7	ENSTGUG00000004779	2.73284
ENSTGUG00000004962	ASZ1	100224138	protein_coding	9.79423e-142	1.3399	0.411	0.167	1.77207e-137	7	ASZ1	3.81866
ENSTGUG00000006267	HMGB2	100220360	protein_coding	1.92797e-141	0.916298	0.804	0.75	3.48827e-137	7	HMGB2	2.50002
ENSTGUG00000004584	RPSA	100190067	protein_coding	1.74047e-105	0.480184	0.949	0.963	3.14903e-101	7	RPSA	1.61637
ENSTGUG00000007288	COPS2	100223582	protein_coding	5.58296e-101	1.37297	0.59	0.494	1.01012e-96	7	COPS2	3.94705
ENSTGUG00000001321	ENSTGUG00000001321	NA	protein_coding	1.35185e-85	1.09424	0.316	0.137	2.44589e-81	7	ENSTGUG00000001321	2.98691
ENSTGUG00000012808	HSP90AA1	100226844	protein_coding	5.32952e-76	0.401532	0.959	0.964	9.64269e-72	7	HSP90AA1	1.49411
ENSTGUG00000002581	CALM2	100190529	protein_coding	3.17425e-74	0.696023	0.737	0.836	5.74317e-70	7	CALM2	2.00576
ENSTGUG00000007412	NAP1L1	100222795	protein_coding	4.06647e-69	0.528336	0.827	0.895	7.35746e-65	7	NAP1L1	1.69611
ENSTGUG00000017327	STMN1	NA	protein_coding	5.74891e-67	0.468721	0.857	0.909	1.04015e-62	7	STMN1	1.59795
ENSTGUG00000000780	DDX25	100218615	protein_coding	2.42968e-65	0.981115	0.283	0.132	4.39602e-61	7	DDX25	2.66743
ENSTGUG00000010329	LRPAP1	100221791	protein_coding	1.85856e-50	0.276964	0.239	0.604	3.36269e-46	7	LRPAP1	1.31912
ENSTGUG00000022704	ENSTGUG00000022704	NA	protein_coding	2.29965e-46	1.10779	0.453	0.368	4.16076e-42	7	ENSTGUG00000022704	3.02767
ENSTGUG00000005104	TOMM34	100222875	protein_coding	2.16502e-41	1.04044	0.34	0.23	3.91717e-37	7	TOMM34	2.83048
ENSTGUG00000012597	NKAP	100230351	protein_coding	1.08668e-39	0.252125	0.161	0.423	1.96613e-35	7	NKAP	1.28676
ENSTGUG00000010156	API5	100228730	protein_coding	6.44387e-38	0.277751	0.205	0.499	1.16589e-33	7	API5	1.32016
ENSTGUG00000005751	SPCS1	100190576	protein_coding	4.3821e-37	0.252208	0.201	0.49	7.92854e-33	7	SPCS1	1.28686
ENSTGUG00000007293	SNX12	NA	protein_coding	7.65209e-37	0.251739	0.214	0.512	1.38449e-32	7	SNX12	1.28626
ENSTGUG00000011068	TULP4	100225059	protein_coding	3.78339e-35	0.251881	0.203	0.483	6.84529e-31	7	TULP4	1.28644
ENSTGUG00000004334	ENSTGUG00000004334	100190132	protein_coding	1.21103e-34	0.389933	0.801	0.903	2.19111e-30	7	ENSTGUG00000004334	1.47688
ENSTGUG00000024919	ZADH2	NA	protein_coding	3.6188e-34	0.282444	0.166	0.415	6.5475e-30	7	ZADH2	1.32637
ENSTGUG00000008252	ADSS2	100230160	protein_coding	4.76015e-34	0.276138	0.165	0.413	8.61253e-30	7	ADSS2	1.31803
ENSTGUG00000011182	RAB2A	100229693	protein_coding	1.09915e-33	0.253101	0.219	0.506	1.98869e-29	7	RAB2A	1.28801
ENSTGUG00000007252	SECISBP2L	100217768	protein_coding	5.88799e-33	1.02511	0.388	0.31	1.06531e-28	7	SECISBP2L	2.78741
ENSTGUG00000020282	ENSTGUG00000020282	NA	protein_coding	7.87355e-33	0.263155	0.237	0.537	1.42456e-28	7	ENSTGUG00000020282	1.30103
ENSTGUG00000006676	RBFA	100228889	protein_coding	1.10349e-32	0.263485	0.237	0.539	1.99655e-28	7	RBFA	1.30146
ENSTGUG00000006155	BCL7A	NA	protein_coding	3.8375e-32	0.254295	0.145	0.368	6.94319e-28	7	BCL7A	1.28955
ENSTGUG00000006962	ENSTGUG00000006962	100218101	protein_coding	1.00725e-31	0.261909	0.217	0.499	1.82241e-27	7	ENSTGUG00000006962	1.29941
ENSTGUG00000002458	ELF2	100232485	protein_coding	1.07869e-31	0.287021	0.252	0.566	1.95167e-27	7	ELF2	1.33245
ENSTGUG00000019630	MTX2	NA	protein_coding	1.43824e-31	0.30469	0.257	0.574	2.6022e-27	7	MTX2	1.3562
ENSTGUG00000002775	COPS4	100217729	protein_coding	1.64201e-31	0.263335	0.255	0.571	2.97089e-27	7	COPS4	1.30126
ENSTGUG00000000265	KCMF1	NA	protein_coding	2.8887e-31	0.28313	0.19	0.447	5.22653e-27	7	KCMF1	1.32728
ENSTGUG00000010086	WDR12	100223280	protein_coding	3.10019e-31	0.270754	0.237	0.532	5.60917e-27	7	WDR12	1.31095
ENSTGUG00000005537	REXO4	100229203	protein_coding	5.41555e-31	0.253245	0.177	0.418	9.79835e-27	7	REXO4	1.2882
ENSTGUG00000020949	BCL2L13	NA	protein_coding	1.08129e-30	0.261778	0.205	0.47	1.95638e-26	7	BCL2L13	1.29924
ENSTGUG00000005489	CETN2	NA	protein_coding	1.5717e-30	0.281789	0.196	0.455	2.84367e-26	7	CETN2	1.3255
ENSTGUG00000004672	RAN	NA	protein_coding	1.65205e-30	0.399262	0.736	0.871	2.98906e-26	7	RAN	1.49072
ENSTGUG00000009495	NSMCE1	100190587	protein_coding	1.96e-30	0.27973	0.176	0.416	3.54623e-26	7	NSMCE1	1.32277
ENSTGUG00000011022	ENSTGUG00000011022	100218438	protein_coding	2.68497e-30	0.288704	0.168	0.404	4.85792e-26	7	ENSTGUG00000011022	1.3347
ENSTGUG00000001509	ENSTGUG00000001509	NA	protein_coding	3.04019e-30	0.271128	0.232	0.522	5.50062e-26	7	ENSTGUG00000001509	1.31144
ENSTGUG00000017527	SLC16A1	NA	protein_coding	5.62648e-30	0.402755	0.194	0.447	1.018e-25	7	SLC16A1	1.49594
ENSTGUG00000009313	KNOP1	NA	protein_coding	9.78018e-30	0.33317	0.238	0.522	1.76953e-25	7	KNOP1	1.39538
ENSTGUG00000006635	ATP6AP2	100226045	protein_coding	1.5541e-29	0.342218	0.161	0.384	2.81182e-25	7	ATP6AP2	1.40807
ENSTGUG00000003502	H2AZ1	100226437	protein_coding	1.72379e-29	0.60199	0.652	0.803	3.11885e-25	7	H2AZ1	1.82575
ENSTGUG00000006338	SH3GLB1	100227417	protein_coding	2.15889e-29	0.253367	0.225	0.5	3.90607e-25	7	SH3GLB1	1.28836
ENSTGUG00000023551	DDT	NA	protein_coding	2.20255e-29	0.302555	0.232	0.517	3.98508e-25	7	DDT	1.35331
ENSTGUG00000002483	DNAJC7	100220746	protein_coding	2.31693e-29	0.259192	0.286	0.613	4.19201e-25	7	DNAJC7	1.29588
ENSTGUG00000013040	ACTR10	100223957	protein_coding	2.43338e-29	0.267931	0.154	0.375	4.40272e-25	7	ACTR10	1.30726
ENSTGUG00000010667	PDCD4	100226621	protein_coding	3.14476e-29	0.264926	0.176	0.412	5.68982e-25	7	PDCD4	1.30333
ENSTGUG00000000753	G3BP1	100228112	protein_coding	5.59487e-29	0.259458	0.241	0.532	1.01228e-24	7	G3BP1	1.29623
ENSTGUG00000007249	RAB21	100231417	protein_coding	6.92192e-29	0.257941	0.161	0.383	1.25238e-24	7	RAB21	1.29426
ENSTGUG00000013196	ARF6	100220009	protein_coding	8.3744e-29	0.289303	0.2	0.452	1.51518e-24	7	ARF6	1.3355
ENSTGUG00000029097	YPEL5	NA	protein_coding	8.43532e-29	0.265035	0.187	0.429	1.5262e-24	7	YPEL5	1.30348
ENSTGUG00000008307	XPC	100218306	protein_coding	1.45005e-28	0.323069	0.195	0.441	2.62358e-24	7	XPC	1.38136
ENSTGUG00000012651	CHRAC1	100227470	protein_coding	1.47292e-28	0.321765	0.249	0.543	2.66495e-24	7	CHRAC1	1.37956
ENSTGUG00000009718	NAE1	100218636	protein_coding	2.03101e-28	0.264872	0.168	0.395	3.67471e-24	7	NAE1	1.30326
ENSTGUG00000003819	C1orf43	100225964	protein_coding	2.74674e-28	0.268048	0.174	0.404	4.96968e-24	7	C1orf43	1.30741
ENSTGUG00000002652	GNAI1	100219656	protein_coding	3.54634e-28	0.252163	0.225	0.492	6.41639e-24	7	GNAI1	1.28681
ENSTGUG00000003875	RFC2	NA	protein_coding	4.6605e-28	0.25033	0.179	0.411	8.43225e-24	7	RFC2	1.28445
ENSTGUG00000021771	TRA2B	NA	protein_coding	7.04498e-28	0.271695	0.283	0.6	1.27465e-23	7	TRA2B	1.31219
ENSTGUG00000025823	ENSTGUG00000025823	NA	protein_coding	8.30591e-28	0.302477	0.208	0.464	1.50279e-23	7	ENSTGUG00000025823	1.35321
ENSTGUG00000029262	ENSTGUG00000029262	NA	protein_coding	1.06155e-27	0.687671	0.527	0.504	1.92066e-23	7	ENSTGUG00000029262	1.98908
ENSTGUG00000028798	ENSTGUG00000028798	NA	protein_coding	1.31432e-27	0.26162	0.273	0.586	2.37799e-23	7	ENSTGUG00000028798	1.29903
ENSTGUG00000020974	TSN	NA	protein_coding	1.79533e-27	0.259945	0.171	0.396	3.2483e-23	7	TSN	1.29686
ENSTGUG00000003245	MRPS10	100228662	protein_coding	2.63714e-27	0.323115	0.23	0.504	4.77139e-23	7	MRPS10	1.38142
ENSTGUG00000028194	ENSTGUG00000028194	NA	protein_coding	2.74608e-27	0.268585	0.171	0.393	4.96848e-23	7	ENSTGUG00000028194	1.30811
ENSTGUG00000004120	UBALD1	100222543	protein_coding	3.48784e-27	0.27688	0.284	0.601	6.31055e-23	7	UBALD1	1.31901
ENSTGUG00000005174	RSL1D1	NA	protein_coding	3.66686e-27	0.258098	0.306	0.644	6.63446e-23	7	RSL1D1	1.29447
ENSTGUG00000012191	EIF2B2	100190609	protein_coding	3.97402e-27	0.295893	0.208	0.459	7.19019e-23	7	EIF2B2	1.34433
ENSTGUG00000009916	LYAR	NA	protein_coding	4.06933e-27	0.291072	0.297	0.622	7.36264e-23	7	LYAR	1.33786
ENSTGUG00000029195	YARS2	NA	protein_coding	5.90042e-27	0.251772	0.178	0.404	1.06756e-22	7	YARS2	1.2863
ENSTGUG00000011750	R3HDM1	100220368	protein_coding	6.83436e-27	0.308436	0.196	0.432	1.23654e-22	7	R3HDM1	1.36129
ENSTGUG00000004910	ZC3H7A	100232218	protein_coding	1.00416e-26	0.255608	0.136	0.331	1.81683e-22	7	ZC3H7A	1.29125
ENSTGUG00000003915	AIMP1	NA	protein_coding	1.16451e-26	0.339438	0.287	0.609	2.10695e-22	7	AIMP1	1.40416
ENSTGUG00000004119	UMPS	100229392	protein_coding	1.23239e-26	0.251463	0.155	0.365	2.22976e-22	7	UMPS	1.2859
ENSTGUG00000001446	DNAJA1	100190367	protein_coding	1.30337e-26	0.270405	0.249	0.537	2.35818e-22	7	DNAJA1	1.31049
ENSTGUG00000019565	ENSTGUG00000019565	NA	lncRNA	1.37191e-26	0.250893	0.157	0.366	2.4822e-22	7	ENSTGUG00000019565	1.28517
ENSTGUG00000012652	AGO2	100219787	protein_coding	2.59668e-26	0.253337	0.112	0.288	4.69818e-22	7	AGO2	1.28832
ENSTGUG00000022587	ENSTGUG00000022587	NA	lncRNA	3.29168e-26	0.265991	0.265	0.56	5.95563e-22	7	ENSTGUG00000022587	1.30472
ENSTGUG00000013103	PSMC6	100225769	protein_coding	5.20898e-26	0.311076	0.266	0.564	9.42461e-22	7	PSMC6	1.36489
ENSTGUG00000020641	RRS1	NA	protein_coding	5.74169e-26	0.252744	0.257	0.543	1.03884e-21	7	RRS1	1.28755
ENSTGUG00000008134	MRPL14	100190501	protein_coding	6.18287e-26	0.27578	0.193	0.429	1.11867e-21	7	MRPL14	1.31756
ENSTGUG00000010646	MAEA	NA	protein_coding	6.66047e-26	0.284053	0.311	0.647	1.20508e-21	7	MAEA	1.3285
ENSTGUG00000027899	ABITRAM	NA	protein_coding	1.51908e-25	0.279129	0.153	0.356	2.74847e-21	7	ABITRAM	1.32198
ENSTGUG00000001499	RARS1	100232543	protein_coding	1.83664e-25	0.272541	0.187	0.418	3.32303e-21	7	RARS1	1.3133
ENSTGUG00000029650	UBFD1	NA	protein_coding	2.05007e-25	0.277775	0.173	0.393	3.70919e-21	7	UBFD1	1.32019
ENSTGUG00000001766	TAF11	NA	protein_coding	2.67267e-25	0.252724	0.324	0.669	4.83566e-21	7	TAF11	1.28753
ENSTGUG00000011477	ACTN1	100221879	protein_coding	3.32266e-25	0.260567	0.213	0.456	6.0117e-21	7	ACTN1	1.29767
ENSTGUG00000011823	SCFD1	100221866	protein_coding	3.49581e-25	0.282077	0.144	0.339	6.32497e-21	7	SCFD1	1.32588
ENSTGUG00000020528	ENSTGUG00000020528	NA	protein_coding	4.85896e-25	0.315726	0.204	0.447	8.79131e-21	7	ENSTGUG00000020528	1.37125
ENSTGUG00000012039	GEMIN2	100218124	protein_coding	7.36289e-25	0.297914	0.179	0.399	1.33217e-20	7	GEMIN2	1.34705
ENSTGUG00000019264	ASF1A	NA	protein_coding	1.14003e-24	0.297978	0.179	0.399	2.06265e-20	7	ASF1A	1.34713
ENSTGUG00000004930	MEA1	NA	protein_coding	1.54848e-24	0.328223	0.29	0.607	2.80166e-20	7	MEA1	1.3885
ENSTGUG00000007393	PAICS	100225152	protein_coding	1.56202e-24	0.280525	0.267	0.554	2.82615e-20	7	PAICS	1.32382
ENSTGUG00000020869	ATP6V1E1	NA	protein_coding	1.67467e-24	0.276229	0.194	0.425	3.02997e-20	7	ATP6V1E1	1.31815
ENSTGUG00000009655	MED28	100228573	protein_coding	1.69541e-24	0.253482	0.345	0.7	3.0675e-20	7	MED28	1.2885
ENSTGUG00000010904	SUCLG1	100224467	protein_coding	1.74329e-24	0.31499	0.168	0.378	3.15414e-20	7	SUCLG1	1.37025
ENSTGUG00000001604	UBE2D2	NA	protein_coding	2.32208e-24	0.360733	0.297	0.619	4.20134e-20	7	UBE2D2	1.43438
ENSTGUG00000014136	EXOSC5	NA	protein_coding	3.06701e-24	0.257344	0.315	0.645	5.54915e-20	7	EXOSC5	1.29349
ENSTGUG00000003810	ENSTGUG00000003810	100228351	protein_coding	3.15336e-24	0.266662	0.254	0.526	5.70537e-20	7	ENSTGUG00000003810	1.3056
ENSTGUG00000012395	STRAP	100220213	protein_coding	3.40465e-24	0.268559	0.154	0.352	6.16002e-20	7	STRAP	1.30808
ENSTGUG00000001465	ENSTGUG00000001465	100232675	protein_coding	3.98035e-24	0.277845	0.293	0.608	7.20164e-20	7	ENSTGUG00000001465	1.32028
ENSTGUG00000008286	MSL3	NA	protein_coding	4.37227e-24	0.275582	0.179	0.391	7.91074e-20	7	MSL3	1.3173
ENSTGUG00000003664	SNRNP27	NA	protein_coding	4.43559e-24	0.73003	0.583	0.761	8.02532e-20	7	SNRNP27	2.07514
ENSTGUG00000013426	F5	NA	protein_coding	5.32423e-24	0.270817	0.152	0.347	9.63313e-20	7	F5	1.31103
ENSTGUG00000005450	ENSTGUG00000005450	NA	protein_coding	5.47342e-24	0.252034	0.162	0.367	9.90306e-20	7	ENSTGUG00000005450	1.28664
ENSTGUG00000007248	GLOD4	100224257	protein_coding	5.89744e-24	0.343134	0.164	0.368	1.06702e-19	7	GLOD4	1.40936
ENSTGUG00000007846	TXLNG	100224211	protein_coding	6.35238e-24	0.331744	0.162	0.362	1.14934e-19	7	TXLNG	1.3934
ENSTGUG00000006047	GHITM	100190455	protein_coding	6.78649e-24	0.330728	0.223	0.471	1.22788e-19	7	GHITM	1.39198
ENSTGUG00000011556	ATP6V1D	100218128	protein_coding	7.63405e-24	0.310528	0.192	0.42	1.38123e-19	7	ATP6V1D	1.36414
ENSTGUG00000024370	SEC22B	NA	protein_coding	8.2105e-24	0.269069	0.153	0.349	1.48552e-19	7	SEC22B	1.30875
ENSTGUG00000004133	EPHX1	100222959	protein_coding	8.30482e-24	0.25966	0.13	0.308	1.50259e-19	7	EPHX1	1.29649
ENSTGUG00000029631	RMI2	NA	protein_coding	9.24884e-24	0.278226	0.223	0.47	1.67339e-19	7	RMI2	1.32078
ENSTGUG00000005413	CAB39	100229179	protein_coding	9.34164e-24	0.273212	0.175	0.386	1.69018e-19	7	CAB39	1.31418
ENSTGUG00000019356	TMA16	NA	protein_coding	9.39989e-24	0.363018	0.245	0.511	1.70072e-19	7	TMA16	1.43766
ENSTGUG00000002852	GPATCH2	100228731	protein_coding	1.06514e-23	0.313026	0.212	0.446	1.92715e-19	7	GPATCH2	1.36756
ENSTGUG00000001650	ENSTGUG00000001650	NA	protein_coding	1.1313e-23	0.270576	0.208	0.445	2.04687e-19	7	ENSTGUG00000001650	1.31072
ENSTGUG00000006319	PRPF19	NA	protein_coding	1.26898e-23	0.334451	0.228	0.486	2.29597e-19	7	PRPF19	1.39717
ENSTGUG00000004011	VBP1	100227474	protein_coding	1.7836e-23	0.327927	0.19	0.411	3.22708e-19	7	VBP1	1.38809
ENSTGUG00000006668	PSMD14	100190290	protein_coding	2.79729e-23	0.283485	0.217	0.458	5.06115e-19	7	PSMD14	1.32775
ENSTGUG00000000869	DAZAP1	100227223	protein_coding	2.89203e-23	0.291195	0.248	0.512	5.23254e-19	7	DAZAP1	1.33803
ENSTGUG00000008804	AIMP2	100226087	protein_coding	3.39563e-23	0.278473	0.309	0.625	6.14371e-19	7	AIMP2	1.32111
ENSTGUG00000008994	URI1	100227631	protein_coding	6.98972e-23	0.331748	0.24	0.501	1.26465e-18	7	URI1	1.3934
ENSTGUG00000022722	MEMO1	NA	protein_coding	8.42005e-23	0.263772	0.162	0.359	1.52344e-18	7	MEMO1	1.30183
ENSTGUG00000013076	ENSTGUG00000013076	NA	protein_coding	9.49186e-23	0.296384	0.152	0.342	1.71736e-18	7	ENSTGUG00000013076	1.34499
ENSTGUG00000023139	FUNDC2	NA	protein_coding	1.14714e-22	0.279007	0.182	0.392	2.07551e-18	7	FUNDC2	1.32182
ENSTGUG00000011079	PDCD10	100232628	protein_coding	1.17148e-22	0.303942	0.17	0.371	2.11957e-18	7	PDCD10	1.35519
ENSTGUG00000003697	DYNC1LI1	100221637	protein_coding	1.21135e-22	0.298977	0.206	0.436	2.1917e-18	7	DYNC1LI1	1.34848
ENSTGUG00000029415	BET1	NA	protein_coding	1.35944e-22	0.327792	0.134	0.312	2.45963e-18	7	BET1	1.3879
ENSTGUG00000004561	ENSTGUG00000004561	NA	protein_coding	1.57209e-22	0.30193	0.234	0.485	2.84439e-18	7	ENSTGUG00000004561	1.35247
ENSTGUG00000019460	TMEM230	NA	protein_coding	1.65005e-22	0.251315	0.121	0.289	2.98544e-18	7	TMEM230	1.28572
ENSTGUG00000003129	BCAP29	100217742	protein_coding	1.9561e-22	0.285083	0.163	0.356	3.53918e-18	7	BCAP29	1.32987
ENSTGUG00000003974	UBE2G1	NA	protein_coding	2.13594e-22	0.316472	0.236	0.495	3.86455e-18	7	UBE2G1	1.37228
ENSTGUG00000025320	ZNF830	NA	protein_coding	2.30436e-22	0.295983	0.181	0.39	4.16928e-18	7	ZNF830	1.34445
ENSTGUG00000012283	ENSTGUG00000012283	NA	protein_coding	2.66884e-22	0.316346	0.2	0.427	4.82874e-18	7	ENSTGUG00000012283	1.3721
ENSTGUG00000012051	POLR2K	NA	protein_coding	3.15872e-22	0.358787	0.261	0.533	5.71508e-18	7	POLR2K	1.43159
ENSTGUG00000000250	REXO1	100226237	protein_coding	3.17016e-22	0.343	0.225	0.465	5.73577e-18	7	REXO1	1.40917
ENSTGUG00000013026	AAMDC	100219231	protein_coding	4.18829e-22	0.318511	0.137	0.312	7.57788e-18	7	AAMDC	1.37508
ENSTGUG00000008664	SIAH1	NA	protein_coding	6.56995e-22	0.284938	0.153	0.337	1.1887e-17	7	SIAH1	1.32968
ENSTGUG00000028575	EIF5A2	NA	protein_coding	7.83636e-22	0.785263	0.551	0.712	1.41783e-17	7	EIF5A2	2.19298
ENSTGUG00000010610	SMC3	100229422	protein_coding	7.84438e-22	0.313392	0.303	0.604	1.41928e-17	7	SMC3	1.36806
ENSTGUG00000010863	ENSTGUG00000010863	NA	protein_coding	1.2567e-21	0.321732	0.191	0.405	2.27374e-17	7	ENSTGUG00000010863	1.37952
ENSTGUG00000020064	R3HCC1	NA	protein_coding	1.32781e-21	0.344351	0.195	0.41	2.4024e-17	7	R3HCC1	1.41107
ENSTGUG00000009842	ANKRD12	100223065	protein_coding	1.67726e-21	0.35852	0.161	0.349	3.03467e-17	7	ANKRD12	1.43121
ENSTGUG00000021782	SRFBP1	NA	protein_coding	1.86056e-21	0.340467	0.209	0.437	3.36631e-17	7	SRFBP1	1.4056
ENSTGUG00000009181	CZIB	100190385	protein_coding	2.15909e-21	0.292018	0.154	0.339	3.90644e-17	7	CZIB	1.33913
ENSTGUG00000024064	TIMM10	NA	protein_coding	2.29599e-21	0.327261	0.279	0.569	4.15414e-17	7	TIMM10	1.38716
ENSTGUG00000021522	ENSTGUG00000021522	NA	protein_coding	2.67083e-21	0.287178	0.147	0.326	4.83233e-17	7	ENSTGUG00000021522	1.33266
ENSTGUG00000009577	UBE2I	100190299	protein_coding	2.70146e-21	0.287464	0.349	0.699	4.88775e-17	7	UBE2I	1.33304
ENSTGUG00000011892	NUS1	NA	protein_coding	3.25109e-21	0.261484	0.177	0.377	5.8822e-17	7	NUS1	1.29886
ENSTGUG00000012439	ORC3	100226325	protein_coding	3.89411e-21	0.273556	0.128	0.294	7.04561e-17	7	ORC3	1.31463
ENSTGUG00000007378	COPS3	100227969	protein_coding	5.64096e-21	0.311147	0.183	0.388	1.02062e-16	7	COPS3	1.36499
ENSTGUG00000009410	SLC25A28	100226611	protein_coding	5.78784e-21	0.291172	0.167	0.357	1.04719e-16	7	SLC25A28	1.33799
ENSTGUG00000000980	NUDC	100227627	protein_coding	1.03914e-20	0.291371	0.324	0.641	1.88012e-16	7	NUDC	1.33826
ENSTGUG00000000308	DLAT	100221470	protein_coding	1.05872e-20	0.361372	0.218	0.447	1.91554e-16	7	DLAT	1.4353
ENSTGUG00000011641	KATNBL1	100221941	protein_coding	1.43362e-20	0.30024	0.109	0.26	2.59385e-16	7	KATNBL1	1.35018
ENSTGUG00000022331	EXOSC8	NA	protein_coding	2.41022e-20	0.272065	0.139	0.307	4.36082e-16	7	EXOSC8	1.31267
ENSTGUG00000007834	ENSTGUG00000007834	100223225	protein_coding	2.76209e-20	0.343666	0.235	0.478	4.99744e-16	7	ENSTGUG00000007834	1.41011
ENSTGUG00000026266	AHSA2P	NA	protein_coding	2.77302e-20	0.380615	0.195	0.406	5.01723e-16	7	AHSA2P	1.46318
ENSTGUG00000011377	SAP18	NA	protein_coding	3.10944e-20	0.459564	0.669	0.849	5.62592e-16	7	SAP18	1.58338
ENSTGUG00000024880	DESI2	NA	protein_coding	3.89993e-20	0.343376	0.291	0.581	7.05615e-16	7	DESI2	1.4097
ENSTGUG00000013135	TTC32	NA	protein_coding	4.42562e-20	0.280245	0.149	0.324	8.00727e-16	7	TTC32	1.32345
ENSTGUG00000002163	UPF2	100218189	protein_coding	5.5455e-20	0.377928	0.252	0.503	1.00335e-15	7	UPF2	1.45926
ENSTGUG00000024666	LTO1	NA	protein_coding	7.52348e-20	0.308465	0.149	0.323	1.36122e-15	7	LTO1	1.36133
ENSTGUG00000007815	ENSTGUG00000007815	100219151	protein_coding	1.14215e-19	0.271954	0.138	0.303	2.06649e-15	7	ENSTGUG00000007815	1.31253
ENSTGUG00000010223	USP14	100232712	protein_coding	1.28296e-19	0.290457	0.142	0.309	2.32125e-15	7	USP14	1.33704
ENSTGUG00000023787	C1orf131	NA	protein_coding	1.5679e-19	0.394776	0.229	0.467	2.8368e-15	7	C1orf131	1.48405
ENSTGUG00000006838	VRK2	NA	protein_coding	1.95753e-19	0.253069	0.131	0.289	3.54176e-15	7	VRK2	1.28797
ENSTGUG00000024732	ENSTGUG00000024732	NA	protein_coding	2.10421e-19	0.370086	0.207	0.42	3.80715e-15	7	ENSTGUG00000024732	1.44786
ENSTGUG00000011712	HSPH1	100224462	protein_coding	2.517e-19	0.281031	0.153	0.321	4.55402e-15	7	HSPH1	1.32449
ENSTGUG00000008219	GOLGA3	100228548	protein_coding	3.39359e-19	0.333451	0.147	0.314	6.14002e-15	7	GOLGA3	1.39578
ENSTGUG00000003029	STK26	100221668	protein_coding	3.56132e-19	0.29011	0.163	0.341	6.4435e-15	7	STK26	1.33657
ENSTGUG00000024120	ENSTGUG00000024120	NA	protein_coding	3.74873e-19	0.322071	0.207	0.422	6.78258e-15	7	ENSTGUG00000024120	1.37998
ENSTGUG00000026639	ENSTGUG00000026639	NA	lncRNA	4.13066e-19	0.343869	0.178	0.369	7.4736e-15	7	ENSTGUG00000026639	1.41039
ENSTGUG00000009363	MAP2K1	NA	protein_coding	4.51946e-19	0.346563	0.167	0.35	8.17706e-15	7	MAP2K1	1.4142
ENSTGUG00000019539	ENSTGUG00000019539	NA	protein_coding	4.67371e-19	0.330442	0.191	0.391	8.45615e-15	7	ENSTGUG00000019539	1.39158
ENSTGUG00000023395	EIF1B	NA	protein_coding	5.5087e-19	0.281911	0.148	0.317	9.9669e-15	7	EIF1B	1.32566
ENSTGUG00000019292	TMEM167A	NA	protein_coding	6.24811e-19	0.313568	0.314	0.617	1.13047e-14	7	TMEM167A	1.3683
ENSTGUG00000018963	ENSTGUG00000018963	NA	protein_coding	6.63692e-19	0.311715	0.178	0.369	1.20082e-14	7	ENSTGUG00000018963	1.36577
ENSTGUG00000004201	SPOUT1	100229206	protein_coding	7.35916e-19	0.262909	0.132	0.288	1.33149e-14	7	SPOUT1	1.30071
ENSTGUG00000026500	APIP	NA	protein_coding	8.27777e-19	0.331693	0.157	0.331	1.4977e-14	7	APIP	1.39332
ENSTGUG00000003573	SCAPER	100224189	protein_coding	1.03105e-18	0.263553	0.131	0.285	1.86548e-14	7	SCAPER	1.30155
ENSTGUG00000011814	RFC3	100225307	protein_coding	1.07591e-18	0.321156	0.196	0.396	1.94664e-14	7	RFC3	1.37872
ENSTGUG00000003285	DNAJA4	NA	protein_coding	1.59135e-18	0.33365	0.181	0.371	2.87923e-14	7	DNAJA4	1.39605
ENSTGUG00000002707	PSMC3IP	100190281	protein_coding	2.42933e-18	0.305004	0.138	0.298	4.39539e-14	7	PSMC3IP	1.35663
ENSTGUG00000005312	EDC4	100221250	protein_coding	2.54802e-18	0.323862	0.302	0.596	4.61013e-14	7	EDC4	1.38246
ENSTGUG00000000134	YIPF5	100229943	protein_coding	2.67543e-18	0.344605	0.212	0.424	4.84065e-14	7	YIPF5	1.41143
ENSTGUG00000019593	SPG21	NA	protein_coding	3.06838e-18	0.343868	0.201	0.403	5.55162e-14	7	SPG21	1.41039
ENSTGUG00000005173	PSME3IP1	NA	protein_coding	4.00881e-18	0.403178	0.285	0.565	7.25314e-14	7	PSME3IP1	1.49657
ENSTGUG00000011245	SSR3	100190184	protein_coding	4.59895e-18	0.267745	0.381	0.727	8.32088e-14	7	SSR3	1.30701
ENSTGUG00000009153	TMEM159	100190476	protein_coding	6.0075e-18	0.337329	0.189	0.38	1.08694e-13	7	TMEM159	1.4012
ENSTGUG00000010117	COMMD9	100189995	protein_coding	7.48433e-18	0.381327	0.211	0.419	1.35414e-13	7	COMMD9	1.46423
ENSTGUG00000020283	ENSTGUG00000020283	NA	protein_coding	1.00257e-17	0.357814	0.195	0.392	1.81394e-13	7	ENSTGUG00000020283	1.4302
ENSTGUG00000029289	ENSTGUG00000029289	NA	protein_coding	1.06601e-17	0.34368	0.245	0.488	1.92873e-13	7	ENSTGUG00000029289	1.41013
ENSTGUG00000026865	SCOC	NA	protein_coding	1.10611e-17	0.360966	0.188	0.379	2.00129e-13	7	SCOC	1.43471
ENSTGUG00000019581	STUB1	NA	protein_coding	1.18859e-17	0.398767	0.217	0.432	2.15052e-13	7	STUB1	1.48999
ENSTGUG00000003647	COPS8	NA	protein_coding	1.42938e-17	0.3306	0.18	0.366	2.58618e-13	7	COPS8	1.3918
ENSTGUG00000020378	CEBPG	NA	protein_coding	1.44016e-17	0.310097	0.145	0.306	2.60567e-13	7	CEBPG	1.36356
ENSTGUG00000009351	LRRC42	100228944	protein_coding	1.78976e-17	0.272314	0.144	0.301	3.23821e-13	7	LRRC42	1.313
ENSTGUG00000005216	PLRG1	100232226	protein_coding	1.80657e-17	0.259869	0.118	0.259	3.26862e-13	7	PLRG1	1.29676
ENSTGUG00000028926	ENSTGUG00000028926	NA	lncRNA	1.83315e-17	0.280499	0.729	0.885	3.31671e-13	7	ENSTGUG00000028926	1.32379
ENSTGUG00000002143	GINS1	100229965	protein_coding	2.06445e-17	0.283112	0.137	0.289	3.73522e-13	7	GINS1	1.32725
ENSTGUG00000019557	ENSTGUG00000019557	NA	protein_coding	2.86426e-17	0.349769	0.321	0.625	5.18231e-13	7	ENSTGUG00000019557	1.41874
ENSTGUG00000021301	SREK1IP1	NA	protein_coding	2.95541e-17	0.291738	0.117	0.256	5.34722e-13	7	SREK1IP1	1.33875
ENSTGUG00000026820	HSPB11	NA	protein_coding	3.39183e-17	0.35228	0.267	0.525	6.13685e-13	7	HSPB11	1.42231
ENSTGUG00000010097	EIF2B5	100225935	protein_coding	3.44108e-17	0.286392	0.139	0.291	6.22594e-13	7	EIF2B5	1.33161
ENSTGUG00000002128	TAF3	101233630	protein_coding	3.47461e-17	0.375918	0.27	0.519	6.28661e-13	7	TAF3	1.45633
[truncated: 7,161 more rows]
