# Supplementary material for: Single-Cell RNA Sequencing Revealed the Heterogeneity of Gonadal Primordial Germ Cells in Zebra Finch (Taeniopygia guttata)
Source: Front Cell Dev Biol. 2021 Dec 9;9:791335. doi: 10.3389/fcell.2021.791335 (PMC8695979; doi:10.3389/fcell.2021.791335)
Supplement: Supplementary file 2 [file Table3.XLSX]

## Sheet: sigDEG
Supplementary Table 3. Differentially expressed genes across the PGC clusters
gene_id	gene_name	Entrez_Gene_ID	gene_biotype	p_val	avg_logFC	pct.1	pct.2	p_val_adj	cluster	gene	fc
ENSTGUG00000027908	ENSTGUG00000027908	NA	protein_coding	5.74382e-298	2.46893	0.99	0.996	1.03923e-293	7	ENSTGUG00000027908	11.8098
ENSTGUG00000004381	HBAD	NA	protein_coding	1.87911e-291	2.43734	0.984	0.984	3.39987e-287	7	HBAD	11.4426
ENSTGUG00000004372	HBAA	100190494	protein_coding	1.02107e-116	1.93275	0.799	0.92	1.84743e-112	7	HBAA	6.90851
ENSTGUG00000002261	PSMD3	NA	protein_coding	7.0702e-79	0.262139	0.205	0.796	1.27921e-74	7	PSMD3	1.29971
ENSTGUG00000022611	ENSTGUG00000022611	NA	protein_coding	2.08804e-73	0.341886	0.128	0.59	3.77789e-69	7	ENSTGUG00000022611	1.4076
ENSTGUG00000009166	CYB5A	100228221	protein_coding	3.99104e-71	0.257428	0.097	0.507	7.22099e-67	7	CYB5A	1.2936
ENSTGUG00000003549	ETFA	100220300	protein_coding	2.45735e-63	0.295333	0.247	0.836	4.44609e-59	7	ETFA	1.34357
ENSTGUG00000028212	OST4	NA	protein_coding	6.01006e-63	0.345678	0.209	0.741	1.0874e-58	7	OST4	1.41295
ENSTGUG00000004487	ENSTGUG00000004487	NA	protein_coding	8.19395e-63	0.272207	0.129	0.551	1.48253e-58	7	ENSTGUG00000004487	1.31286
ENSTGUG00000012141	SNX3	100190085	protein_coding	1.74628e-61	0.341467	0.25	0.835	3.15954e-57	7	SNX3	1.40701
ENSTGUG00000009745	NFIA	100221182	protein_coding	6.59855e-61	0.281942	0.119	0.517	1.19388e-56	7	NFIA	1.3257
ENSTGUG00000005886	BCAR3	100219682	protein_coding	2.0237e-60	0.31407	0.118	0.513	3.66148e-56	7	BCAR3	1.36899
ENSTGUG00000012902	ENSTGUG00000012902	NA	protein_coding	3.80805e-58	0.265689	0.264	0.846	6.8899e-54	7	ENSTGUG00000012902	1.30433
ENSTGUG00000005696	ARPC3	NA	protein_coding	4.48338e-56	0.255688	0.284	0.891	8.11178e-52	7	ARPC3	1.29135
ENSTGUG00000004539	PPA1	100190542	protein_coding	5.77408e-55	0.266744	0.279	0.865	1.04471e-50	7	PPA1	1.30571
ENSTGUG00000004471	DDIT4	100223585	protein_coding	8.29452e-53	0.252863	0.12	0.486	1.50073e-48	7	DDIT4	1.28771
ENSTGUG00000013279	C1H12orf57	100190250	protein_coding	9.71409e-53	0.372724	0.248	0.796	1.75757e-48	7	C1H12orf57	1.45168
ENSTGUG00000014982	CALR	NA	protein_coding	4.70727e-52	0.326179	0.292	0.898	8.51686e-48	7	CALR	1.38566
ENSTGUG00000001252	ENSTGUG00000001252	100223131	protein_coding	5.87773e-50	0.300576	0.291	0.882	1.06346e-45	7	ENSTGUG00000001252	1.35064
ENSTGUG00000004676	TOP1	100222949	protein_coding	1.40536e-49	0.541573	0.263	0.818	2.54271e-45	7	TOP1	1.71871
ENSTGUG00000026378	ENSTGUG00000026378	NA	protein_coding	1.9751e-49	0.283628	0.616	0.994	3.57356e-45	7	ENSTGUG00000026378	1.32794
ENSTGUG00000004912	EIF3M	NA	protein_coding	6.36608e-48	0.319759	0.298	0.894	1.15181e-43	7	EIF3M	1.3768
ENSTGUG00000027701	WDR83OS	NA	protein_coding	5.62885e-47	0.354329	0.198	0.636	1.01843e-42	7	WDR83OS	1.42522
ENSTGUG00000021282	TPM2	NA	protein_coding	1.20522e-46	0.360007	0.135	0.495	2.18061e-42	7	TPM2	1.43334
ENSTGUG00000001522	COL1A2	100221003	protein_coding	2.30396e-46	0.278182	0.118	0.455	4.16856e-42	7	COL1A2	1.32073
ENSTGUG00000023478	ENSTGUG00000023478	NA	protein_coding	3.58018e-46	0.344484	0.121	0.461	6.47762e-42	7	ENSTGUG00000023478	1.41126
ENSTGUG00000027604	RPS9	NA	protein_coding	4.0222e-45	0.2734	0.289	0.846	7.27737e-41	7	RPS9.1	1.31443
ENSTGUG00000009693	JUN	100229914	protein_coding	2.24831e-44	0.451447	0.249	0.747	4.06787e-40	7	JUN	1.57058
ENSTGUG00000002383	PHF14	100223551	protein_coding	7.21075e-44	0.274678	0.341	0.951	1.30464e-39	7	PHF14	1.31611
ENSTGUG00000027715	TAGLN2	NA	protein_coding	5.15228e-41	0.426687	0.233	0.691	9.32202e-37	7	TAGLN2	1.53217
ENSTGUG00000012148	CTHRC1	100231692	protein_coding	5.2112e-41	0.36435	0.097	0.382	9.42863e-37	7	CTHRC1	1.43958
ENSTGUG00000021412	ENSTGUG00000021412	NA	protein_coding	1.21067e-40	0.567677	0.087	0.362	2.19047e-36	7	ENSTGUG00000021412	1.76416
ENSTGUG00000009332	ENSTGUG00000009332	100221426	protein_coding	4.42631e-39	0.29291	0.212	0.614	8.00852e-35	7	ENSTGUG00000009332	1.34032
ENSTGUG00000003254	PPIA	NA	protein_coding	2.71969e-38	0.432673	0.903	0.994	4.92074e-34	7	PPIA	1.54137
ENSTGUG00000025608	ENSTGUG00000025608	NA	lncRNA	4.95769e-38	0.254649	0.051	0.271	8.96995e-34	7	ENSTGUG00000025608	1.29001
ENSTGUG00000007269	BASP1	100190447	protein_coding	5.32243e-38	0.278169	0.27	0.742	9.62987e-34	7	BASP1	1.32071
ENSTGUG00000026768	ENSTGUG00000026768	NA	protein_coding	7.11425e-37	0.57797	0.22	0.643	1.28718e-32	7	ENSTGUG00000026768	1.78242
ENSTGUG00000008599	NR2F2	NA	protein_coding	9.52994e-37	0.279499	0.126	0.425	1.72425e-32	7	NR2F2	1.32247
ENSTGUG00000003842	NPNT	NA	protein_coding	6.86705e-36	0.307255	0.092	0.35	1.24245e-31	7	NPNT	1.35969
ENSTGUG00000021776	ENSTGUG00000021776	NA	lncRNA	3.7301e-35	0.273252	0.356	0.94	6.74887e-31	7	ENSTGUG00000021776	1.31423
ENSTGUG00000017375	MRPL24	NA	protein_coding	1.55451e-34	0.250435	0.349	0.926	2.81257e-30	7	MRPL24	1.28458
ENSTGUG00000026006	MARCKS	NA	protein_coding	1.72135e-34	0.365681	0.332	0.889	3.11443e-30	7	MARCKS	1.4415
ENSTGUG00000010219	CYP17A1	NA	protein_coding	1.96961e-34	0.36606	0.089	0.338	3.56361e-30	7	CYP17A1	1.44204
ENSTGUG00000010166	TUBA1B	100224687	protein_coding	2.78877e-34	0.466399	0.872	0.994	5.04572e-30	7	TUBA1B	1.59424
ENSTGUG00000020774	RPL6	NA	protein_coding	6.64404e-34	0.424211	0.865	0.998	1.20211e-29	7	RPL6	1.52838
ENSTGUG00000006428	CCN1	NA	protein_coding	1.30769e-33	0.30958	0.086	0.326	2.366e-29	7	CCN1	1.36285
ENSTGUG00000000003	EGR1	NA	protein_coding	4.81294e-33	0.299656	0.093	0.339	8.70806e-29	7	EGR1	1.34939
ENSTGUG00000024828	MFAP4	NA	protein_coding	5.05108e-33	0.424928	0.175	0.512	9.13892e-29	7	MFAP4	1.52948
ENSTGUG00000020177	ILF2	NA	protein_coding	2.11822e-31	0.305757	0.355	0.92	3.83249e-27	7	ILF2	1.35765
ENSTGUG00000028299	CSRP2	NA	protein_coding	6.44409e-31	0.567999	0.267	0.715	1.16593e-26	7	CSRP2	1.76473
ENSTGUG00000012217	FOS	100222961	protein_coding	5.04432e-29	0.337395	0.097	0.329	9.12668e-25	7	FOS	1.40129
ENSTGUG00000007081	NR0B1	100228016	protein_coding	1.06442e-28	0.333105	0.086	0.302	1.92586e-24	7	NR0B1	1.39529
ENSTGUG00000027070	PRR7	NA	protein_coding	4.69845e-28	0.264192	0.069	0.265	8.50091e-24	7	PRR7	1.30238
ENSTGUG00000000890	DNAJC8	NA	protein_coding	6.26783e-28	0.396523	0.375	0.955	1.13404e-23	7	DNAJC8	1.48665
ENSTGUG00000001019	SRP19	100190553	protein_coding	1.79607e-27	0.302545	0.375	0.938	3.24963e-23	7	SRP19	1.3533
ENSTGUG00000023537	ENSTGUG00000023537	NA	lncRNA	1.79643e-26	0.603362	0.31	0.801	3.25028e-22	7	ENSTGUG00000023537	1.82825
ENSTGUG00000019678	ENSTGUG00000019678	NA	protein_coding	2.56252e-26	0.383294	0.356	0.908	4.63636e-22	7	ENSTGUG00000019678	1.46711
ENSTGUG00000002424	ENSTGUG00000002424	100228369	protein_coding	2.14283e-25	0.868341	0.262	0.669	3.87702e-21	7	ENSTGUG00000002424	2.38295
ENSTGUG00000005332	CDK1	100218430	protein_coding	3.22761e-25	0.263283	0.349	0.815	5.83971e-21	7	CDK1	1.30119
ENSTGUG00000023888	NBL1	NA	protein_coding	3.82619e-23	0.420125	0.113	0.329	6.92272e-19	7	NBL1	1.52215
ENSTGUG00000001275	GNG10	100222722	protein_coding	1.89574e-21	0.345379	0.369	0.886	3.42996e-17	7	GNG10	1.41253
ENSTGUG00000013036	PSMA3	NA	protein_coding	2.33078e-21	0.284549	0.403	0.958	4.21708e-17	7	PSMA3	1.32916
ENSTGUG00000010641	ENSTGUG00000010641	100232519	protein_coding	6.16591e-20	0.686185	0.282	0.668	1.1156e-15	7	ENSTGUG00000010641	1.98612
ENSTGUG00000009801	RPLP2	100221892	protein_coding	5.26366e-18	0.272909	0.926	0.998	9.52354e-14	7	RPLP2	1.31378
ENSTGUG00000011571	RPL21	100190647	protein_coding	2.4367e-17	0.310471	0.852	0.991	4.40871e-13	7	RPL21	1.36407
ENSTGUG00000004571	MDH2	100190484	protein_coding	3.61748e-17	0.324154	0.403	0.937	6.5451e-13	7	MDH2	1.38286
ENSTGUG00000000724	TPM4	NA	protein_coding	8.32838e-17	0.288231	0.42	0.928	1.50685e-12	7	TPM4	1.33407
ENSTGUG00000026863	RPL14	NA	protein_coding	5.67763e-14	0.284734	0.874	0.997	1.02725e-09	7	RPL14	1.32941
ENSTGUG00000018243	UBB	NA	protein_coding	7.71952e-14	0.319162	0.82	0.994	1.39669e-09	7	UBB	1.37597
ENSTGUG00000008243	TMSB4X	100190752	protein_coding	8.22962e-14	0.327846	0.852	0.991	1.48898e-09	7	TMSB4X	1.38797
ENSTGUG00000017025	RPL13A	NA	protein_coding	2.1699e-13	0.302889	0.856	0.987	3.92599e-09	7	RPL13A	1.35376
ENSTGUG00000029687	ENSTGUG00000029687	NA	protein_coding	8.20842e-13	0.665482	0.157	0.347	1.48515e-08	7	ENSTGUG00000029687	1.94543
ENSTGUG00000027588	MARCKSL1	NA	protein_coding	8.24792e-13	0.651093	0.197	0.42	1.4923e-08	7	MARCKSL1	1.91764
ENSTGUG00000019146	RPS26	NA	protein_coding	1.8986e-12	0.361164	0.415	0.897	3.43514e-08	7	RPS26	1.435
ENSTGUG00000010248	RPL3	100220579	protein_coding	3.04979e-12	0.282985	0.837	0.993	5.51798e-08	7	RPL3	1.32709
ENSTGUG00000022442	ENSTGUG00000022442	NA	protein_coding	3.60337e-12	0.262978	0.455	0.973	6.51957e-08	7	ENSTGUG00000022442	1.3008
ENSTGUG00000022536	RPS9	NA	protein_coding	5.53917e-12	0.37513	0.755	0.987	1.0022e-07	7	RPS9	1.45518
ENSTGUG00000008312	H3F3B	100224650	protein_coding	5.6289e-12	0.303917	0.84	0.991	1.01844e-07	7	H3F3B	1.35516
ENSTGUG00000009277	ENSTGUG00000009277	100227298	protein_coding	3.23908e-11	0.532658	0.371	0.736	5.86047e-07	7	ENSTGUG00000009277	1.70345
ENSTGUG00000025609	ENSTGUG00000025609	NA	protein_coding	1.57393e-10	0.517422	0.178	0.359	2.84771e-06	7	ENSTGUG00000025609	1.6777
ENSTGUG00000009931	EEF1B2	100217555	protein_coding	3.4328e-10	0.260947	0.882	0.997	6.21096e-06	7	EEF1B2	1.29816
ENSTGUG00000023431	ENSTGUG00000023431	NA	protein_coding	4.63246e-09	0.252085	0.828	0.991	8.3815e-05	7	ENSTGUG00000023431	1.28671
ENSTGUG00000002199	PLAC8	101234245	protein_coding	2.73511e-08	0.643733	0.185	0.354	0.000494863	7	PLAC8	1.90357
ENSTGUG00000023194	PRDX1	NA	protein_coding	4.57705e-07	0.334164	0.736	0.987	0.00828126	7	PRDX1	1.39677
ENSTGUG00000008509	CALCB	100228652	protein_coding	1.50238e-210	0.528218	0.922	0.135	2.71826e-206	12	CALCB	1.69591
ENSTGUG00000020805	C1QL2	NA	protein_coding	1.6273e-183	0.372253	0.651	0.055	2.94427e-179	12	C1QL2	1.451
ENSTGUG00000009997	CHL1	100220455	protein_coding	5.89106e-179	0.40123	0.8	0.123	1.06587e-174	12	CHL1	1.49366
ENSTGUG00000000520	RNF44	100224307	protein_coding	3.09794e-169	0.337278	0.803	0.15	5.60511e-165	12	RNF44	1.40113
ENSTGUG00000013080	WDHD1	NA	protein_coding	3.44308e-168	0.370994	0.806	0.155	6.22957e-164	12	WDHD1	1.44917
ENSTGUG00000003292	LONRF3	NA	protein_coding	1.89003e-167	0.349845	0.774	0.131	3.41964e-163	12	LONRF3	1.41885
ENSTGUG00000029550	STC2	NA	protein_coding	1.27162e-163	0.306161	0.582	0.04	2.30074e-159	12	STC2	1.3582
ENSTGUG00000026138	EN1	NA	protein_coding	4.33665e-162	0.345762	0.691	0.089	7.84631e-158	12	EN1	1.41307
ENSTGUG00000025137	ENSTGUG00000025137	NA	protein_coding	1.31336e-159	0.333713	0.777	0.12	2.37626e-155	12	ENSTGUG00000025137	1.39614
ENSTGUG00000000345	KIF20A	100223319	protein_coding	2.58208e-159	0.445349	0.78	0.141	4.67176e-155	12	KIF20A	1.56103
ENSTGUG00000008198	FANCI	100229223	protein_coding	7.52287e-159	0.349182	0.84	0.176	1.36111e-154	12	FANCI	1.41791
ENSTGUG00000000360	MLLT1	100225272	protein_coding	1.66685e-158	0.275256	0.788	0.147	3.01584e-154	12	MLLT1	1.31687
ENSTGUG00000004542	ANP32E	100224085	protein_coding	7.85625e-156	0.307668	0.893	0.221	1.42143e-151	12	ANP32E	1.36025
ENSTGUG00000010583	FGFR3	100218924	protein_coding	1.43933e-154	0.448626	0.96	0.259	2.60419e-150	12	FGFR3	1.56616
ENSTGUG00000003405	TOP2B	100231174	protein_coding	3.99917e-154	0.336549	0.857	0.202	7.2357e-150	12	TOP2B	1.40011
ENSTGUG00000028342	HLF	NA	protein_coding	6.60737e-154	0.366273	0.858	0.2	1.19547e-149	12	HLF	1.44235
ENSTGUG00000004083	LBR	100221936	protein_coding	6.00005e-153	0.528387	0.976	0.322	1.08559e-148	12	LBR	1.69619
ENSTGUG00000000541	GNA11	100219505	protein_coding	1.01979e-151	0.298354	0.881	0.219	1.84511e-147	12	GNA11	1.34764
ENSTGUG00000007339	ENSTGUG00000007339	100227797	protein_coding	2.16055e-151	0.30555	0.649	0.075	3.90908e-147	12	ENSTGUG00000007339	1.35737
ENSTGUG00000025635	SPRED2	NA	protein_coding	5.62733e-149	0.355003	0.851	0.204	1.01815e-144	12	SPRED2	1.42619
ENSTGUG00000007959	SEC61A1	100232642	protein_coding	5.7202e-147	0.280443	0.849	0.203	1.03496e-142	12	SEC61A1	1.32372
ENSTGUG00000009899	ENSTGUG00000009899	NA	protein_coding	1.06964e-146	0.423693	0.898	0.2	1.9353e-142	12	ENSTGUG00000009899	1.52759
ENSTGUG00000008810	CLUH	100219464	protein_coding	2.61151e-146	0.257057	0.817	0.178	4.72501e-142	12	CLUH	1.29312
ENSTGUG00000002122	EIF4G3	100225457	protein_coding	3.24446e-146	0.33269	0.872	0.218	5.8702e-142	12	EIF4G3	1.39472
ENSTGUG00000006789	MAPK6	100218726	protein_coding	2.60948e-145	0.410617	0.928	0.263	4.72133e-141	12	MAPK6	1.50775
ENSTGUG00000024466	ZCCHC2	NA	protein_coding	4.5302e-145	0.300264	0.803	0.178	8.19649e-141	12	ZCCHC2	1.35022
ENSTGUG00000006112	PLK1	100221581	protein_coding	6.10564e-144	0.311011	0.791	0.136	1.10469e-139	12	PLK1	1.3648
ENSTGUG00000002297	MSL1	NA	protein_coding	5.70874e-142	0.339674	0.78	0.172	1.03288e-137	12	MSL1	1.40449
ENSTGUG00000000867	ENSTGUG00000000867	NA	protein_coding	5.90963e-142	0.327389	0.947	0.275	1.06923e-137	12	ENSTGUG00000000867	1.38734
ENSTGUG00000006913	ENSTGUG00000006913	NA	protein_coding	7.90134e-141	0.305097	0.808	0.179	1.42959e-136	12	ENSTGUG00000006913	1.35676
ENSTGUG00000010496	BOLL	100219477	protein_coding	9.56332e-141	0.315458	0.91	0.251	1.73029e-136	12	BOLL	1.37089
ENSTGUG00000010126	NDC80	100226934	protein_coding	1.25286e-140	0.421607	0.834	0.211	2.2668e-136	12	NDC80	1.52441
ENSTGUG00000024663	EFNB1	NA	protein_coding	2.418e-140	0.485865	0.976	0.326	4.37488e-136	12	EFNB1	1.62558
ENSTGUG00000012118	PRPF40A	NA	protein_coding	9.3265e-140	0.283585	0.878	0.233	1.68744e-135	12	PRPF40A	1.32788
ENSTGUG00000010274	CBX6	NA	protein_coding	7.94897e-139	0.286931	0.886	0.233	1.43821e-134	12	CBX6	1.33233
ENSTGUG00000008823	CSE1L	100222517	protein_coding	1.35997e-138	0.316111	0.884	0.246	2.4606e-134	12	CSE1L	1.37178
ENSTGUG00000021659	ENSTGUG00000021659	NA	protein_coding	8.6365e-136	0.373937	0.934	0.284	1.5626e-131	12	ENSTGUG00000021659	1.45344
ENSTGUG00000005272	TES	100225107	protein_coding	8.84128e-136	0.258926	0.698	0.136	1.59965e-131	12	TES	1.29554
ENSTGUG00000006512	XPO1	100220104	protein_coding	2.58855e-135	0.317259	0.921	0.263	4.68346e-131	12	XPO1	1.37336
ENSTGUG00000020931	CENPM	NA	protein_coding	5.15745e-134	0.256054	0.89	0.228	9.33137e-130	12	CENPM	1.29182
ENSTGUG00000024560	TDRD6	NA	protein_coding	2.22331e-133	0.421465	0.944	0.28	4.02263e-129	12	TDRD6	1.52419
ENSTGUG00000025697	ENSTGUG00000025697	NA	lncRNA	8.81397e-131	0.383433	0.939	0.274	1.59471e-126	12	ENSTGUG00000025697	1.46731
ENSTGUG00000008726	PDS5A	100223839	protein_coding	2.36781e-130	0.333369	0.921	0.256	4.28407e-126	12	PDS5A	1.39566
ENSTGUG00000010953	SKIL	NA	protein_coding	1.11252e-129	0.277846	0.724	0.152	2.01289e-125	12	SKIL	1.32028
ENSTGUG00000024083	SPEN	NA	protein_coding	1.99036e-128	0.346171	0.951	0.284	3.60115e-124	12	SPEN	1.41364
ENSTGUG00000003387	KPNB1	NA	protein_coding	6.64921e-128	0.462021	0.983	0.374	1.20304e-123	12	KPNB1	1.58728
ENSTGUG00000023124	MEX3B	NA	protein_coding	2.18234e-127	0.326793	0.934	0.286	3.94851e-123	12	MEX3B	1.38651
ENSTGUG00000015811	USP36	NA	protein_coding	2.37886e-127	0.289351	0.79	0.197	4.30407e-123	12	USP36	1.33556
ENSTGUG00000023144	PFN2	NA	protein_coding	2.42633e-127	0.296556	0.896	0.271	4.38996e-123	12	PFN2	1.34522
ENSTGUG00000020061	ENSTGUG00000020061	NA	lncRNA	4.44956e-127	0.274796	0.707	0.153	8.05058e-123	12	ENSTGUG00000020061	1.31626
ENSTGUG00000021193	ENSTGUG00000021193	NA	protein_coding	6.23589e-127	0.549638	0.97	0.356	1.12826e-122	12	ENSTGUG00000021193	1.73263
ENSTGUG00000011934	BAZ1A	100228641	protein_coding	7.53071e-127	0.308075	0.861	0.236	1.36253e-122	12	BAZ1A	1.3608
ENSTGUG00000027644	ELOVL6	NA	protein_coding	1.09404e-126	0.366639	0.944	0.298	1.97945e-122	12	ELOVL6	1.44288
ENSTGUG00000002605	KIF4A	100220719	protein_coding	8.53253e-126	0.250043	0.684	0.128	1.54379e-121	12	KIF4A	1.28408
ENSTGUG00000028344	ENSTGUG00000028344	NA	protein_coding	1.44433e-125	0.263637	0.918	0.279	2.61323e-121	12	ENSTGUG00000028344	1.30166
ENSTGUG00000000102	POLE4	NA	protein_coding	2.48868e-125	0.261718	0.758	0.182	4.50277e-121	12	POLE4	1.29916
ENSTGUG00000001651	CLSPN	NA	protein_coding	3.43023e-125	0.276139	0.869	0.251	6.20631e-121	12	CLSPN	1.31803
ENSTGUG00000001236	ARL5B	NA	protein_coding	7.28064e-125	0.274669	0.956	0.304	1.31729e-120	12	ARL5B	1.3161
ENSTGUG00000002442	NAA15	100227720	protein_coding	8.23413e-125	0.37322	0.928	0.29	1.4898e-120	12	NAA15	1.4524
ENSTGUG00000005648	PRPF8	100224283	protein_coding	2.28762e-124	0.250154	0.835	0.229	4.13898e-120	12	PRPF8	1.28422
ENSTGUG00000011712	HSPH1	100224462	protein_coding	4.46535e-124	0.354596	0.942	0.298	8.07916e-120	12	HSPH1	1.4256
ENSTGUG00000019484	LPGAT1	NA	protein_coding	3.80946e-123	0.257101	0.756	0.179	6.89245e-119	12	LPGAT1	1.29318
ENSTGUG00000004823	KIF15	100230188	protein_coding	5.70994e-123	0.321363	0.895	0.265	1.0331e-118	12	KIF15	1.37901
ENSTGUG00000002912	CENPF	NA	protein_coding	1.90099e-122	0.356528	0.89	0.263	3.43945e-118	12	CENPF	1.42836
ENSTGUG00000004662	FUBP3	100231123	protein_coding	2.34624e-122	0.254472	0.912	0.28	4.24506e-118	12	FUBP3	1.28978
ENSTGUG00000002312	TOP2A	100231343	protein_coding	2.47713e-122	0.437004	0.895	0.24	4.48188e-118	12	TOP2A	1.54806
ENSTGUG00000004249	ASPM	NA	protein_coding	2.22485e-121	0.293795	0.703	0.149	4.02543e-117	12	ASPM	1.34151
ENSTGUG00000017517	RNF20	NA	protein_coding	1.09355e-120	0.297048	0.902	0.266	1.97857e-116	12	RNF20	1.34588
ENSTGUG00000028465	PCNT	NA	protein_coding	7.27623e-119	0.51129	0.986	0.394	1.31649e-114	12	PCNT	1.66744
ENSTGUG00000012793	DYNC1H1	100230595	protein_coding	9.52533e-119	0.40157	0.983	0.337	1.72342e-114	12	DYNC1H1	1.49417
ENSTGUG00000019753	ATP6V1B2	NA	protein_coding	2.07924e-118	0.277966	0.755	0.189	3.76196e-114	12	ATP6V1B2	1.32044
ENSTGUG00000010662	CTBP1	100219906	protein_coding	3.89561e-118	0.293217	0.904	0.276	7.04833e-114	12	CTBP1	1.34073
ENSTGUG00000028695	CD164	NA	protein_coding	9.79934e-115	0.505781	1	0.883	1.77299e-110	12	CD164	1.65828
ENSTGUG00000001020	ZEB1	100226179	protein_coding	2.07224e-114	0.350646	0.936	0.307	3.74931e-110	12	ZEB1	1.41998
ENSTGUG00000001088	SUGP2	NA	protein_coding	2.43371e-114	0.259713	0.916	0.29	4.4033e-110	12	SUGP2	1.29656
ENSTGUG00000007225	ENSTGUG00000007225	NA	protein_coding	1.62936e-113	0.321277	0.933	0.3	2.94801e-109	12	ENSTGUG00000007225	1.37889
ENSTGUG00000009593	ENSTGUG00000009593	100219615	protein_coding	1.78499e-112	0.255558	0.93	0.316	3.22957e-108	12	ENSTGUG00000009593	1.29118
ENSTGUG00000014992	ENSTGUG00000014992	NA	protein_coding	6.24613e-111	0.402724	0.965	0.34	1.13011e-106	12	ENSTGUG00000014992	1.49589
ENSTGUG00000024939	ENSTGUG00000024939	NA	protein_coding	3.44901e-110	0.264881	0.774	0.214	6.24029e-106	12	ENSTGUG00000024939	1.30328
ENSTGUG00000004572	EHD3	100229681	protein_coding	6.01703e-110	0.259187	0.901	0.278	1.08866e-105	12	EHD3	1.29588
ENSTGUG00000001057	UPF1	100223354	protein_coding	2.97998e-109	0.374276	0.947	0.313	5.39168e-105	12	UPF1	1.45394
ENSTGUG00000011093	EIF3A	100222434	protein_coding	5.05379e-109	0.321905	0.947	0.326	9.14383e-105	12	EIF3A	1.37975
ENSTGUG00000008432	ATP1B3	100228265	protein_coding	1.70444e-108	0.291127	0.944	0.308	3.08385e-104	12	ATP1B3	1.33793
ENSTGUG00000002109	HP1BP3	NA	protein_coding	4.09063e-108	0.284036	0.934	0.326	7.40118e-104	12	HP1BP3	1.32848
ENSTGUG00000013075	DLGAP5	NA	protein_coding	1.26111e-107	0.26737	0.863	0.258	2.28173e-103	12	DLGAP5	1.30652
ENSTGUG00000006640	TPX2	100230610	protein_coding	1.52904e-107	0.349396	0.915	0.311	2.76649e-103	12	TPX2	1.41821
ENSTGUG00000006503	ENSTGUG00000006503	NA	protein_coding	2.07326e-107	0.260038	0.954	0.33	3.75116e-103	12	ENSTGUG00000006503	1.29698
ENSTGUG00000002797	PSME3	100190280	protein_coding	1.63391e-106	0.259788	0.942	0.314	2.95623e-102	12	PSME3	1.29665
ENSTGUG00000010082	REV1	100218050	protein_coding	5.08934e-106	0.254477	0.878	0.272	9.20815e-102	12	REV1	1.28979
ENSTGUG00000008219	GOLGA3	100228548	protein_coding	5.21905e-106	0.313936	0.965	0.316	9.44283e-102	12	GOLGA3	1.3688
ENSTGUG00000008127	WEE1	100232552	protein_coding	9.10987e-106	0.350585	0.96	0.352	1.64825e-101	12	WEE1	1.4199
ENSTGUG00000001054	CANX	100221388	protein_coding	2.46049e-105	0.348494	0.989	0.429	4.45177e-101	12	CANX	1.41693
ENSTGUG00000022092	SIGMAR1	NA	protein_coding	4.07656e-104	0.340766	0.942	0.317	7.37572e-100	12	SIGMAR1	1.40602
ENSTGUG00000011864	HECTD1	NA	protein_coding	8.92955e-104	0.25019	0.942	0.289	1.61562e-99	12	HECTD1	1.28427
ENSTGUG00000012889	AGPAT5	100190632	protein_coding	3.99635e-101	0.255409	0.927	0.314	7.23059e-97	12	AGPAT5	1.29099
ENSTGUG00000002811	MPP6	100229257	protein_coding	1.75882e-100	0.277288	0.96	0.325	3.18224e-96	12	MPP6	1.31955
ENSTGUG00000018770	KIAA2013	NA	protein_coding	2.96379e-100	0.266837	0.902	0.282	5.36239e-96	12	KIAA2013	1.30583
ENSTGUG00000003515	TPR	100227718	protein_coding	9.43868e-100	0.331937	0.968	0.354	1.70774e-95	12	TPR	1.39367
ENSTGUG00000012078	YWHAZ	100221059	protein_coding	2.21359e-99	0.258454	0.962	0.363	4.00505e-95	12	YWHAZ	1.29493
ENSTGUG00000024064	TIMM10	NA	protein_coding	1.69616e-98	0.267869	0.976	0.373	3.06886e-94	12	TIMM10	1.30718
ENSTGUG00000000781	UHRF1	NA	protein_coding	2.3472e-98	0.455116	0.995	0.451	4.24678e-94	12	UHRF1	1.57636
ENSTGUG00000006185	RBBP6	100220672	protein_coding	5.03103e-98	0.33802	0.965	0.324	9.10265e-94	12	RBBP6	1.40217
ENSTGUG00000003256	ATP6V0C	NA	protein_coding	7.15898e-98	0.29548	0.971	0.376	1.29527e-93	12	ATP6V0C	1.34377
ENSTGUG00000010414	ENSTGUG00000010414	100231092	protein_coding	8.13776e-98	0.33039	0.973	0.353	1.47236e-93	12	ENSTGUG00000010414	1.39151
ENSTGUG00000011736	ENSTGUG00000011736	100225836	protein_coding	1.0603e-96	0.257737	0.941	0.336	1.9184e-92	12	ENSTGUG00000011736	1.294
ENSTGUG00000029009	PNRC2	NA	protein_coding	5.25093e-93	0.292836	0.957	0.332	9.5005e-89	12	PNRC2	1.34022
ENSTGUG00000010398	BZW1	100223285	protein_coding	6.48792e-92	0.354417	0.986	0.412	1.17386e-87	12	BZW1	1.42535
ENSTGUG00000019539	ENSTGUG00000019539	NA	protein_coding	2.01269e-90	0.266221	0.973	0.345	3.64155e-86	12	ENSTGUG00000019539	1.30502
ENSTGUG00000010822	ENSTGUG00000010822	100226864	protein_coding	5.17218e-90	0.286577	0.918	0.307	9.35802e-86	12	ENSTGUG00000010822	1.33186
ENSTGUG00000029212	ENSTGUG00000029212	NA	lncRNA	1.27093e-89	0.251014	0.934	0.297	2.29949e-85	12	ENSTGUG00000029212	1.28533
ENSTGUG00000026495	NOP56	NA	protein_coding	2.157e-89	0.262636	0.951	0.378	3.90267e-85	12	NOP56	1.30035
ENSTGUG00000025830	NAA50	NA	protein_coding	9.35019e-89	0.268496	0.96	0.339	1.69173e-84	12	NAA50	1.308
ENSTGUG00000004097	ENAH	100231590	protein_coding	8.20088e-88	0.271691	0.965	0.355	1.48378e-83	12	ENAH	1.31218
ENSTGUG00000007252	SECISBP2L	100217768	protein_coding	6.19911e-87	0.532176	0.997	0.507	1.12161e-82	12	SECISBP2L	1.70263
ENSTGUG00000026446	TOMM20	NA	protein_coding	8.3939e-87	0.293189	0.982	0.402	1.51871e-82	12	TOMM20	1.3407
ENSTGUG00000001288	SMC2	NA	protein_coding	6.46024e-85	0.420778	0.98	0.424	1.16885e-80	12	SMC2	1.52315
ENSTGUG00000015973	ENSTGUG00000015973	NA	protein_coding	2.32575e-84	0.427091	0.84	0.298	4.20797e-80	12	ENSTGUG00000015973	1.53279
ENSTGUG00000008375	KIF20B	NA	protein_coding	2.74521e-84	0.252896	0.912	0.331	4.96691e-80	12	KIF20B	1.28775
ENSTGUG00000004977	ENSTGUG00000004977	100224148	protein_coding	7.09472e-84	0.278258	0.944	0.343	1.28365e-79	12	ENSTGUG00000004977	1.32083
ENSTGUG00000000284	AP3D1	100228101	protein_coding	7.93639e-84	0.315663	0.976	0.384	1.43593e-79	12	AP3D1	1.37117
ENSTGUG00000005237	POLR1B	100225755	protein_coding	6.74555e-83	0.36308	0.97	0.388	1.22047e-78	12	POLR1B	1.43775
ENSTGUG00000012041	CKAP2	100221464	protein_coding	1.04966e-81	0.256689	0.794	0.285	1.89915e-77	12	CKAP2	1.29264
ENSTGUG00000020308	EIF4E	NA	protein_coding	1.59799e-81	0.252648	0.983	0.409	2.89125e-77	12	EIF4E	1.28743
ENSTGUG00000010138	TNRC6B	NA	protein_coding	2.10354e-81	0.298037	0.971	0.346	3.80594e-77	12	TNRC6B	1.34721
ENSTGUG00000025774	SGF29	NA	protein_coding	2.2174e-81	0.287308	0.98	0.439	4.01194e-77	12	SGF29	1.33284
ENSTGUG00000003810	ENSTGUG00000003810	100228351	protein_coding	6.00257e-81	0.263719	0.976	0.39	1.08605e-76	12	ENSTGUG00000003810	1.30176
ENSTGUG00000013300	CDCA3	NA	protein_coding	1.0706e-79	0.255029	0.866	0.28	1.93704e-75	12	CDCA3	1.2905
ENSTGUG00000004779	ENSTGUG00000004779	100223769	protein_coding	2.99088e-77	0.344965	0.992	0.416	5.4114e-73	12	ENSTGUG00000004779	1.41194
ENSTGUG00000011461	ENSTGUG00000011461	100229371	protein_coding	2.17938e-76	0.429967	0.991	0.529	3.94315e-72	12	ENSTGUG00000011461	1.53721
ENSTGUG00000024587	CAPRIN1	NA	protein_coding	1.65909e-74	0.366507	0.994	0.441	3.00179e-70	12	CAPRIN1	1.44269
ENSTGUG00000000374	CTDSPL	100232268	protein_coding	2.70301e-73	0.261231	0.976	0.381	4.89055e-69	12	CTDSPL	1.29853
ENSTGUG00000011267	RNF17	NA	protein_coding	5.37205e-70	0.448769	1	0.61	9.71965e-66	12	RNF17	1.56638
ENSTGUG00000023610	GNAI2	NA	protein_coding	8.26193e-69	0.374879	0.995	0.518	1.49483e-64	12	GNAI2	1.45482
ENSTGUG00000029096	ENSTGUG00000029096	NA	protein_coding	1.89897e-65	0.387273	0.986	0.541	3.43581e-61	12	ENSTGUG00000029096	1.47296
ENSTGUG00000010046	ST13	NA	protein_coding	8.05744e-65	0.26236	0.988	0.511	1.45783e-60	12	ST13	1.29999
ENSTGUG00000013329	ENSTGUG00000013329	100232637	protein_coding	1.85749e-64	0.265316	0.989	0.484	3.36075e-60	12	ENSTGUG00000013329	1.30384
ENSTGUG00000012319	RAD21	100218270	protein_coding	2.65532e-64	0.25903	0.989	0.39	4.80427e-60	12	RAD21	1.29567
ENSTGUG00000005307	RBM46	NA	protein_coding	1.52863e-62	0.274087	0.997	0.499	2.76575e-58	12	RBM46	1.31533
ENSTGUG00000017290	PRRC2C	NA	protein_coding	9.75106e-62	0.263516	0.995	0.48	1.76426e-57	12	PRRC2C	1.3015
ENSTGUG00000007949	SPHK1	NA	protein_coding	1.0193e-55	0.373716	0.998	0.66	1.84422e-51	12	SPHK1	1.45312
ENSTGUG00000004519	PSIP1	100230181	protein_coding	2.68593e-55	0.320691	1	0.862	4.85966e-51	12	PSIP1	1.37808
ENSTGUG00000003145	ENSTGUG00000003145	NA	protein_coding	3.74996e-51	0.260069	0.989	0.519	6.78481e-47	12	ENSTGUG00000003145	1.29702
ENSTGUG00000012299	ZC3H13	100218673	protein_coding	7.27407e-51	0.326481	0.995	0.48	1.3161e-46	12	ZC3H13	1.38608
ENSTGUG00000007368	ENSTGUG00000007368	100219397	protein_coding	1.18736e-50	0.259978	0.995	0.495	2.14829e-46	12	ENSTGUG00000007368	1.2969
ENSTGUG00000000491	HSPA8	100228250	protein_coding	5.44401e-47	0.299274	0.998	0.752	9.84984e-43	12	HSPA8	1.34888
ENSTGUG00000022860	HMGB1	NA	protein_coding	8.94572e-43	0.27006	1	0.879	1.61855e-38	12	HMGB1	1.31004
ENSTGUG00000013537	ROBO1	NA	protein_coding	9.32853e-42	0.29057	0.989	0.555	1.68781e-37	12	ROBO1	1.33719
ENSTGUG00000003502	H2AZ1	100226437	protein_coding	9.10427e-39	0.264884	0.997	0.714	1.64723e-34	12	H2AZ1	1.30328
ENSTGUG00000018882	GFRA1	NA	protein_coding	8.65462e-207	1.12666	0.927	0.138	1.56588e-202	17	GFRA1	3.08533
ENSTGUG00000006168	ALG13	NA	protein_coding	1.28476e-203	0.716621	0.731	0.051	2.32451e-199	17	ALG13	2.0475
ENSTGUG00000006452	KCNT1	100227933	protein_coding	1.99863e-202	0.488406	0.608	0.02	3.61612e-198	17	KCNT1	1.62972
ENSTGUG00000011314	ENSTGUG00000011314	100219548	protein_coding	6.09025e-197	0.561023	0.701	0.048	1.10191e-192	17	ENSTGUG00000011314	1.75246
ENSTGUG00000011899	CD9	100189994	protein_coding	2.19685e-194	0.823122	0.92	0.132	3.97477e-190	17	CD9	2.2776
ENSTGUG00000019222	ENSTGUG00000019222	NA	protein_coding	1.01057e-191	0.658021	0.585	0.021	1.82843e-187	17	ENSTGUG00000019222	1.93097
ENSTGUG00000008652	BAIAP2L1	100224219	protein_coding	1.53969e-190	0.487881	0.691	0.049	2.78577e-186	17	BAIAP2L1	1.62886
ENSTGUG00000007376	ENSTGUG00000007376	NA	protein_coding	1.71854e-190	0.673276	0.794	0.084	3.10935e-186	17	ENSTGUG00000007376	1.96065
ENSTGUG00000007686	KIT	100221238	protein_coding	1.33549e-187	0.952458	0.904	0.155	2.41631e-183	17	KIT	2.59207
ENSTGUG00000013121	ENSTGUG00000013121	100230680	protein_coding	4.75203e-183	1.49266	0.95	0.182	8.59785e-179	17	ENSTGUG00000013121	4.44891
ENSTGUG00000020039	SFT2D2	NA	protein_coding	5.86252e-180	0.493204	0.674	0.051	1.06071e-175	17	SFT2D2	1.63755
ENSTGUG00000017448	TIPARP	NA	protein_coding	8.52816e-178	1.07736	0.85	0.133	1.543e-173	17	TIPARP	2.93692
ENSTGUG00000006268	SOX3	751995	protein_coding	2.24291e-177	1.28642	0.95	0.202	4.0581e-173	17	SOX3	3.61982
ENSTGUG00000021045	PIK3IP1	NA	protein_coding	5.5528e-176	0.94435	0.89	0.149	1.00467e-171	17	PIK3IP1	2.57114
ENSTGUG00000013161	TEAD4	100231771	protein_coding	8.12598e-176	0.646604	0.814	0.112	1.47023e-171	17	TEAD4	1.90905
ENSTGUG00000023265	ENSTGUG00000023265	NA	protein_coding	2.56056e-171	0.509626	0.605	0.037	4.63282e-167	17	ENSTGUG00000023265	1.66467
ENSTGUG00000012627	B4GALNT3	NA	protein_coding	4.05927e-171	0.539112	0.658	0.054	7.34444e-167	17	B4GALNT3	1.71448
ENSTGUG00000026657	RUNX1	NA	protein_coding	5.27212e-168	0.561457	0.625	0.044	9.53884e-164	17	RUNX1	1.75323
ENSTGUG00000000235	MPZL2	NA	protein_coding	7.97235e-168	0.729382	0.555	0.026	1.44244e-163	17	MPZL2	2.0738
ENSTGUG00000007145	MTUS1	NA	protein_coding	1.05882e-167	0.559447	0.764	0.099	1.91573e-163	17	MTUS1	1.7497
ENSTGUG00000011734	SCG5	NA	protein_coding	1.98561e-166	0.662519	0.721	0.078	3.59257e-162	17	SCG5	1.93967
ENSTGUG00000011457	PRDM14	NA	protein_coding	2.11628e-164	0.402093	0.492	0.016	3.82899e-160	17	PRDM14	1.49495
ENSTGUG00000003537	ENSTGUG00000003537	NA	protein_coding	7.121e-160	0.716825	0.827	0.14	1.2884e-155	17	ENSTGUG00000003537	2.04792
ENSTGUG00000011487	ATP8A2	100220565	protein_coding	7.59005e-160	0.611079	0.844	0.147	1.37327e-155	17	ATP8A2	1.84242
ENSTGUG00000009065	BLNK	NA	protein_coding	1.94951e-159	0.680532	0.771	0.108	3.52725e-155	17	BLNK	1.97493
ENSTGUG00000005629	SLC44A3	100231232	protein_coding	2.49037e-159	0.332646	0.515	0.023	4.50582e-155	17	SLC44A3	1.39465
ENSTGUG00000007470	ENSTGUG00000007470	NA	protein_coding	2.17882e-158	0.558875	0.731	0.089	3.94213e-154	17	ENSTGUG00000007470	1.7487
ENSTGUG00000007943	SERPINE2	100229111	protein_coding	3.12438e-158	0.732162	0.887	0.168	5.65294e-154	17	SERPINE2	2.07957
ENSTGUG00000005933	ENSTGUG00000005933	100228142	protein_coding	3.74748e-158	0.351402	0.485	0.016	6.78031e-154	17	ENSTGUG00000005933	1.42106
ENSTGUG00000004208	ENSTGUG00000004208	100229218	protein_coding	8.79979e-157	0.587021	0.754	0.104	1.59215e-152	17	ENSTGUG00000004208	1.79862
ENSTGUG00000009653	CIDEA	NA	protein_coding	2.28485e-155	0.597247	0.744	0.102	4.13398e-151	17	CIDEA	1.81711
ENSTGUG00000029080	ENSTGUG00000029080	NA	lncRNA	3.00822e-155	0.657916	0.831	0.143	5.44277e-151	17	ENSTGUG00000029080	1.93077
ENSTGUG00000025488	UNC119	NA	protein_coding	2.51088e-154	0.584389	0.664	0.072	4.54294e-150	17	UNC119	1.79389
ENSTGUG00000003104	SLC28A3	NA	protein_coding	8.44556e-154	0.487833	0.545	0.033	1.52806e-149	17	SLC28A3	1.62878
ENSTGUG00000021718	ARMH4	NA	protein_coding	1.09528e-153	0.792881	0.887	0.194	1.9817e-149	17	ARMH4	2.20975
ENSTGUG00000005136	MET	100227998	protein_coding	1.12678e-151	0.588325	0.734	0.101	2.03868e-147	17	MET	1.80097
ENSTGUG00000007375	ENSTGUG00000007375	100220597	protein_coding	2.57992e-151	0.440335	0.714	0.09	4.66785e-147	17	ENSTGUG00000007375	1.55323
ENSTGUG00000012686	AK7	NA	protein_coding	3.4408e-151	0.504526	0.757	0.117	6.22544e-147	17	AK7	1.6562
ENSTGUG00000007251	ENSTGUG00000007251	NA	protein_coding	9.57362e-147	0.493499	0.728	0.105	1.73215e-142	17	ENSTGUG00000007251	1.63804
ENSTGUG00000012825	AMN	NA	protein_coding	1.6058e-144	0.440341	0.595	0.053	2.90537e-140	17	AMN	1.55324
ENSTGUG00000022854	NENF	NA	protein_coding	7.67584e-144	0.646829	0.844	0.176	1.38879e-139	17	NENF	1.90948
ENSTGUG00000001914	CDH12	100232541	protein_coding	3.44512e-142	0.351227	0.462	0.02	6.23326e-138	17	CDH12	1.42081
ENSTGUG00000005344	ANK3	100229894	protein_coding	5.47541e-141	0.398345	0.635	0.07	9.90667e-137	17	ANK3	1.48936
ENSTGUG00000000498	ENSTGUG00000000498	100220866	protein_coding	1.70934e-140	0.343589	0.422	0.012	3.09271e-136	17	ENSTGUG00000000498	1.41
ENSTGUG00000007904	AP1S3	100221442	protein_coding	1.77464e-140	0.604123	0.767	0.131	3.21085e-136	17	AP1S3	1.82965
ENSTGUG00000028419	ENSTGUG00000028419	NA	lncRNA	8.49949e-140	0.31568	0.575	0.05	1.53781e-135	17	ENSTGUG00000028419	1.37119
ENSTGUG00000016109	DKK3	NA	protein_coding	3.71084e-139	0.422446	0.701	0.094	6.71402e-135	17	DKK3	1.52569
ENSTGUG00000005328	ENSTGUG00000005328	NA	protein_coding	4.51679e-139	0.484695	0.625	0.07	8.17222e-135	17	ENSTGUG00000005328	1.62368
ENSTGUG00000001262	PTBP3	100225596	protein_coding	8.94863e-139	0.666662	0.904	0.217	1.61908e-134	17	PTBP3	1.94772
ENSTGUG00000003758	FBLN2	100232113	protein_coding	4.81753e-138	0.453591	0.548	0.045	8.71636e-134	17	FBLN2	1.57395
ENSTGUG00000002227	PLCXD3	NA	protein_coding	1.35267e-137	0.346395	0.528	0.039	2.44738e-133	17	PLCXD3	1.41396
ENSTGUG00000002114	EGFLAM	100221346	protein_coding	9.29604e-137	0.809022	0.85	0.192	1.68193e-132	17	EGFLAM	2.24571
ENSTGUG00000012204	PRDM1	100219562	protein_coding	2.19818e-136	0.478503	0.688	0.098	3.97717e-132	17	PRDM1	1.61366
ENSTGUG00000003741	PTPDC1	100222478	protein_coding	4.99934e-136	0.413647	0.648	0.083	9.04531e-132	17	PTPDC1	1.51232
ENSTGUG00000006535	UNC13C	100231238	protein_coding	5.99833e-136	0.324356	0.455	0.021	1.08528e-131	17	UNC13C	1.38314
ENSTGUG00000005694	TRANK1	NA	protein_coding	3.01023e-135	1.1837	0.97	0.353	5.44641e-131	17	TRANK1	3.26643
ENSTGUG00000028416	ENSTGUG00000028416	NA	protein_coding	5.9034e-135	1.38272	0.99	0.471	1.0681e-130	17	ENSTGUG00000028416	3.98571
ENSTGUG00000003920	PARP9	NA	protein_coding	2.68087e-134	0.518995	0.748	0.13	4.8505e-130	17	PARP9	1.68034
ENSTGUG00000007026	DMXL2	100232254	protein_coding	3.26676e-133	0.420045	0.635	0.077	5.91055e-129	17	DMXL2	1.52203
ENSTGUG00000013250	SUPT3H	100219785	protein_coding	5.98082e-133	0.526274	0.691	0.105	1.08211e-128	17	SUPT3H	1.69261
ENSTGUG00000009783	PATJ	NA	protein_coding	2.35207e-132	0.441711	0.664	0.091	4.25561e-128	17	PATJ	1.55537
ENSTGUG00000008658	TTC39A	100224212	protein_coding	3.88869e-131	0.384937	0.551	0.053	7.03581e-127	17	TTC39A	1.46952
ENSTGUG00000012539	LMO7	NA	protein_coding	9.44263e-131	0.471152	0.751	0.133	1.70845e-126	17	LMO7	1.60184
ENSTGUG00000019506	MGLL	NA	protein_coding	3.94105e-130	0.303055	0.502	0.036	7.13054e-126	17	MGLL	1.35399
ENSTGUG00000003105	GAA	NA	protein_coding	4.70301e-130	0.340612	0.532	0.046	8.50915e-126	17	GAA	1.40581
ENSTGUG00000001036	MCC	NA	protein_coding	1.62908e-129	0.516543	0.814	0.174	2.94749e-125	17	MCC	1.67622
ENSTGUG00000008633	PLCE1	NA	protein_coding	5.75635e-129	0.495035	0.724	0.121	1.0415e-124	17	PLCE1	1.64056
ENSTGUG00000011905	DCBLD1	NA	protein_coding	5.84759e-129	0.66147	0.821	0.2	1.058e-124	17	DCBLD1	1.93764
ENSTGUG00000024032	PRRG4	NA	protein_coding	1.11845e-128	0.294439	0.518	0.043	2.02361e-124	17	PRRG4	1.34237
ENSTGUG00000011056	LYN	100230728	protein_coding	1.51736e-128	0.516218	0.748	0.136	2.74537e-124	17	LYN	1.67568
ENSTGUG00000024441	TOX2	NA	protein_coding	1.58577e-128	0.438521	0.648	0.092	2.86913e-124	17	TOX2	1.55041
ENSTGUG00000011322	MAP2	NA	protein_coding	1.85729e-128	0.978801	0.967	0.359	3.3604e-124	17	MAP2	2.66126
ENSTGUG00000006734	MYO5C	NA	protein_coding	3.33771e-128	0.373709	0.581	0.064	6.03892e-124	17	MYO5C	1.45311
ENSTGUG00000000518	ENSTGUG00000000518	100219870	protein_coding	3.98851e-128	0.509873	0.748	0.139	7.21641e-124	17	ENSTGUG00000000518	1.66508
ENSTGUG00000022566	ENSTGUG00000022566	NA	lncRNA	8.13541e-128	0.569443	0.708	0.122	1.47194e-123	17	ENSTGUG00000022566	1.76728
ENSTGUG00000010339	SH3PXD2A	NA	protein_coding	1.52294e-127	0.383826	0.621	0.078	2.75546e-123	17	SH3PXD2A	1.46789
ENSTGUG00000007514	SALL1	100229475	protein_coding	2.37304e-127	0.340826	0.585	0.067	4.29355e-123	17	SALL1	1.40611
ENSTGUG00000011515	ESYT3	100222385	protein_coding	4.86782e-127	0.697054	0.867	0.224	8.80734e-123	17	ESYT3	2.00783
ENSTGUG00000005938	CPE	100221584	protein_coding	3.40747e-126	0.584765	0.711	0.124	6.16514e-122	17	CPE	1.79457
ENSTGUG00000000275	NCAM1	100226293	protein_coding	6.15573e-126	0.736944	0.877	0.211	1.11376e-121	17	NCAM1	2.08954
ENSTGUG00000003129	BCAP29	100217742	protein_coding	1.46607e-125	0.952131	0.97	0.393	2.65256e-121	17	BCAP29	2.59123
ENSTGUG00000003879	DTX3L	NA	protein_coding	2.9778e-125	0.686807	0.887	0.256	5.38774e-121	17	DTX3L	1.98736
ENSTGUG00000000434	SEMA4D	100223807	protein_coding	1.51949e-124	0.841931	0.957	0.34	2.74921e-120	17	SEMA4D	2.32084
ENSTGUG00000004186	KCNT2	100219139	protein_coding	1.51964e-124	0.46197	0.664	0.103	2.74948e-120	17	KCNT2	1.5872
ENSTGUG00000000310	ABCA1	100220820	protein_coding	1.74651e-124	0.680545	0.847	0.21	3.15995e-120	17	ABCA1	1.97495
ENSTGUG00000008376	ZBTB38	NA	protein_coding	2.43768e-124	0.893302	0.927	0.327	4.41049e-120	17	ZBTB38	2.44318
ENSTGUG00000009963	ADAM23	100217550	protein_coding	6.13257e-124	0.694271	0.867	0.232	1.10957e-119	17	ADAM23	2.00225
ENSTGUG00000025909	ENSTGUG00000025909	NA	lncRNA	6.19094e-123	0.485062	0.671	0.103	1.12013e-118	17	ENSTGUG00000025909	1.62428
ENSTGUG00000011987	LAPTM4B	NA	protein_coding	3.25753e-122	0.935804	0.967	0.383	5.89385e-118	17	LAPTM4B	2.54926
ENSTGUG00000005023	NCOR2	100219945	protein_coding	5.23902e-121	0.560969	0.831	0.194	9.47897e-117	17	NCOR2	1.75237
ENSTGUG00000011995	RBM43	NA	protein_coding	5.25042e-121	0.268943	0.495	0.042	9.49958e-117	17	RBM43	1.30858
ENSTGUG00000029577	ENSTGUG00000029577	NA	protein_coding	1.11438e-120	0.454929	0.671	0.112	2.01624e-116	17	ENSTGUG00000029577	1.57606
ENSTGUG00000012576	NDRG1	100230327	protein_coding	2.04264e-120	0.378869	0.658	0.101	3.69575e-116	17	NDRG1	1.46063
ENSTGUG00000012354	PLEKHA5	NA	protein_coding	2.9e-120	0.573366	0.85	0.231	5.24697e-116	17	PLEKHA5	1.77423
ENSTGUG00000008166	GPM6B	100230860	protein_coding	1.73699e-118	0.499464	0.721	0.146	3.14274e-114	17	GPM6B	1.64784
ENSTGUG00000007859	MARCHF8	NA	protein_coding	5.20954e-118	0.360928	0.615	0.084	9.42562e-114	17	MARCHF8	1.43466
ENSTGUG00000025164	ENSTGUG00000025164	NA	protein_coding	5.63498e-118	0.390865	0.635	0.096	1.01954e-113	17	ENSTGUG00000025164	1.47826
ENSTGUG00000011142	TIAM2	NA	protein_coding	1.0584e-117	0.346003	0.578	0.071	1.91496e-113	17	TIAM2	1.41341
ENSTGUG00000007545	ENSTGUG00000007545	NA	protein_coding	1.42216e-117	0.358592	0.402	0.019	2.57311e-113	17	ENSTGUG00000007545	1.43131
ENSTGUG00000007309	TUSC3	100190471	protein_coding	2.92131e-117	0.499124	0.831	0.209	5.28553e-113	17	TUSC3	1.64728
ENSTGUG00000010575	ZNF521	NA	protein_coding	5.91294e-117	0.445776	0.794	0.18	1.06983e-112	17	ZNF521	1.5617
ENSTGUG00000012408	PTPN21	100228640	protein_coding	1.04706e-116	0.421466	0.711	0.135	1.89445e-112	17	PTPN21	1.52419
ENSTGUG00000007022	COBLL1	NA	protein_coding	2.33301e-116	0.464224	0.801	0.185	4.22112e-112	17	COBLL1	1.59078
ENSTGUG00000004134	MCUB	100219749	protein_coding	7.6907e-116	0.516511	0.801	0.186	1.39148e-111	17	MCUB	1.67617
ENSTGUG00000010222	ALKBH3	NA	protein_coding	1.85333e-115	0.604136	0.834	0.219	3.35323e-111	17	ALKBH3	1.82967
ENSTGUG00000008869	EXOC6	100222748	protein_coding	2.19675e-115	0.318591	0.591	0.078	3.97457e-111	17	EXOC6	1.37519
ENSTGUG00000010491	RYR2	100225109	protein_coding	4.13792e-115	0.441611	0.691	0.121	7.48674e-111	17	RYR2	1.55521
ENSTGUG00000024957	KIAA1671	NA	protein_coding	4.28798e-115	0.495257	0.824	0.205	7.75824e-111	17	KIAA1671	1.64092
ENSTGUG00000009639	DAB1	100232823	protein_coding	7.31874e-115	0.542631	0.834	0.204	1.32418e-110	17	DAB1	1.72053
ENSTGUG00000008108	SWAP70	100223982	protein_coding	7.63956e-114	0.448026	0.744	0.152	1.38222e-109	17	SWAP70	1.56522
ENSTGUG00000001908	ENSTGUG00000001908	100225617	protein_coding	4.22497e-113	0.549909	0.837	0.219	7.64423e-109	17	ENSTGUG00000001908	1.73309
ENSTGUG00000010651	ENSTGUG00000010651	100222093	protein_coding	8.86515e-113	0.471353	0.668	0.115	1.60397e-108	17	ENSTGUG00000010651	1.60216
ENSTGUG00000002348	DSP	100223866	protein_coding	1.08652e-112	0.588622	0.963	0.287	1.96584e-108	17	DSP	1.8015
ENSTGUG00000009094	KNDC1	NA	protein_coding	1.68741e-112	0.493958	0.787	0.19	3.05303e-108	17	KNDC1	1.63879
ENSTGUG00000010743	ADGB	NA	protein_coding	1.85064e-112	0.254986	0.468	0.04	3.34836e-108	17	ADGB	1.29044
ENSTGUG00000009152	ARAP2	NA	protein_coding	3.89507e-112	0.510093	0.784	0.179	7.04735e-108	17	ARAP2	1.66545
ENSTGUG00000004967	DEPDC7	100228087	protein_coding	6.43523e-112	0.389094	0.551	0.067	1.16433e-107	17	DEPDC7	1.47564
ENSTGUG00000006565	COMTD1	100230818	protein_coding	6.95613e-112	0.536854	0.867	0.233	1.25857e-107	17	COMTD1	1.71062
ENSTGUG00000003457	KIF21A	100218735	protein_coding	2.93842e-111	0.583403	0.88	0.25	5.31647e-107	17	KIF21A	1.79213
ENSTGUG00000010865	PMS1	100228125	protein_coding	6.36045e-111	0.479752	0.801	0.197	1.1508e-106	17	PMS1	1.61567
ENSTGUG00000005630	NRCAM	100227089	protein_coding	6.69192e-111	0.305678	0.488	0.048	1.21077e-106	17	NRCAM	1.35754
ENSTGUG00000001577	ENSTGUG00000001577	100218152	protein_coding	5.27723e-110	0.41606	0.664	0.122	9.54809e-106	17	ENSTGUG00000001577	1.51598
ENSTGUG00000008310	ARVCF	100223801	protein_coding	1.48607e-109	0.700598	0.89	0.302	2.68875e-105	17	ARVCF	2.01496
ENSTGUG00000020322	CNR1	NA	protein_coding	1.52772e-109	0.799195	0.857	0.272	2.7641e-105	17	CNR1	2.22375
ENSTGUG00000021981	ENSTGUG00000021981	NA	protein_coding	2.30209e-109	0.469507	0.704	0.143	4.16518e-105	17	ENSTGUG00000021981	1.59921
ENSTGUG00000007021	ERC2	100224094	protein_coding	2.89167e-109	0.29393	0.425	0.032	5.23191e-105	17	ERC2	1.34169
ENSTGUG00000011368	ARFGEF1	100218245	protein_coding	4.90845e-109	0.642212	0.917	0.326	8.88085e-105	17	ARFGEF1	1.90068
ENSTGUG00000004994	CDCP1	100221567	protein_coding	1.95794e-108	0.286299	0.485	0.05	3.5425e-104	17	CDCP1	1.33149
ENSTGUG00000009791	FRMD4B	100219776	protein_coding	2.15631e-108	0.515046	0.874	0.253	3.90141e-104	17	FRMD4B	1.67372
ENSTGUG00000010309	CFLAR	NA	protein_coding	2.69093e-108	0.397795	0.791	0.191	4.8687e-104	17	CFLAR	1.48854
ENSTGUG00000000082	LNPEP	100218959	protein_coding	7.68e-108	0.62081	0.821	0.223	1.38954e-103	17	LNPEP	1.86043
ENSTGUG00000006679	ADGRL2	100223245	protein_coding	8.02001e-108	0.448602	0.764	0.181	1.45106e-103	17	ADGRL2	1.56612
ENSTGUG00000004272	ACSS2	100224916	protein_coding	1.15818e-107	0.290285	0.532	0.065	2.09549e-103	17	ACSS2	1.33681
ENSTGUG00000010439	CFAP58	100232464	protein_coding	2.13633e-107	0.514996	0.771	0.18	3.86526e-103	17	CFAP58	1.67363
ENSTGUG00000022986	ENSTGUG00000022986	NA	protein_coding	2.52808e-107	0.506538	0.694	0.142	4.57405e-103	17	ENSTGUG00000022986	1.65954
ENSTGUG00000008988	CPEB3	100226622	protein_coding	3.95946e-107	0.478523	0.767	0.192	7.16385e-103	17	CPEB3	1.61369
ENSTGUG00000023418	ENSTGUG00000023418	NA	lncRNA	5.26645e-107	0.381436	0.538	0.072	9.52859e-103	17	ENSTGUG00000023418	1.46439
ENSTGUG00000011875	FAR2	100227890	protein_coding	8.98553e-107	0.34424	0.658	0.117	1.62575e-102	17	FAR2	1.41092
ENSTGUG00000012963	SYTL2	NA	protein_coding	1.12381e-106	0.413046	0.654	0.121	2.03331e-102	17	SYTL2	1.51142
ENSTGUG00000012887	TDRD9	100231614	protein_coding	1.24482e-106	0.769002	0.937	0.373	2.25226e-102	17	TDRD9	2.15761
ENSTGUG00000011564	USP12	100228242	protein_coding	1.86147e-106	0.703597	0.927	0.334	3.36796e-102	17	USP12	2.02101
ENSTGUG00000010532	HORMAD2	NA	protein_coding	2.31885e-106	0.430772	0.757	0.171	4.19549e-102	17	HORMAD2	1.53844
ENSTGUG00000012247	ARFGAP3	100225963	protein_coding	3.4031e-106	0.559258	0.854	0.269	6.15723e-102	17	ARFGAP3	1.74937
ENSTGUG00000004970	FAM160A1	NA	protein_coding	1.76481e-105	0.437442	0.671	0.134	3.19306e-101	17	FAM160A1	1.54874
ENSTGUG00000001203	ENSTGUG00000001203	NA	protein_coding	4.32699e-105	0.336912	0.565	0.081	7.82882e-101	17	ENSTGUG00000001203	1.40062
ENSTGUG00000004635	VAV3	100220994	protein_coding	5.74971e-105	0.411598	0.701	0.141	1.0403e-100	17	VAV3	1.50923
ENSTGUG00000003797	LRRFIP1	100230645	protein_coding	5.97768e-105	0.541613	0.857	0.262	1.08154e-100	17	LRRFIP1	1.71878
ENSTGUG00000022207	ITPK1	NA	protein_coding	1.40348e-104	0.321093	0.631	0.112	2.53932e-100	17	ITPK1	1.37863
ENSTGUG00000006129	SIRT5	100220330	protein_coding	5.46061e-104	0.366031	0.625	0.111	9.87988e-100	17	SIRT5	1.442
ENSTGUG00000010939	PCMTD1	100225933	protein_coding	2.20819e-103	0.612478	0.864	0.289	3.99527e-99	17	PCMTD1	1.845
ENSTGUG00000004664	ENSTGUG00000004664	100218829	protein_coding	2.52992e-103	0.250446	0.478	0.051	4.57738e-99	17	ENSTGUG00000004664	1.2846
ENSTGUG00000006492	CCPG1	100217736	protein_coding	3.08849e-103	0.730401	0.874	0.302	5.588e-99	17	CCPG1	2.07591
ENSTGUG00000006654	MYO5A	100225447	protein_coding	3.31596e-103	0.355697	0.598	0.096	5.99957e-99	17	MYO5A	1.42718
ENSTGUG00000000072	ENSTGUG00000000072	NA	protein_coding	5.47005e-103	0.315477	0.462	0.046	9.89697e-99	17	ENSTGUG00000000072	1.37091
ENSTGUG00000001794	CNTNAP2	NA	protein_coding	5.5332e-103	0.370688	0.674	0.133	1.00112e-98	17	CNTNAP2	1.44873
ENSTGUG00000002495	DAAM2	NA	protein_coding	8.06295e-103	0.426081	0.525	0.068	1.45883e-98	17	DAAM2	1.53125
ENSTGUG00000010902	ARFGEF3	100227995	protein_coding	1.5813e-102	0.300928	0.551	0.078	2.86105e-98	17	ARFGEF3	1.35111
ENSTGUG00000010105	TBC1D14	100224718	protein_coding	1.82722e-102	0.767789	0.947	0.401	3.30598e-98	17	TBC1D14	2.155
ENSTGUG00000018847	ARL15	NA	protein_coding	5.0438e-102	0.466011	0.744	0.179	9.12575e-98	17	ARL15	1.59362
ENSTGUG00000021542	ENSTGUG00000021542	NA	lncRNA	7.19306e-102	0.498592	0.844	0.254	1.30144e-97	17	ENSTGUG00000021542	1.6464
ENSTGUG00000003830	ANO10	100226422	protein_coding	1.14923e-101	0.277024	0.495	0.058	2.07931e-97	17	ANO10	1.3192
ENSTGUG00000006681	GSN	100222132	protein_coding	1.51806e-101	0.251483	0.468	0.049	2.74663e-97	17	GSN	1.28593
ENSTGUG00000027600	ENSTGUG00000027600	NA	protein_coding	2.45298e-101	0.296824	0.495	0.061	4.43817e-97	17	ENSTGUG00000027600	1.34558
ENSTGUG00000004869	BMP15	100232314	protein_coding	2.87087e-101	0.396424	0.498	0.062	5.19427e-97	17	BMP15	1.4865
ENSTGUG00000020280	TMEM35A	NA	protein_coding	3.87848e-101	0.258033	0.458	0.046	7.01734e-97	17	TMEM35A	1.29438
ENSTGUG00000003198	SATB1	100217710	protein_coding	5.20912e-101	0.419616	0.658	0.138	9.42486e-97	17	SATB1	1.52138
ENSTGUG00000026773	CMTM3	NA	protein_coding	9.52236e-101	0.496845	0.767	0.199	1.72288e-96	17	CMTM3	1.64353
ENSTGUG00000010768	STAT1	NA	protein_coding	1.18262e-100	0.5139	0.827	0.244	2.13971e-96	17	STAT1	1.6718
ENSTGUG00000002761	ARHGAP24	100220608	protein_coding	1.42064e-100	0.262578	0.488	0.058	2.57036e-96	17	ARHGAP24	1.30028
ENSTGUG00000011195	ENSTGUG00000011195	100219932	protein_coding	2.5024e-100	0.481922	0.754	0.177	4.5276e-96	17	ENSTGUG00000011195	1.61918
ENSTGUG00000023199	ZNF217	NA	protein_coding	3.09517e-100	0.560826	0.87	0.286	5.60009e-96	17	ZNF217	1.75212
ENSTGUG00000005447	ZMYND8	100230619	protein_coding	3.2481e-100	0.60314	0.89	0.303	5.87679e-96	17	ZMYND8	1.82785
ENSTGUG00000000978	KDF1	100230443	protein_coding	3.51051e-100	0.33044	0.581	0.091	6.35157e-96	17	KDF1	1.39158
ENSTGUG00000008378	TFAP2C	100219089	protein_coding	3.84567e-100	0.308781	0.395	0.029	6.95798e-96	17	TFAP2C	1.36176
ENSTGUG00000008712	CHRNA9	100229519	protein_coding	5.92048e-100	0.2652	0.316	0.011	1.07119e-95	17	CHRNA9	1.30369
ENSTGUG00000007262	CSRNP3	100230373	protein_coding	7.11914e-100	0.441434	0.728	0.179	1.28807e-95	17	CSRNP3	1.55494
ENSTGUG00000011198	PTGR2	NA	protein_coding	9.15831e-100	0.425739	0.767	0.197	1.65701e-95	17	PTGR2	1.53072
ENSTGUG00000000314	CREBRF	100228116	protein_coding	1.02138e-99	0.826606	0.97	0.444	1.84799e-95	17	CREBRF	2.28555
ENSTGUG00000002871	USH2A	100225859	protein_coding	1.1283e-99	0.254383	0.382	0.027	2.04144e-95	17	USH2A	1.28967
ENSTGUG00000011727	FMN1	100229577	protein_coding	1.60197e-99	0.331404	0.588	0.095	2.89844e-95	17	FMN1	1.39292
ENSTGUG00000000549	APLP2	100222411	protein_coding	2.21926e-99	0.90086	0.99	0.51	4.0153e-95	17	APLP2	2.46172
ENSTGUG00000012150	AREL1	100219100	protein_coding	4.30256e-99	0.529947	0.801	0.235	7.78463e-95	17	AREL1	1.69884
ENSTGUG00000008894	RAB3B	100232765	protein_coding	9.56594e-99	0.273928	0.455	0.047	1.73077e-94	17	RAB3B	1.31512
ENSTGUG00000006955	GLDN	100219746	protein_coding	1.14413e-98	0.326553	0.561	0.085	2.07008e-94	17	GLDN	1.38618
ENSTGUG00000023857	SLC66A2	NA	protein_coding	1.18124e-98	0.432089	0.734	0.177	2.13721e-94	17	SLC66A2	1.54047
ENSTGUG00000006343	ANXA11	100226075	protein_coding	2.8604e-98	0.438844	0.814	0.233	5.17532e-94	17	ANXA11	1.55091
ENSTGUG00000012210	ENSTGUG00000012210	NA	protein_coding	4.96068e-98	0.601534	0.847	0.28	8.97535e-94	17	ENSTGUG00000012210	1.82492
ENSTGUG00000023595	EFNB2	NA	protein_coding	5.92845e-98	0.522724	0.751	0.202	1.07263e-93	17	EFNB2	1.68662
ENSTGUG00000000287	LPL	100223817	protein_coding	9.36602e-98	0.30434	0.395	0.032	1.69459e-93	17	LPL	1.35573
ENSTGUG00000029728	CLMN	NA	protein_coding	1.09876e-97	0.337456	0.625	0.114	1.98799e-93	17	CLMN	1.40138
ENSTGUG00000002514	LRBA	100226445	protein_coding	2.03324e-97	0.386435	0.674	0.145	3.67874e-93	17	LRBA	1.47172
ENSTGUG00000025689	EXOC1L	NA	protein_coding	2.99229e-97	0.409546	0.701	0.156	5.41395e-93	17	EXOC1L	1.50613
ENSTGUG00000011297	RGS6	100230500	protein_coding	4.88757e-97	0.259422	0.502	0.063	8.84307e-93	17	RGS6	1.29618
ENSTGUG00000002986	BAIAP2	100228843	protein_coding	5.83608e-97	0.267884	0.435	0.044	1.05592e-92	17	BAIAP2	1.3072
ENSTGUG00000029411	ENSTGUG00000029411	NA	protein_coding	8.87246e-97	0.507104	0.797	0.232	1.60529e-92	17	ENSTGUG00000029411	1.66048
ENSTGUG00000005548	ABCC1	100227445	protein_coding	9.58618e-97	0.677807	0.934	0.348	1.73443e-92	17	ABCC1	1.96955
ENSTGUG00000008330	TMCC3	100223494	protein_coding	2.40604e-96	0.27679	0.508	0.066	4.35325e-92	17	TMCC3	1.31889
ENSTGUG00000003642	RUFY2	NA	protein_coding	5.35985e-96	0.350138	0.678	0.147	9.69758e-92	17	RUFY2	1.41926
ENSTGUG00000011370	GINM1	NA	protein_coding	6.89972e-96	0.364626	0.581	0.1	1.24837e-91	17	GINM1	1.43997
ENSTGUG00000010682	SASH1	100230822	protein_coding	2.22143e-95	0.597284	0.927	0.365	4.01924e-91	17	SASH1	1.81718
ENSTGUG00000004070	CNIH3	NA	protein_coding	2.31041e-95	0.260227	0.405	0.036	4.18022e-91	17	CNIH3	1.29722
ENSTGUG00000021013	ENSTGUG00000021013	NA	protein_coding	1.26084e-94	0.318397	0.565	0.092	2.28123e-90	17	ENSTGUG00000021013	1.37492
ENSTGUG00000003899	SMARCA1	100223617	protein_coding	1.65031e-94	0.656693	0.96	0.418	2.98591e-90	17	SMARCA1	1.92841
ENSTGUG00000004627	LUZP2	NA	protein_coding	1.84832e-94	0.508769	0.887	0.309	3.34417e-90	17	LUZP2	1.66324
ENSTGUG00000012281	RUBCNL	NA	protein_coding	1.85544e-94	0.256942	0.465	0.054	3.35705e-90	17	RUBCNL	1.29297
ENSTGUG00000010244	CNNM2	NA	protein_coding	2.72722e-94	0.655576	0.917	0.367	4.93436e-90	17	CNNM2	1.92625
ENSTGUG00000004669	ANO3	100224227	protein_coding	6.98717e-94	0.269158	0.558	0.091	1.26419e-89	17	ANO3	1.30886
ENSTGUG00000013028	ADAM17	100225922	protein_coding	1.61395e-93	0.444908	0.764	0.207	2.92011e-89	17	ADAM17	1.56035
ENSTGUG00000010792	UTRN	NA	protein_coding	2.97066e-93	0.435342	0.841	0.267	5.37481e-89	17	UTRN	1.54549
ENSTGUG00000025708	PTS	NA	protein_coding	3.16078e-93	0.393561	0.817	0.244	5.71879e-89	17	PTS	1.48225
ENSTGUG00000010869	CASP7	NA	protein_coding	3.28604e-93	0.312386	0.611	0.118	5.94544e-89	17	CASP7	1.36668
ENSTGUG00000023083	ENSTGUG00000023083	NA	protein_coding	4.06771e-93	0.372152	0.405	0.039	7.35972e-89	17	ENSTGUG00000023083	1.45085
ENSTGUG00000002965	ENSTGUG00000002965	100217725	protein_coding	7.59778e-93	0.272404	0.545	0.087	1.37467e-88	17	ENSTGUG00000002965	1.31312
ENSTGUG00000020307	ENSTGUG00000020307	NA	protein_coding	9.88027e-93	0.304523	0.532	0.082	1.78764e-88	17	ENSTGUG00000020307	1.35598
ENSTGUG00000002528	PLPP1	NA	protein_coding	2.25306e-92	0.530557	0.87	0.304	4.07647e-88	17	PLPP1	1.69988
ENSTGUG00000001375	IRF1	100223856	protein_coding	2.28937e-92	0.392427	0.674	0.155	4.14215e-88	17	IRF1	1.48057
ENSTGUG00000011083	WASHC4	100223462	protein_coding	3.39677e-92	0.396448	0.794	0.236	6.14577e-88	17	WASHC4	1.48654
ENSTGUG00000000205	IDUA	NA	protein_coding	5.18978e-92	0.660531	0.927	0.369	9.38987e-88	17	IDUA	1.93582
ENSTGUG00000000830	GDA	100217616	protein_coding	5.39063e-92	0.331762	0.538	0.084	9.75326e-88	17	GDA	1.39342
ENSTGUG00000027290	ENSTGUG00000027290	NA	protein_coding	7.29237e-92	0.516777	0.714	0.184	1.31941e-87	17	ENSTGUG00000027290	1.67661
ENSTGUG00000011533	ZFYVE26	NA	protein_coding	8.6219e-92	0.372349	0.731	0.191	1.55996e-87	17	ZFYVE26	1.45114
ENSTGUG00000012233	BAZ2B	100229551	protein_coding	1.13477e-91	0.646922	0.957	0.43	2.05314e-87	17	BAZ2B	1.90965
ENSTGUG00000013085	LPIN1	100231657	protein_coding	1.31538e-91	0.409505	0.698	0.175	2.37992e-87	17	LPIN1	1.50607
ENSTGUG00000005062	BRWD1	100226455	protein_coding	1.35352e-91	0.591989	0.854	0.307	2.44893e-87	17	BRWD1	1.80758
ENSTGUG00000001347	P4HA2	100226743	protein_coding	2.21208e-91	0.439252	0.748	0.197	4.00232e-87	17	P4HA2	1.55155
ENSTGUG00000023863	GSKIP	NA	protein_coding	2.65609e-91	0.457159	0.814	0.261	4.80567e-87	17	GSKIP	1.57958
ENSTGUG00000011833	C8orf88	NA	protein_coding	2.86993e-91	0.289442	0.638	0.131	5.19256e-87	17	C8orf88	1.33568
ENSTGUG00000012036	VPS36	100224399	protein_coding	5.13946e-91	0.449233	0.924	0.342	9.29882e-87	17	VPS36	1.56711
ENSTGUG00000022278	ENSTGUG00000022278	NA	protein_coding	6.47566e-91	0.51347	0.784	0.257	1.17164e-86	17	ENSTGUG00000022278	1.67108
ENSTGUG00000000416	ENSTGUG00000000416	100218467	protein_coding	1.27919e-90	0.471932	0.821	0.266	2.31444e-86	17	ENSTGUG00000000416	1.60309
ENSTGUG00000021079	EMB	NA	protein_coding	1.50791e-90	0.507463	0.814	0.244	2.72826e-86	17	EMB	1.66107
ENSTGUG00000000140	NR3C1	100008583	protein_coding	2.14721e-90	0.284312	0.618	0.125	3.88495e-86	17	NR3C1	1.32885
ENSTGUG00000000315	DIXDC1	100225366	protein_coding	2.20391e-90	0.297343	0.631	0.125	3.98754e-86	17	DIXDC1	1.34628
ENSTGUG00000003942	PAPSS1	100221614	protein_coding	3.89487e-90	0.284427	0.658	0.144	7.04699e-86	17	PAPSS1	1.329
ENSTGUG00000011998	FYN	100228220	protein_coding	4.86611e-90	0.545635	0.87	0.308	8.80425e-86	17	FYN	1.7257
ENSTGUG00000007879	GATA2	NA	protein_coding	5.12051e-90	0.463524	0.751	0.202	9.26453e-86	17	GATA2	1.58967
ENSTGUG00000012183	TM7SF3	100218252	protein_coding	5.45527e-90	0.455501	0.625	0.138	9.87023e-86	17	TM7SF3	1.57696
ENSTGUG00000024489	CASTOR2	NA	protein_coding	8.83918e-90	0.328331	0.681	0.161	1.59927e-85	17	CASTOR2	1.38865
ENSTGUG00000002156	DAB2	NA	protein_coding	1.29736e-89	0.413962	0.821	0.245	2.34731e-85	17	DAB2	1.5128
ENSTGUG00000009914	GOLM2	100221224	protein_coding	1.51501e-89	0.625953	0.953	0.428	2.7411e-85	17	GOLM2	1.87003
ENSTGUG00000011448	GALNT16	100225764	protein_coding	2.06969e-89	0.328978	0.591	0.114	3.74469e-85	17	GALNT16	1.38955
ENSTGUG00000012663	PTK2	100221659	protein_coding	2.69648e-89	0.480511	0.797	0.256	4.87875e-85	17	PTK2	1.6169
ENSTGUG00000006891	TLR3	100232771	protein_coding	3.13834e-89	0.337685	0.598	0.118	5.67819e-85	17	TLR3	1.4017
ENSTGUG00000001365	PDLIM4	NA	protein_coding	3.49832e-89	0.365052	0.698	0.171	6.3295e-85	17	PDLIM4	1.44059
ENSTGUG00000006540	MT4	NA	protein_coding	3.52536e-89	0.322392	0.472	0.064	6.37844e-85	17	MT4	1.38043
ENSTGUG00000010058	PPP2R2C	100225699	protein_coding	3.76327e-89	0.365949	0.618	0.129	6.80888e-85	17	PPP2R2C	1.44188
ENSTGUG00000000170	TMEM175	100227608	protein_coding	4.76206e-89	0.489894	0.784	0.231	8.616e-85	17	TMEM175	1.63214
ENSTGUG00000010541	ENSTGUG00000010541	NA	protein_coding	1.00072e-88	0.286328	0.684	0.157	1.8106e-84	17	ENSTGUG00000010541	1.33153
ENSTGUG00000007785	MFSD11	100217885	protein_coding	1.06942e-88	0.365495	0.618	0.13	1.93489e-84	17	MFSD11	1.44123
ENSTGUG00000012407	ANKRD6	100228217	protein_coding	1.071e-88	0.300493	0.591	0.111	1.93775e-84	17	ANKRD6	1.35052
ENSTGUG00000006905	SART3	100229481	protein_coding	1.76302e-88	0.50648	0.877	0.344	3.18983e-84	17	SART3	1.65944
ENSTGUG00000004365	CDC42BPA	100228637	protein_coding	2.1199e-88	0.516132	0.877	0.316	3.83553e-84	17	CDC42BPA	1.67553
ENSTGUG00000002932	TAX1BP1	100219738	protein_coding	2.1407e-88	0.773672	0.99	0.588	3.87317e-84	17	TAX1BP1	2.16771
ENSTGUG00000010910	NHSL1	NA	protein_coding	2.18098e-88	0.465253	0.741	0.209	3.94604e-84	17	NHSL1	1.59242
ENSTGUG00000021562	SLC35G1	NA	protein_coding	4.407e-88	0.429316	0.761	0.213	7.97358e-84	17	SLC35G1	1.53621
ENSTGUG00000025513	G6PC3	NA	protein_coding	5.43846e-88	0.404641	0.691	0.176	9.83981e-84	17	G6PC3	1.49876
ENSTGUG00000006743	REL	100226830	protein_coding	5.90095e-88	0.282208	0.522	0.086	1.06766e-83	17	REL	1.32605
ENSTGUG00000009461	PRICKLE2	NA	protein_coding	6.5555e-88	0.374152	0.608	0.128	1.18609e-83	17	PRICKLE2	1.45376
ENSTGUG00000008398	FGD6	100223489	protein_coding	7.38332e-88	0.442106	0.681	0.168	1.33586e-83	17	FGD6	1.55598
ENSTGUG00000009438	CCDC149	NA	protein_coding	9.62116e-88	0.344745	0.658	0.15	1.74076e-83	17	CCDC149	1.41163
ENSTGUG00000011709	L3MBTL3	NA	protein_coding	1.08795e-87	0.348096	0.774	0.232	1.96843e-83	17	L3MBTL3	1.41637
ENSTGUG00000008307	XPC	100218306	protein_coding	1.92645e-87	0.648002	0.967	0.473	3.48553e-83	17	XPC	1.91172
ENSTGUG00000001491	EFCAB1	100231599	protein_coding	4.51327e-87	0.314872	0.578	0.112	8.16586e-83	17	EFCAB1	1.37008
ENSTGUG00000017552	TNFAIP8	NA	protein_coding	6.06826e-87	0.290643	0.522	0.085	1.09793e-82	17	TNFAIP8	1.33729
ENSTGUG00000012399	EPS8	100218249	protein_coding	1.44191e-86	0.260537	0.591	0.115	2.60885e-82	17	EPS8	1.29763
ENSTGUG00000017345	GLUL	NA	protein_coding	1.72458e-86	0.426607	0.85	0.283	3.12029e-82	17	GLUL	1.53205
ENSTGUG00000003159	TBC1D5	100231156	protein_coding	1.89291e-86	0.28793	0.565	0.105	3.42485e-82	17	TBC1D5	1.33366
ENSTGUG00000009494	PLBD1	100218629	protein_coding	1.91527e-86	0.392639	0.824	0.261	3.4653e-82	17	PLBD1	1.48088
ENSTGUG00000006602	CNTRL	100231706	protein_coding	2.4673e-86	0.402068	0.821	0.26	4.46409e-82	17	CNTRL	1.49491
ENSTGUG00000023747	ENSTGUG00000023747	NA	protein_coding	4.01456e-86	0.389575	0.741	0.211	7.26355e-82	17	ENSTGUG00000023747	1.47635
ENSTGUG00000007099	ENSTGUG00000007099	NA	protein_coding	5.43012e-86	0.301094	0.478	0.07	9.82472e-82	17	ENSTGUG00000007099	1.35134
ENSTGUG00000003527	PPP3CA	NA	protein_coding	5.65095e-86	0.416823	0.817	0.263	1.02243e-81	17	PPP3CA	1.51713
ENSTGUG00000002978	FN1	100231676	protein_coding	5.78772e-86	0.600462	0.934	0.392	1.04717e-81	17	FN1	1.82296
ENSTGUG00000007425	SPPL2A	100231183	protein_coding	6.84088e-86	0.633253	0.973	0.452	1.23772e-81	17	SPPL2A	1.88373
ENSTGUG00000009770	PARD3B	100229339	protein_coding	9.1745e-86	0.346199	0.807	0.252	1.65994e-81	17	PARD3B	1.41368
ENSTGUG00000006416	HVCN1	100228561	protein_coding	9.51604e-86	0.307983	0.728	0.194	1.72174e-81	17	HVCN1	1.36068
ENSTGUG00000003065	SNCA	751582	protein_coding	9.64145e-86	0.406303	0.734	0.202	1.74443e-81	17	SNCA	1.50126
ENSTGUG00000000379	MCAM	100219549	protein_coding	1.00343e-85	0.517412	0.907	0.352	1.8155e-81	17	MCAM	1.67768
ENSTGUG00000009930	NSG1	100190352	protein_coding	1.04578e-85	0.621712	0.96	0.476	1.89214e-81	17	NSG1	1.86211
ENSTGUG00000012194	OXR1	100228844	protein_coding	1.77099e-85	0.662569	0.95	0.455	3.20426e-81	17	OXR1	1.93977
ENSTGUG00000010048	ABCC5	100224018	protein_coding	3.69771e-85	0.341011	0.645	0.148	6.69026e-81	17	ABCC5	1.40637
ENSTGUG00000003022	GOLM1	100219160	protein_coding	4.41548e-85	0.682854	0.97	0.444	7.98894e-81	17	GOLM1	1.97952
ENSTGUG00000011082	SYNJ2	100227989	protein_coding	4.7092e-85	0.282033	0.595	0.12	8.52036e-81	17	SYNJ2	1.32582
ENSTGUG00000003293	RABGAP1L	100229541	protein_coding	8.68538e-85	0.470941	0.781	0.246	1.57144e-80	17	RABGAP1L	1.6015
ENSTGUG00000012413	ZHX2	NA	protein_coding	8.78292e-85	0.368699	0.684	0.179	1.58909e-80	17	ZHX2	1.44585
ENSTGUG00000005335	ENSTGUG00000005335	100189947	protein_coding	1.00284e-84	0.453207	0.887	0.343	1.81444e-80	17	ENSTGUG00000005335	1.57335
ENSTGUG00000005311	MDFIC	NA	protein_coding	1.25809e-84	0.34448	0.767	0.242	2.27627e-80	17	MDFIC	1.41126
ENSTGUG00000001687	KIAA0319L	NA	protein_coding	1.34815e-84	0.460534	0.761	0.236	2.43921e-80	17	KIAA0319L	1.58492
ENSTGUG00000012227	HACE1	100218650	protein_coding	1.34963e-84	0.330942	0.728	0.199	2.44189e-80	17	HACE1	1.39228
ENSTGUG00000005739	BRD3	100230063	protein_coding	2.54449e-84	0.309947	0.724	0.184	4.60374e-80	17	BRD3	1.36335
ENSTGUG00000006348	TEX9	NA	protein_coding	3.01839e-84	0.388344	0.834	0.278	5.46118e-80	17	TEX9	1.47454
ENSTGUG00000004020	AGRN	NA	protein_coding	3.24409e-84	0.489181	0.731	0.192	5.86953e-80	17	AGRN	1.63098
ENSTGUG00000006081	ADAM10	100219653	protein_coding	3.39378e-84	0.493198	0.904	0.347	6.14037e-80	17	ADAM10	1.63754
ENSTGUG00000012554	LRRC6	NA	protein_coding	4.18518e-84	0.336838	0.608	0.128	7.57224e-80	17	LRRC6	1.40051
ENSTGUG00000010586	CCDC39	100218280	protein_coding	4.51163e-84	0.396344	0.698	0.183	8.1629e-80	17	CCDC39	1.48638
ENSTGUG00000011465	MTMR6	100227284	protein_coding	5.03345e-84	0.354504	0.807	0.258	9.10703e-80	17	MTMR6	1.42547
ENSTGUG00000027727	ORMDL1	NA	protein_coding	5.74763e-84	0.271168	0.595	0.122	1.03992e-79	17	ORMDL1	1.3115
ENSTGUG00000003206	UNC5C	100228371	protein_coding	7.47737e-84	0.330994	0.608	0.128	1.35288e-79	17	UNC5C	1.39235
ENSTGUG00000009259	CD81	100221956	protein_coding	8.84958e-84	0.423972	0.917	0.351	1.60115e-79	17	CD81	1.52802
ENSTGUG00000004401	HELZ	100231759	protein_coding	1.12559e-83	0.334903	0.731	0.207	2.03653e-79	17	HELZ	1.39781
ENSTGUG00000000035	DYM	100219344	protein_coding	1.28698e-83	0.424634	0.761	0.233	2.32853e-79	17	DYM	1.52903
ENSTGUG00000007678	CA5B	NA	protein_coding	1.49983e-83	0.258411	0.551	0.107	2.71363e-79	17	CA5B	1.29487
ENSTGUG00000008540	ENSTGUG00000008540	100226475	protein_coding	1.78521e-83	0.443791	0.814	0.263	3.22998e-79	17	ENSTGUG00000008540	1.5586
ENSTGUG00000009207	CEP89	NA	protein_coding	2.30803e-83	0.430847	0.854	0.293	4.17591e-79	17	CEP89	1.53856
ENSTGUG00000013611	BBX	100229588	protein_coding	2.6123e-83	0.606685	0.957	0.448	4.72643e-79	17	BBX	1.83434
ENSTGUG00000000337	SLC44A1	100217973	protein_coding	2.61607e-83	0.36491	0.621	0.137	4.73325e-79	17	SLC44A1	1.44038
ENSTGUG00000008822	ENSTGUG00000008822	NA	protein_coding	3.10244e-83	0.284854	0.754	0.217	5.61325e-79	17	ENSTGUG00000008822	1.32957
ENSTGUG00000022146	OGFOD3	NA	protein_coding	4.36523e-83	0.50598	0.837	0.303	7.89801e-79	17	OGFOD3	1.65861
ENSTGUG00000007065	SEMA6D	100232206	protein_coding	4.7529e-83	0.355664	0.638	0.151	8.59941e-79	17	SEMA6D	1.42713
ENSTGUG00000009021	MCF2L	NA	protein_coding	5.11578e-83	0.291177	0.528	0.092	9.25598e-79	17	MCF2L	1.338
ENSTGUG00000000564	NUB1	100224316	protein_coding	6.25105e-83	0.477126	0.914	0.381	1.131e-78	17	NUB1	1.61144
ENSTGUG00000028016	MKRN2OS	NA	protein_coding	9.75886e-83	0.304735	0.744	0.21	1.76567e-78	17	MKRN2OS	1.35627
ENSTGUG00000024458	ENSTGUG00000024458	NA	lncRNA	1.15144e-82	0.279005	0.385	0.04	2.08331e-78	17	ENSTGUG00000024458	1.32181
ENSTGUG00000028175	LITAF	NA	protein_coding	1.38559e-82	0.502416	0.914	0.387	2.50695e-78	17	LITAF	1.65271
ENSTGUG00000009980	EPB41L3	100229758	protein_coding	1.60961e-82	0.45452	0.777	0.249	2.91226e-78	17	EPB41L3	1.57542
ENSTGUG00000008667	LONP2	100219915	protein_coding	1.69366e-82	0.544039	0.92	0.412	3.06433e-78	17	LONP2	1.72295
ENSTGUG00000006738	MDM1	NA	protein_coding	1.71825e-82	0.357044	0.827	0.278	3.10883e-78	17	MDM1	1.4291
ENSTGUG00000020187	BMP7	NA	protein_coding	1.98903e-82	0.579113	0.867	0.341	3.59876e-78	17	BMP7	1.78446
ENSTGUG00000010893	CCDC186	100218985	protein_coding	3.06708e-82	0.628194	0.93	0.419	5.54926e-78	17	CCDC186	1.87422
ENSTGUG00000006711	CENPU	NA	protein_coding	3.68138e-82	0.368334	0.867	0.316	6.66072e-78	17	CENPU	1.44532
ENSTGUG00000029445	LIN28B	NA	protein_coding	4.59788e-82	0.599267	0.947	0.438	8.31895e-78	17	LIN28B	1.82078
ENSTGUG00000005682	VAV2	100217604	protein_coding	4.78976e-82	0.353943	0.734	0.21	8.66611e-78	17	VAV2	1.42467
ENSTGUG00000005243	NTAN1	NA	protein_coding	4.97545e-82	0.383937	0.817	0.289	9.00208e-78	17	NTAN1	1.46805
ENSTGUG00000007224	PTPRF	100222172	protein_coding	6.35137e-82	0.313969	0.771	0.222	1.14915e-77	17	PTPRF	1.36885
ENSTGUG00000010882	OSGEPL1	NA	protein_coding	6.82311e-82	0.273978	0.661	0.163	1.23451e-77	17	OSGEPL1	1.31519
ENSTGUG00000012192	CRYBG1	NA	protein_coding	7.78946e-82	0.426049	0.787	0.253	1.40935e-77	17	CRYBG1	1.5312
ENSTGUG00000009619	ENSTGUG00000009619	100219565	protein_coding	8.6797e-82	0.44049	0.807	0.281	1.57042e-77	17	ENSTGUG00000009619	1.55347
ENSTGUG00000021368	LYPLA1	NA	protein_coding	9.41232e-82	0.429046	0.787	0.262	1.70297e-77	17	LYPLA1	1.53579
ENSTGUG00000009652	FAM184B	NA	protein_coding	1.03962e-81	0.283427	0.399	0.047	1.88099e-77	17	FAM184B	1.32767
ENSTGUG00000003788	TCAIM	100229253	protein_coding	1.60663e-81	0.269906	0.628	0.146	2.90687e-77	17	TCAIM	1.30984
ENSTGUG00000002084	MFSD8	100228690	protein_coding	1.88853e-81	0.322048	0.575	0.121	3.41692e-77	17	MFSD8	1.37995
ENSTGUG00000012061	RNF19A	100229686	protein_coding	2.78381e-81	0.393657	0.807	0.282	5.03675e-77	17	RNF19A	1.48239
ENSTGUG00000021248	ENSTGUG00000021248	NA	protein_coding	3.71833e-81	0.287886	0.565	0.116	6.72758e-77	17	ENSTGUG00000021248	1.33361
ENSTGUG00000012438	ELF1	100224429	protein_coding	5.44588e-81	0.367853	0.774	0.241	9.85323e-77	17	ELF1	1.44463
ENSTGUG00000005060	SACM1L	NA	protein_coding	5.74509e-81	0.480883	0.874	0.348	1.03946e-76	17	SACM1L	1.6175
ENSTGUG00000012293	FAXC	NA	protein_coding	6.66786e-81	0.324452	0.757	0.219	1.20642e-76	17	FAXC	1.38327
ENSTGUG00000009471	BRSK2	100223978	protein_coding	7.66462e-81	0.28985	0.548	0.106	1.38676e-76	17	BRSK2	1.33623
ENSTGUG00000012926	BRF1	NA	protein_coding	8.34717e-81	0.405493	0.831	0.281	1.51025e-76	17	BRF1	1.50004
ENSTGUG00000029400	C6orf62	NA	protein_coding	8.36098e-81	0.535948	0.907	0.37	1.51275e-76	17	C6orf62	1.70907
ENSTGUG00000027093	ENSTGUG00000027093	NA	protein_coding	1.58261e-80	0.433115	0.837	0.3	2.86341e-76	17	ENSTGUG00000027093	1.54205
ENSTGUG00000010152	ENSTGUG00000010152	NA	protein_coding	1.90487e-80	0.335489	0.724	0.2	3.44649e-76	17	ENSTGUG00000010152	1.39862
ENSTGUG00000004774	PRUNE1	100225049	protein_coding	2.15709e-80	0.35805	0.764	0.246	3.90283e-76	17	PRUNE1	1.43054
ENSTGUG00000011015	MECOM	100230662	protein_coding	4.08787e-80	0.29799	0.532	0.1	7.39618e-76	17	MECOM	1.34715
ENSTGUG00000003225	SYT14	100226857	protein_coding	4.50538e-80	0.252385	0.455	0.067	8.15159e-76	17	SYT14	1.28709
ENSTGUG00000013063	KTN1	100219117	protein_coding	5.23709e-80	0.583414	0.97	0.409	9.47546e-76	17	KTN1	1.79215
ENSTGUG00000012907	CEP170B	NA	protein_coding	5.74704e-80	0.475665	0.93	0.395	1.03981e-75	17	CEP170B	1.60908
ENSTGUG00000004678	ENSTGUG00000004678	100231299	protein_coding	9.013e-80	0.301662	0.671	0.171	1.63072e-75	17	ENSTGUG00000004678	1.3521
ENSTGUG00000023549	PCGF5	NA	protein_coding	1.13655e-79	0.438641	0.831	0.289	2.05635e-75	17	PCGF5	1.5506
ENSTGUG00000005118	CPNE2	100231830	protein_coding	1.14502e-79	0.277964	0.508	0.087	2.07168e-75	17	CPNE2	1.32044
ENSTGUG00000009121	TDRD12	NA	protein_coding	1.55034e-79	0.534839	0.944	0.44	2.80503e-75	17	TDRD12	1.70717
ENSTGUG00000019246	TMEM164	NA	protein_coding	1.73401e-79	0.425027	0.85	0.316	3.13735e-75	17	TMEM164	1.52963
ENSTGUG00000010927	ABLIM1	100226714	protein_coding	2.08812e-79	0.266831	0.555	0.107	3.77804e-75	17	ABLIM1	1.30582
ENSTGUG00000012382	STON2	NA	protein_coding	2.57455e-79	0.250924	0.518	0.092	4.65813e-75	17	STON2	1.28521
ENSTGUG00000009177	STIM2	100217984	protein_coding	3.08235e-79	0.521423	0.9	0.367	5.5769e-75	17	STIM2	1.68442
ENSTGUG00000024567	ENSTGUG00000024567	NA	lncRNA	3.96383e-79	0.418237	0.811	0.281	7.17176e-75	17	ENSTGUG00000024567	1.51928
ENSTGUG00000027495	CCSER2	NA	protein_coding	4.03759e-79	0.381591	0.787	0.254	7.3052e-75	17	CCSER2	1.46461
ENSTGUG00000005869	TBC1D7	100228887	protein_coding	5.85829e-79	0.279258	0.638	0.158	1.05994e-74	17	TBC1D7	1.32215
ENSTGUG00000002185	SEC61A2	100230635	protein_coding	6.79128e-79	0.470835	0.924	0.392	1.22875e-74	17	SEC61A2	1.60133
ENSTGUG00000009842	ANKRD12	100223065	protein_coding	9.03578e-79	0.538651	0.953	0.434	1.63484e-74	17	ANKRD12	1.71369
ENSTGUG00000011308	ENSTGUG00000011308	100231693	protein_coding	1.04018e-78	0.279035	0.744	0.221	1.882e-74	17	ENSTGUG00000011308	1.32185
ENSTGUG00000026821	C19orf44	NA	protein_coding	1.15491e-78	0.350728	0.575	0.128	2.08958e-74	17	C19orf44	1.4201
ENSTGUG00000011453	ENSTGUG00000011453	NA	protein_coding	1.45718e-78	0.333415	0.738	0.214	2.63647e-74	17	ENSTGUG00000011453	1.39573
ENSTGUG00000011252	ARMC1	100221066	protein_coding	1.47796e-78	0.435386	0.86	0.32	2.67407e-74	17	ARMC1	1.54556
ENSTGUG00000002826	MSN	100218823	protein_coding	1.50373e-78	0.613504	0.93	0.446	2.72071e-74	17	MSN	1.84689
ENSTGUG00000008857	ARFGEF2	100223581	protein_coding	1.82527e-78	0.47635	0.817	0.29	3.30246e-74	17	ARFGEF2	1.61019
ENSTGUG00000001211	MLLT10	NA	protein_coding	1.82601e-78	0.549289	0.947	0.449	3.30379e-74	17	MLLT10	1.73202
ENSTGUG00000029516	CARHSP1	NA	protein_coding	2.04922e-78	0.267292	0.488	0.08	3.70765e-74	17	CARHSP1	1.30642
ENSTGUG00000021364	ENSTGUG00000021364	NA	protein_coding	2.47984e-78	0.282095	0.678	0.177	4.48678e-74	17	ENSTGUG00000021364	1.3259
ENSTGUG00000009057	PLBD2	100221775	protein_coding	3.99419e-78	0.327544	0.807	0.278	7.22669e-74	17	PLBD2	1.38756
ENSTGUG00000005726	TARS3	100224497	protein_coding	4.02581e-78	0.301919	0.694	0.192	7.28391e-74	17	TARS3	1.35245
ENSTGUG00000005396	NCBP3	100220414	protein_coding	4.12521e-78	0.334558	0.811	0.273	7.46374e-74	17	NCBP3	1.39732
ENSTGUG00000004708	LGR4	NA	protein_coding	4.26371e-78	0.323824	0.525	0.1	7.71433e-74	17	LGR4	1.3824
ENSTGUG00000010395	PPIL3	NA	protein_coding	5.27268e-78	0.3409	0.844	0.31	9.53987e-74	17	PPIL3	1.40621
ENSTGUG00000006045	ENSTGUG00000006045	NA	protein_coding	6.42598e-78	0.25912	0.641	0.158	1.16265e-73	17	ENSTGUG00000006045	1.29579
ENSTGUG00000019635	MAP1A	NA	protein_coding	6.49003e-78	0.416533	0.801	0.269	1.17424e-73	17	MAP1A	1.51669
ENSTGUG00000023605	ENSTGUG00000023605	NA	protein_coding	1.20144e-77	0.403307	0.728	0.218	2.17377e-73	17	ENSTGUG00000023605	1.49677
ENSTGUG00000027704	RNF4	NA	protein_coding	1.27444e-77	0.521728	0.857	0.354	2.30584e-73	17	RNF4	1.68494
ENSTGUG00000001684	ICA1	100228741	protein_coding	1.31046e-77	0.398024	0.897	0.356	2.37102e-73	17	ICA1	1.48888
ENSTGUG00000006242	CGNL1	100229227	protein_coding	1.45822e-77	0.371859	0.797	0.255	2.63836e-73	17	CGNL1	1.45043
ENSTGUG00000007074	SLC12A4	100230397	protein_coding	1.57127e-77	0.491491	0.917	0.366	2.8429e-73	17	SLC12A4	1.63475
ENSTGUG00000011178	ABCC4	100232363	protein_coding	1.6301e-77	0.365506	0.777	0.249	2.94934e-73	17	ABCC4	1.44124
ENSTGUG00000002406	PLOD1	100217784	protein_coding	2.04291e-77	0.392955	0.754	0.232	3.69625e-73	17	PLOD1	1.48135
ENSTGUG00000006460	ENSTGUG00000006460	100218894	protein_coding	3.28825e-77	0.434691	0.834	0.297	5.94944e-73	17	ENSTGUG00000006460	1.54449
ENSTGUG00000027144	ENSTGUG00000027144	NA	protein_coding	3.53965e-77	0.32127	0.688	0.193	6.40429e-73	17	ENSTGUG00000027144	1.37888
ENSTGUG00000008629	CDK17	100218579	protein_coding	3.69018e-77	0.426197	0.854	0.327	6.67663e-73	17	CDK17	1.53142
ENSTGUG00000009056	TBC1D1	NA	protein_coding	3.93645e-77	0.282311	0.628	0.154	7.12222e-73	17	TBC1D1	1.32619
ENSTGUG00000004532	ANO5	100225207	protein_coding	3.9535e-77	0.542035	0.914	0.372	7.15307e-73	17	ANO5	1.7195
ENSTGUG00000012201	RCBTB2	100224365	protein_coding	4.08698e-77	0.311237	0.704	0.2	7.39457e-73	17	RCBTB2	1.36511
ENSTGUG00000018356	SYNPR	751983	protein_coding	4.52382e-77	0.255113	0.585	0.128	8.18494e-73	17	SYNPR	1.29061
ENSTGUG00000003100	HBP1	100226403	protein_coding	4.7872e-77	0.296702	0.771	0.256	8.66147e-73	17	HBP1	1.34541
ENSTGUG00000011827	SERINC1	100222505	protein_coding	5.01292e-77	0.408147	0.794	0.272	9.06988e-73	17	SERINC1	1.50403
ENSTGUG00000026413	ENSTGUG00000026413	NA	protein_coding	5.5387e-77	0.45538	0.884	0.388	1.00212e-72	17	ENSTGUG00000026413	1.57677
ENSTGUG00000001967	PLXNA4	NA	protein_coding	5.59714e-77	0.255227	0.382	0.044	1.01269e-72	17	PLXNA4	1.29075
ENSTGUG00000013133	FOXJ2	100219218	protein_coding	6.61228e-77	0.397961	0.781	0.263	1.19636e-72	17	FOXJ2	1.48879
ENSTGUG00000013034	PAK1	NA	protein_coding	7.59199e-77	0.303551	0.718	0.206	1.37362e-72	17	PAK1	1.35466
ENSTGUG00000006514	KCNMA1	100227091	protein_coding	1.05147e-76	0.264098	0.515	0.097	1.90242e-72	17	KCNMA1	1.30226
ENSTGUG00000007806	REPS2	100223180	protein_coding	2.34563e-76	0.274966	0.641	0.156	4.24395e-72	17	REPS2	1.31649
ENSTGUG00000010966	FAM160B1	100218646	protein_coding	2.55801e-76	0.345268	0.714	0.211	4.6282e-72	17	FAM160B1	1.41237
ENSTGUG00000001451	CYP51A1	100220976	protein_coding	2.56936e-76	0.437855	0.877	0.332	4.64875e-72	17	CYP51A1	1.54938
ENSTGUG00000007884	LSM14B	100224826	protein_coding	2.5827e-76	0.473042	0.831	0.331	4.67287e-72	17	LSM14B	1.60487
ENSTGUG00000006241	CLIP1	100219895	protein_coding	2.66945e-76	0.405344	0.701	0.213	4.82983e-72	17	CLIP1	1.49982
ENSTGUG00000019729	ENSTGUG00000019729	NA	protein_coding	2.66992e-76	0.27482	0.578	0.13	4.83069e-72	17	ENSTGUG00000019729	1.31629
ENSTGUG00000005257	TTPAL	NA	protein_coding	3.34872e-76	0.370786	0.784	0.262	6.05884e-72	17	TTPAL	1.44887
ENSTGUG00000015245	ATRN	NA	protein_coding	3.59454e-76	0.40887	0.824	0.286	6.50361e-72	17	ATRN	1.50512
ENSTGUG00000008414	SCCPDH	100218742	protein_coding	3.97279e-76	0.371086	0.741	0.233	7.18797e-72	17	SCCPDH	1.44931
ENSTGUG00000008766	COL4A2	NA	protein_coding	4.6223e-76	0.342958	0.621	0.151	8.36313e-72	17	COL4A2	1.40911
ENSTGUG00000009416	ATXN7	100222708	protein_coding	4.88935e-76	0.356304	0.741	0.228	8.84631e-72	17	ATXN7	1.42804
ENSTGUG00000004115	PLXNB2	100228909	protein_coding	4.91091e-76	0.371119	0.635	0.166	8.88531e-72	17	PLXNB2	1.44936
ENSTGUG00000025455	PLA2G15	NA	protein_coding	5.95403e-76	0.478297	0.897	0.367	1.07726e-71	17	PLA2G15	1.61332
ENSTGUG00000011890	NUBPL	NA	protein_coding	6.16375e-76	0.373333	0.794	0.269	1.11521e-71	17	NUBPL	1.45257
ENSTGUG00000012937	ENSTGUG00000012937	NA	protein_coding	6.54582e-76	0.294016	0.595	0.137	1.18433e-71	17	ENSTGUG00000012937	1.34181
ENSTGUG00000015883	ZDHHC13	NA	protein_coding	7.95208e-76	0.408149	0.738	0.228	1.43877e-71	17	ZDHHC13	1.50403
ENSTGUG00000011428	IGF2R	100232425	protein_coding	8.35039e-76	0.536063	0.95	0.42	1.51084e-71	17	IGF2R	1.70926
ENSTGUG00000002870	NLN	100226752	protein_coding	8.65793e-76	0.356362	0.591	0.135	1.56648e-71	17	NLN	1.42812
ENSTGUG00000023025	IKBIP	NA	protein_coding	1.14122e-75	0.266305	0.488	0.089	2.0648e-71	17	IKBIP	1.30513
ENSTGUG00000008293	SLC25A12	NA	protein_coding	1.39792e-75	0.254233	0.641	0.163	2.52925e-71	17	SLC25A12	1.28947
ENSTGUG00000004432	UBA5	100225496	protein_coding	1.42586e-75	0.347254	0.837	0.296	2.57981e-71	17	UBA5	1.41518
ENSTGUG00000022122	ENSTGUG00000022122	NA	lncRNA	1.80315e-75	0.291225	0.442	0.068	3.26244e-71	17	ENSTGUG00000022122	1.33807
ENSTGUG00000006250	RET	100219340	protein_coding	2.3067e-75	0.339098	0.588	0.137	4.17351e-71	17	RET	1.40368
ENSTGUG00000013404	ZBTB20	NA	protein_coding	2.86323e-75	0.30562	0.605	0.142	5.18044e-71	17	ZBTB20	1.35747
ENSTGUG00000003279	ENSTGUG00000003279	NA	protein_coding	3.09273e-75	0.255577	0.528	0.104	5.59568e-71	17	ENSTGUG00000003279	1.29121
ENSTGUG00000005855	XYLT1	100228294	protein_coding	3.33086e-75	0.352437	0.645	0.166	6.02652e-71	17	XYLT1	1.42253
ENSTGUG00000000128	CADM1	100223431	protein_coding	3.43203e-75	0.457094	0.814	0.295	6.20957e-71	17	CADM1	1.57948
ENSTGUG00000011665	MED23	100221789	protein_coding	3.45784e-75	0.34405	0.761	0.241	6.25628e-71	17	MED23	1.41065
ENSTGUG00000009408	LPP	100225046	protein_coding	4.12486e-75	0.316743	0.708	0.209	7.4631e-71	17	LPP	1.37265
ENSTGUG00000006648	GRIP1	100219916	protein_coding	5.01152e-75	0.259057	0.502	0.092	9.06735e-71	17	GRIP1	1.29571
ENSTGUG00000011488	AHI1	NA	protein_coding	6.47492e-75	0.407074	0.864	0.343	1.17151e-70	17	AHI1	1.50242
ENSTGUG00000020037	CHAC2	NA	protein_coding	9.10394e-75	0.267816	0.638	0.167	1.64718e-70	17	CHAC2	1.30711
ENSTGUG00000005915	HSF2BP	100223176	protein_coding	9.10598e-75	0.367592	0.787	0.274	1.64754e-70	17	HSF2BP	1.44425
ENSTGUG00000010981	BTBD11	NA	protein_coding	1.36626e-74	0.379938	0.731	0.224	2.47197e-70	17	BTBD11	1.46219
ENSTGUG00000024872	AGTRAP	NA	protein_coding	1.40237e-74	0.268507	0.625	0.157	2.53731e-70	17	AGTRAP	1.30801
ENSTGUG00000006950	KCNH7	NA	protein_coding	1.79199e-74	0.257704	0.585	0.128	3.24224e-70	17	KCNH7	1.29396
ENSTGUG00000023628	LMBRD1	NA	protein_coding	1.98207e-74	0.330927	0.704	0.213	3.58616e-70	17	LMBRD1	1.39226
ENSTGUG00000000070	ENSTGUG00000000070	100217479	protein_coding	2.03753e-74	0.388358	0.588	0.142	3.6865e-70	17	ENSTGUG00000000070	1.47456
ENSTGUG00000007909	CDH4	100231556	protein_coding	2.07834e-74	0.333433	0.299	0.023	3.76035e-70	17	CDH4	1.39575
ENSTGUG00000012679	ATG2B	100224859	protein_coding	3.36363e-74	0.374919	0.691	0.204	6.08581e-70	17	ATG2B	1.45487
ENSTGUG00000005242	SERINC3	100227732	protein_coding	3.72943e-74	0.489793	0.914	0.394	6.74766e-70	17	SERINC3	1.63198
ENSTGUG00000011682	NCKAP5	NA	protein_coding	3.95773e-74	0.3888	0.741	0.23	7.16072e-70	17	NCKAP5	1.47521
ENSTGUG00000009760	CD151	100224798	protein_coding	4.2773e-74	0.361332	0.738	0.227	7.73892e-70	17	CD151	1.43524
ENSTGUG00000021984	UHMK1	NA	protein_coding	6.07497e-74	0.366054	0.837	0.307	1.09914e-69	17	UHMK1	1.44203
ENSTGUG00000006141	TSPAN14	100228002	protein_coding	6.92207e-74	0.471293	0.917	0.376	1.25241e-69	17	TSPAN14	1.60206
ENSTGUG00000004727	MRAS	100225544	protein_coding	7.33059e-74	0.266585	0.661	0.179	1.32632e-69	17	MRAS	1.3055
ENSTGUG00000008949	SELENOS	100190272	protein_coding	8.18773e-74	0.415427	0.854	0.342	1.48141e-69	17	SELENOS	1.51502
ENSTGUG00000028881	ENSTGUG00000028881	NA	protein_coding	1.04998e-73	0.609413	0.963	0.507	1.89973e-69	17	ENSTGUG00000028881	1.83935
ENSTGUG00000024754	BAG2	NA	protein_coding	1.23057e-73	0.28545	0.585	0.135	2.22648e-69	17	BAG2	1.33036
ENSTGUG00000028626	C16orf87	NA	protein_coding	1.26825e-73	0.337548	0.591	0.147	2.29465e-69	17	C16orf87	1.40151
ENSTGUG00000002717	PTPN12	NA	protein_coding	1.27689e-73	0.368883	0.814	0.297	2.31027e-69	17	PTPN12	1.44612
ENSTGUG00000017216	PACS2	NA	protein_coding	1.31577e-73	0.440536	0.807	0.3	2.38062e-69	17	PACS2	1.55354
ENSTGUG00000010286	GNG4	100229848	protein_coding	1.42772e-73	0.306169	0.664	0.18	2.58317e-69	17	GNG4	1.35821
ENSTGUG00000007260	ZDHHC2	100223175	protein_coding	1.53424e-73	0.363927	0.621	0.163	2.77589e-69	17	ZDHHC2	1.43897
ENSTGUG00000011822	CXCR4	100229955	protein_coding	1.62425e-73	0.359772	0.701	0.211	2.93875e-69	17	CXCR4	1.433
ENSTGUG00000004588	PFKFB4	100227828	protein_coding	1.63375e-73	0.384028	0.86	0.336	2.95594e-69	17	PFKFB4	1.46819
ENSTGUG00000010345	DOK7	NA	protein_coding	2.30776e-73	0.30464	0.512	0.104	4.17543e-69	17	DOK7	1.35614
ENSTGUG00000007122	SORBS1	NA	protein_coding	2.532e-73	0.272071	0.571	0.132	4.58115e-69	17	SORBS1	1.31268
ENSTGUG00000025134	PTN	NA	protein_coding	4.36247e-73	0.267693	0.671	0.18	7.89301e-69	17	PTN	1.30695
ENSTGUG00000010362	RBBP8	100220163	protein_coding	4.50651e-73	0.487206	0.887	0.396	8.15364e-69	17	RBBP8	1.62776
ENSTGUG00000003721	ENSTGUG00000003721	100225332	protein_coding	4.85457e-73	0.30758	0.708	0.214	8.78337e-69	17	ENSTGUG00000003721	1.36013
ENSTGUG00000011073	SERAC1	100219307	protein_coding	5.07133e-73	0.276625	0.635	0.166	9.17555e-69	17	SERAC1	1.31867
ENSTGUG00000023946	ENSTGUG00000023946	NA	protein_coding	5.88503e-73	0.254285	0.615	0.151	1.06478e-68	17	ENSTGUG00000023946	1.28954
ENSTGUG00000006471	DLG5	100225167	protein_coding	6.93682e-73	0.392989	0.767	0.243	1.25508e-68	17	DLG5	1.4814
ENSTGUG00000000852	PFKP	100229947	protein_coding	7.38518e-73	0.435819	0.867	0.361	1.3362e-68	17	PFKP	1.54623
ENSTGUG00000012390	COL14A1	100226945	protein_coding	7.75765e-73	0.351622	0.621	0.15	1.40359e-68	17	COL14A1	1.42137
ENSTGUG00000003150	MAPK8IP3	NA	protein_coding	8.24784e-73	0.38498	0.654	0.186	1.49228e-68	17	MAPK8IP3	1.46959
ENSTGUG00000013086	SAMD4A	100227811	protein_coding	8.27778e-73	0.416791	0.831	0.321	1.4977e-68	17	SAMD4A	1.51709
ENSTGUG00000010016	EP300	100231106	protein_coding	8.53265e-73	0.505645	0.88	0.394	1.54381e-68	17	EP300	1.65806
ENSTGUG00000011784	ENSTGUG00000011784	100229789	protein_coding	8.90102e-73	0.499521	0.9	0.404	1.61046e-68	17	ENSTGUG00000011784	1.64793
ENSTGUG00000008444	RECQL5	NA	protein_coding	9.10605e-73	0.293661	0.528	0.111	1.64756e-68	17	RECQL5	1.34133
ENSTGUG00000013108	ENSTGUG00000013108	100222902	protein_coding	1.00201e-72	0.266747	0.591	0.141	1.81293e-68	17	ENSTGUG00000013108	1.30571
ENSTGUG00000005792	TM2D3	100221556	protein_coding	1.25302e-72	0.339524	0.728	0.23	2.26708e-68	17	TM2D3	1.40428
ENSTGUG00000004963	PIGT	100230623	protein_coding	1.39145e-72	0.325351	0.691	0.201	2.51755e-68	17	PIGT	1.38452
ENSTGUG00000000515	ST14	100223474	protein_coding	1.40144e-72	0.264329	0.429	0.065	2.53563e-68	17	ST14	1.30256
ENSTGUG00000012559	TRIP11	100220052	protein_coding	1.42085e-72	0.523579	0.95	0.425	2.57074e-68	17	TRIP11	1.68806
ENSTGUG00000021820	PGAP3	NA	protein_coding	1.93376e-72	0.308242	0.777	0.267	3.49876e-68	17	PGAP3	1.36103
ENSTGUG00000001247	CACNB2	NA	protein_coding	2.01001e-72	0.252834	0.475	0.082	3.63672e-68	17	CACNB2	1.28767
ENSTGUG00000004000	SNX4	100221641	protein_coding	2.0187e-72	0.337817	0.814	0.287	3.65243e-68	17	SNX4	1.40188
ENSTGUG00000007131	ZBTB46	100224897	protein_coding	2.84494e-72	0.269113	0.625	0.162	5.14734e-68	17	ZBTB46	1.3088
ENSTGUG00000008916	ZFYVE9	100231800	protein_coding	3.41745e-72	0.324367	0.681	0.206	6.18319e-68	17	ZFYVE9	1.38315
ENSTGUG00000002856	TRAPPC13	100220071	protein_coding	3.45655e-72	0.334378	0.731	0.228	6.25393e-68	17	TRAPPC13	1.39707
ENSTGUG00000005899	KAT14	100229604	protein_coding	3.84105e-72	0.422255	0.86	0.348	6.94961e-68	17	KAT14	1.5254
ENSTGUG00000012619	MYO6	100223124	protein_coding	4.34121e-72	0.357446	0.714	0.216	7.85455e-68	17	MYO6	1.42967
ENSTGUG00000012155	SEC63	100232120	protein_coding	4.74214e-72	0.439188	0.93	0.398	8.57995e-68	17	SEC63	1.55145
ENSTGUG00000001296	ST8SIA6	NA	protein_coding	9.25658e-72	0.314598	0.724	0.22	1.67479e-67	17	ST8SIA6	1.36971
ENSTGUG00000005249	FKBP9	100227427	protein_coding	9.88527e-72	0.545752	0.924	0.417	1.78854e-67	17	FKBP9	1.72591
ENSTGUG00000010680	PHF21A	100229590	protein_coding	1.01503e-71	0.319438	0.767	0.258	1.83649e-67	17	PHF21A	1.37635
ENSTGUG00000011003	FUCA2	100228048	protein_coding	1.03916e-71	0.274279	0.718	0.225	1.88015e-67	17	FUCA2	1.31558
ENSTGUG00000005723	ENSTGUG00000005723	100190710	protein_coding	1.12625e-71	0.324212	0.711	0.223	2.03773e-67	17	ENSTGUG00000005723	1.38294
ENSTGUG00000011209	GPR180	100223741	protein_coding	1.40992e-71	0.331668	0.648	0.186	2.55097e-67	17	GPR180	1.39329
ENSTGUG00000006395	ZMIZ1	100220312	protein_coding	1.59295e-71	0.258899	0.767	0.25	2.88212e-67	17	ZMIZ1	1.2955
ENSTGUG00000002146	ABRAXAS1	NA	protein_coding	1.63456e-71	0.304421	0.678	0.199	2.95741e-67	17	ABRAXAS1	1.35584
ENSTGUG00000001464	FHL3	100221802	protein_coding	1.74652e-71	0.414124	0.831	0.33	3.15997e-67	17	FHL3	1.51304
ENSTGUG00000011903	ALG5	100228219	protein_coding	2.01508e-71	0.318881	0.731	0.235	3.64589e-67	17	ALG5	1.37559
ENSTGUG00000002862	ESRRG	100219115	protein_coding	2.47123e-71	0.42096	0.844	0.32	4.47119e-67	17	ESRRG	1.52342
ENSTGUG00000007550	SH3KBP1	100225064	protein_coding	2.52088e-71	0.318128	0.731	0.225	4.56103e-67	17	SH3KBP1	1.37455
ENSTGUG00000011551	WASF3	100218623	protein_coding	2.9725e-71	0.362945	0.781	0.277	5.37814e-67	17	WASF3	1.43756
ENSTGUG00000011685	SNX16	100230665	protein_coding	3.5589e-71	0.260337	0.654	0.183	6.43911e-67	17	SNX16	1.29737
ENSTGUG00000001028	SVIL	100229610	protein_coding	3.96594e-71	0.32574	0.821	0.3	7.17558e-67	17	SVIL	1.38506
ENSTGUG00000012048	NEK3	100218620	protein_coding	6.39295e-71	0.355786	0.704	0.222	1.15668e-66	17	NEK3	1.4273
ENSTGUG00000022581	FAM8A1	NA	protein_coding	6.9526e-71	0.255784	0.681	0.192	1.25793e-66	17	FAM8A1	1.29147
ENSTGUG00000019577	RNF170	NA	protein_coding	7.54161e-71	0.322223	0.621	0.165	1.3645e-66	17	RNF170	1.38019
ENSTGUG00000006467	DNAAF4	100220614	protein_coding	7.70742e-71	0.46233	0.854	0.351	1.3945e-66	17	DNAAF4	1.58777
ENSTGUG00000005491	EPCAM	100229650	protein_coding	8.57688e-71	0.390067	0.761	0.261	1.55182e-66	17	EPCAM	1.47708
ENSTGUG00000000579	FBP1	100222802	protein_coding	1.15432e-70	0.325159	0.641	0.172	2.08851e-66	17	FBP1	1.38425
ENSTGUG00000012072	WASF1	100189950	protein_coding	1.2869e-70	0.420706	0.887	0.377	2.32838e-66	17	WASF1	1.52304
ENSTGUG00000018832	CYBRD1	NA	protein_coding	1.3697e-70	0.367368	0.757	0.256	2.4782e-66	17	CYBRD1	1.44393
ENSTGUG00000003403	CEP78	NA	protein_coding	1.42941e-70	0.417703	0.834	0.327	2.58623e-66	17	CEP78	1.51847
ENSTGUG00000009161	CNOT4	100229141	protein_coding	1.47172e-70	0.332957	0.824	0.315	2.66278e-66	17	CNOT4	1.39509
ENSTGUG00000012169	STK38L	100229726	protein_coding	1.54686e-70	0.42368	0.884	0.369	2.79873e-66	17	STK38L	1.52757
ENSTGUG00000010424	TMEM184B	100218566	protein_coding	1.58869e-70	0.361211	0.731	0.233	2.87442e-66	17	TMEM184B	1.43507
ENSTGUG00000009367	PRKN	100221229	protein_coding	1.92103e-70	0.434007	0.9	0.396	3.47572e-66	17	PRKN	1.54343
ENSTGUG00000001580	ANKRD17	100219412	protein_coding	2.63034e-70	0.398052	0.884	0.371	4.75908e-66	17	ANKRD17	1.48892
ENSTGUG00000011120	UBXN2B	100228851	protein_coding	2.91629e-70	0.316934	0.724	0.233	5.27644e-66	17	UBXN2B	1.37291
ENSTGUG00000023415	TIMM21	NA	protein_coding	2.93562e-70	0.366889	0.767	0.278	5.31142e-66	17	TIMM21	1.44324
ENSTGUG00000011117	FAM110B	100231761	protein_coding	3.00746e-70	0.287958	0.781	0.274	5.4414e-66	17	FAM110B	1.3337
ENSTGUG00000001939	STRADA	100230347	protein_coding	4.61557e-70	0.290719	0.817	0.301	8.35095e-66	17	STRADA	1.33739
ENSTGUG00000011353	CSPP1	NA	protein_coding	4.67045e-70	0.344938	0.781	0.273	8.45024e-66	17	CSPP1	1.4119
ENSTGUG00000007753	BNC1	100228370	protein_coding	5.27768e-70	0.282089	0.488	0.096	9.54891e-66	17	BNC1	1.3259
ENSTGUG00000001990	ADAD1	100232563	protein_coding	5.55222e-70	0.536646	0.944	0.457	1.00456e-65	17	ADAD1	1.71026
ENSTGUG00000008235	ATP10D	100228886	protein_coding	5.62635e-70	0.283803	0.455	0.08	1.01798e-65	17	ATP10D	1.32817
ENSTGUG00000009578	AFDN	100227101	protein_coding	6.03428e-70	0.477414	0.957	0.479	1.09178e-65	17	AFDN	1.6119
ENSTGUG00000019341	ENSTGUG00000019341	NA	protein_coding	6.28185e-70	0.394505	0.92	0.4	1.13657e-65	17	ENSTGUG00000019341	1.48365
ENSTGUG00000027412	ENSTGUG00000027412	NA	protein_coding	7.04616e-70	0.463157	0.91	0.413	1.27486e-65	17	ENSTGUG00000027412	1.58908
ENSTGUG00000010237	TMEM131	100225680	protein_coding	8.86771e-70	0.466465	0.914	0.388	1.60444e-65	17	TMEM131	1.59435
ENSTGUG00000010196	INPP4A	100225656	protein_coding	9.1584e-70	0.317011	0.757	0.247	1.65703e-65	17	INPP4A	1.37302
ENSTGUG00000021528	ENSTGUG00000021528	NA	protein_coding	1.43634e-69	0.450761	0.914	0.437	2.59877e-65	17	ENSTGUG00000021528	1.56951
ENSTGUG00000027555	KCTD15	NA	protein_coding	2.23922e-69	0.261326	0.542	0.123	4.05143e-65	17	KCTD15	1.29865
ENSTGUG00000006549	ATP9B	100224155	protein_coding	2.33003e-69	0.329217	0.85	0.329	4.21572e-65	17	ATP9B	1.38988
ENSTGUG00000027320	TET1	NA	protein_coding	2.33986e-69	0.376743	0.89	0.354	4.23351e-65	17	TET1	1.45753
ENSTGUG00000022823	ABL2	NA	protein_coding	2.37088e-69	0.372376	0.787	0.279	4.28963e-65	17	ABL2	1.45118
ENSTGUG00000010100	KIAA0232	NA	protein_coding	2.67098e-69	0.431378	0.924	0.413	4.8326e-65	17	KIAA0232	1.53938
ENSTGUG00000005117	SETX	100217593	protein_coding	3.06891e-69	0.394589	0.821	0.306	5.55257e-65	17	SETX	1.48377
ENSTGUG00000011879	CEP85L	100227307	protein_coding	3.38463e-69	0.296823	0.734	0.237	6.1238e-65	17	CEP85L	1.34558
ENSTGUG00000020527	FAM20B	NA	protein_coding	3.40016e-69	0.369137	0.721	0.24	6.15191e-65	17	FAM20B	1.44649
ENSTGUG00000011447	HPS3	100232307	protein_coding	3.96227e-69	0.276054	0.561	0.13	7.16893e-65	17	HPS3	1.31792
ENSTGUG00000013424	SLC35A5	100224592	protein_coding	4.6363e-69	0.322625	0.654	0.189	8.38846e-65	17	SLC35A5	1.38075
ENSTGUG00000025016	SDC4	NA	protein_coding	5.36214e-69	0.338225	0.462	0.084	9.70172e-65	17	SDC4	1.40246
ENSTGUG00000011234	GGH	NA	protein_coding	6.64256e-69	0.35326	0.771	0.264	1.20184e-64	17	GGH	1.4237
ENSTGUG00000001978	TANC2	NA	protein_coding	7.52677e-69	0.286744	0.605	0.159	1.36182e-64	17	TANC2	1.33208
ENSTGUG00000009453	TOM1L1	NA	protein_coding	8.09112e-69	0.259084	0.449	0.079	1.46393e-64	17	TOM1L1	1.29574
ENSTGUG00000004168	DPYSL2	100224173	protein_coding	8.83656e-69	0.340109	0.844	0.335	1.5988e-64	17	DPYSL2	1.4051
ENSTGUG00000012055	SPAG1	NA	protein_coding	9.39659e-69	0.29988	0.684	0.21	1.70012e-64	17	SPAG1	1.3497
ENSTGUG00000027797	APMAP	NA	protein_coding	9.77873e-69	0.280167	0.734	0.238	1.76927e-64	17	APMAP	1.32335
ENSTGUG00000000354	BRD8	NA	protein_coding	9.92748e-69	0.528084	0.947	0.471	1.79618e-64	17	BRD8	1.69568
ENSTGUG00000007246	GIGYF2	100230133	protein_coding	1.00999e-68	0.44487	0.884	0.377	1.82737e-64	17	GIGYF2	1.56029
ENSTGUG00000012826	CDC42BPB	NA	protein_coding	1.18762e-68	0.478003	0.94	0.441	2.14876e-64	17	CDC42BPB	1.61285
ENSTGUG00000014278	ENSTGUG00000014278	NA	protein_coding	1.21488e-68	0.265512	0.465	0.088	2.19808e-64	17	ENSTGUG00000014278	1.3041
ENSTGUG00000006307	ENSTGUG00000006307	100232789	protein_coding	1.29954e-68	0.326827	0.625	0.173	2.35126e-64	17	ENSTGUG00000006307	1.38656
ENSTGUG00000004520	FYCO1	100219704	protein_coding	1.49622e-68	0.313111	0.628	0.171	2.70711e-64	17	FYCO1	1.36767
ENSTGUG00000013193	ITSN2	100217814	protein_coding	1.69272e-68	0.433168	0.814	0.312	3.06264e-64	17	ITSN2	1.54213
ENSTGUG00000005713	TFAP2A	NA	protein_coding	2.13168e-68	0.401598	0.645	0.19	3.85684e-64	17	TFAP2A	1.49421
ENSTGUG00000011316	SIPA1L1	100227688	protein_coding	2.53954e-68	0.324543	0.674	0.213	4.59478e-64	17	SIPA1L1	1.3834
ENSTGUG00000007428	ENSTGUG00000007428	100228808	protein_coding	2.61479e-68	0.456163	0.837	0.344	4.73094e-64	17	ENSTGUG00000007428	1.57801
ENSTGUG00000005449	OTUD7A	NA	protein_coding	4.12569e-68	0.326681	0.684	0.206	7.46462e-64	17	OTUD7A	1.38636
ENSTGUG00000015800	NAV2	NA	protein_coding	4.86103e-68	0.325215	0.804	0.283	8.79505e-64	17	NAV2	1.38433
ENSTGUG00000024159	XRCC2	NA	protein_coding	5.7336e-68	0.316923	0.694	0.215	1.03738e-63	17	XRCC2	1.3729
ENSTGUG00000009646	ENSTGUG00000009646	NA	protein_coding	6.25575e-68	0.268847	0.522	0.114	1.13185e-63	17	ENSTGUG00000009646	1.30846
ENSTGUG00000002243	OPTN	NA	protein_coding	6.62333e-68	0.373196	0.844	0.326	1.19836e-63	17	OPTN	1.45237
ENSTGUG00000009761	ARMC9	NA	protein_coding	6.96709e-68	0.301838	0.568	0.139	1.26055e-63	17	ARMC9	1.35234
ENSTGUG00000013037	TAF1B	100227883	protein_coding	8.78425e-68	0.274432	0.711	0.222	1.58933e-63	17	TAF1B	1.31578
ENSTGUG00000012279	TRIM24	100231658	protein_coding	1.0032e-67	0.344159	0.688	0.224	1.8151e-63	17	TRIM24	1.4108
ENSTGUG00000011324	GNPTAB	100225345	protein_coding	1.47327e-67	0.354586	0.711	0.231	2.66559e-63	17	GNPTAB	1.42559
ENSTGUG00000024611	FOSL2	NA	protein_coding	1.57567e-67	0.385751	0.711	0.235	2.85086e-63	17	FOSL2	1.47072
ENSTGUG00000009795	CC2D2A	100218908	protein_coding	1.80207e-67	0.2748	0.701	0.217	3.26049e-63	17	CC2D2A	1.31627
ENSTGUG00000003748	SMG5	100231729	protein_coding	1.95574e-67	0.401443	0.774	0.269	3.53853e-63	17	SMG5	1.49398
ENSTGUG00000025400	NCEH1	NA	protein_coding	2.00514e-67	0.370562	0.668	0.206	3.6279e-63	17	NCEH1	1.44855
ENSTGUG00000010246	ARID4B	100225112	protein_coding	2.78003e-67	0.500043	0.95	0.471	5.0299e-63	17	ARID4B	1.64879
ENSTGUG00000025976	TMEM106B	NA	protein_coding	2.96855e-67	0.360972	0.741	0.249	5.371e-63	17	TMEM106B	1.43472
ENSTGUG00000010655	ENSTGUG00000010655	100228011	protein_coding	3.8844e-67	0.275638	0.767	0.273	7.02805e-63	17	ENSTGUG00000010655	1.31737
ENSTGUG00000016440	DUSP23	NA	protein_coding	6.02945e-67	0.424654	0.86	0.36	1.09091e-62	17	DUSP23	1.52906
ENSTGUG00000006468	AGA	100231883	protein_coding	6.37886e-67	0.257779	0.555	0.13	1.15413e-62	17	AGA	1.29405
ENSTGUG00000007623	LIMS2	100228284	protein_coding	7.47718e-67	0.261823	0.728	0.239	1.35285e-62	17	LIMS2	1.2993
ENSTGUG00000023766	STIM1	NA	protein_coding	9.68659e-67	0.418335	0.814	0.321	1.7526e-62	17	STIM1	1.51943
ENSTGUG00000004720	ABL1	100223450	protein_coding	9.85332e-67	0.306053	0.781	0.278	1.78276e-62	17	ABL1	1.35805
ENSTGUG00000006075	ENSTGUG00000006075	100231869	protein_coding	1.0164e-66	0.28577	0.731	0.24	1.83897e-62	17	ENSTGUG00000006075	1.33079
ENSTGUG00000012213	NEK9	100221990	protein_coding	1.0519e-66	0.365231	0.857	0.351	1.9032e-62	17	NEK9	1.44085
ENSTGUG00000010087	MAN2A2	100226019	protein_coding	1.31869e-66	0.316686	0.698	0.225	2.38591e-62	17	MAN2A2	1.37257
ENSTGUG00000012888	TMEM14A	101233948	protein_coding	1.45308e-66	0.307182	0.801	0.282	2.62906e-62	17	TMEM14A	1.35959
ENSTGUG00000011456	CAPRIN2	100219640	protein_coding	1.71839e-66	0.257128	0.522	0.116	3.10908e-62	17	CAPRIN2	1.29321
ENSTGUG00000007093	CCDC66	100219173	protein_coding	1.74639e-66	0.284594	0.661	0.199	3.15975e-62	17	CCDC66	1.32922
ENSTGUG00000021415	TSPAN13	NA	protein_coding	1.84817e-66	0.401239	0.867	0.368	3.3439e-62	17	TSPAN13	1.49367
ENSTGUG00000013409	GRAMD1C	100228484	protein_coding	2.33984e-66	0.268021	0.641	0.186	4.23348e-62	17	GRAMD1C	1.30737
ENSTGUG00000012448	CNMD	100226280	protein_coding	3.00621e-66	0.315952	0.764	0.262	5.43914e-62	17	CNMD	1.37156
ENSTGUG00000000733	ZBTB44	100223426	protein_coding	3.97274e-66	0.328925	0.794	0.285	7.18788e-62	17	ZBTB44	1.38947
ENSTGUG00000005980	KDM2A	100230512	protein_coding	4.16635e-66	0.332524	0.654	0.201	7.53817e-62	17	KDM2A	1.39448
ENSTGUG00000005387	TMEM248	100223299	protein_coding	5.91197e-66	0.402803	0.87	0.371	1.06965e-61	17	TMEM248	1.49601
ENSTGUG00000002363	ETAA1	NA	protein_coding	6.03441e-66	0.339183	0.85	0.33	1.09181e-61	17	ETAA1	1.4038
ENSTGUG00000000970	ENSTGUG00000000970	NA	protein_coding	8.08588e-66	0.294527	0.757	0.273	1.46298e-61	17	ENSTGUG00000000970	1.34249
ENSTGUG00000029032	GABARAPL1	NA	protein_coding	9.3651e-66	0.442497	0.92	0.435	1.69443e-61	17	GABARAPL1	1.55659
ENSTGUG00000003565	ENSTGUG00000003565	100223523	protein_coding	1.21674e-65	0.313675	0.661	0.202	2.20146e-61	17	ENSTGUG00000003565	1.36844
ENSTGUG00000009663	MYSM1	100220320	protein_coding	1.26379e-65	0.28477	0.708	0.23	2.28658e-61	17	MYSM1	1.32946
ENSTGUG00000013350	MAN1A2	100220181	protein_coding	2.01621e-65	0.288816	0.834	0.321	3.64793e-61	17	MAN1A2	1.33485
ENSTGUG00000012289	ENSTGUG00000012289	100219634	protein_coding	2.48897e-65	0.523714	0.963	0.515	4.5033e-61	17	ENSTGUG00000012289	1.68829
ENSTGUG00000008168	SNX8	100222212	protein_coding	3.06185e-65	0.283306	0.598	0.162	5.5398e-61	17	SNX8	1.32751
ENSTGUG00000001284	JADE2	NA	protein_coding	3.18013e-65	0.453041	0.87	0.371	5.7538e-61	17	JADE2	1.57309
ENSTGUG00000006110	RANBP9	100228935	protein_coding	3.23554e-65	0.285358	0.814	0.312	5.85407e-61	17	RANBP9	1.33024
ENSTGUG00000002422	KIF16B	NA	protein_coding	3.39232e-65	0.326535	0.744	0.262	6.13773e-61	17	KIF16B	1.38616
ENSTGUG00000008161	FBRSL1	NA	protein_coding	3.60339e-65	0.354753	0.874	0.374	6.51961e-61	17	FBRSL1	1.42583
ENSTGUG00000023210	ENSTGUG00000023210	NA	protein_coding	3.7954e-65	0.337231	0.87	0.353	6.86701e-61	17	ENSTGUG00000023210	1.40106
ENSTGUG00000001377	ENSTGUG00000001377	100221910	protein_coding	3.96946e-65	0.5636	0.96	0.512	7.18194e-61	17	ENSTGUG00000001377	1.75699
ENSTGUG00000008771	OSBPL9	100223171	protein_coding	4.35972e-65	0.321784	0.877	0.357	7.88805e-61	17	OSBPL9	1.37959
ENSTGUG00000024822	SESN3	NA	protein_coding	4.6284e-65	0.298772	0.771	0.266	8.37417e-61	17	SESN3	1.3482
ENSTGUG00000029624	ENSTGUG00000029624	NA	protein_coding	4.98972e-65	0.369382	0.854	0.358	9.02789e-61	17	ENSTGUG00000029624	1.44684
ENSTGUG00000012056	ENSTGUG00000012056	100219162	protein_coding	5.15768e-65	0.376834	0.917	0.415	9.3318e-61	17	ENSTGUG00000012056	1.45766
ENSTGUG00000004960	DYRK1A	100230197	protein_coding	5.72816e-65	0.386295	0.897	0.39	1.0364e-60	17	DYRK1A	1.47152
ENSTGUG00000000463	WDR48	100227196	protein_coding	5.91797e-65	0.322461	0.807	0.312	1.07074e-60	17	WDR48	1.38052
ENSTGUG00000014711	FBXW11	NA	protein_coding	6.75775e-65	0.379244	0.86	0.367	1.22268e-60	17	FBXW11	1.46118
ENSTGUG00000003376	CDK5RAP2	NA	protein_coding	7.66228e-65	0.252146	0.691	0.207	1.38634e-60	17	CDK5RAP2	1.28678
ENSTGUG00000025798	ENSTGUG00000025798	NA	protein_coding	8.02439e-65	0.320812	0.791	0.291	1.45185e-60	17	ENSTGUG00000025798	1.37825
ENSTGUG00000000007	KDM3B	NA	protein_coding	9.73801e-65	0.433763	0.924	0.422	1.7619e-60	17	KDM3B	1.54305
ENSTGUG00000005278	PDXDC1	100223546	protein_coding	1.00486e-64	0.337351	0.751	0.28	1.81809e-60	17	PDXDC1	1.40123
ENSTGUG00000011259	ENSTGUG00000011259	NA	protein_coding	1.19023e-64	0.333868	0.771	0.299	2.15349e-60	17	ENSTGUG00000011259	1.39636
ENSTGUG00000008212	AKT3	100217811	protein_coding	1.52204e-64	0.337735	0.777	0.281	2.75383e-60	17	AKT3	1.40177
ENSTGUG00000006227	LRIG3	100229411	protein_coding	2.04037e-64	0.283975	0.568	0.148	3.69164e-60	17	LRIG3	1.3284
ENSTGUG00000013027	RSF1	100221084	protein_coding	2.29458e-64	0.310454	0.88	0.344	4.15158e-60	17	RSF1	1.36404
ENSTGUG00000002138	ENSTGUG00000002138	100225043	protein_coding	2.44507e-64	0.348799	0.834	0.335	4.42387e-60	17	ENSTGUG00000002138	1.41736
ENSTGUG00000025061	VAMP4	NA	protein_coding	3.20231e-64	0.329037	0.827	0.334	5.79393e-60	17	VAMP4	1.38963
ENSTGUG00000014591	LMAN1	NA	protein_coding	3.8087e-64	0.484719	0.91	0.425	6.89109e-60	17	LMAN1	1.62372
ENSTGUG00000013293	FDFT1	100217567	protein_coding	4.02954e-64	0.515984	0.86	0.377	7.29065e-60	17	FDFT1	1.67529
ENSTGUG00000000006	PIAS2	NA	protein_coding	4.23484e-64	0.417749	0.844	0.35	7.66209e-60	17	PIAS2	1.51854
ENSTGUG00000028474	ENSTGUG00000028474	NA	lncRNA	4.80806e-64	0.27472	0.711	0.23	8.69923e-60	17	ENSTGUG00000028474	1.31616
ENSTGUG00000009466	MOB2	100226865	protein_coding	6.12068e-64	0.265044	0.781	0.286	1.10741e-59	17	MOB2	1.30349
ENSTGUG00000011701	LRRCC1	100229767	protein_coding	7.4164e-64	0.475169	0.887	0.405	1.34185e-59	17	LRRCC1	1.60829
ENSTGUG00000008653	FEZ2	NA	protein_coding	7.67898e-64	0.327108	0.874	0.364	1.38936e-59	17	FEZ2	1.38695
ENSTGUG00000029536	GYG1	NA	protein_coding	8.12416e-64	0.296524	0.834	0.351	1.4699e-59	17	GYG1	1.34517
ENSTGUG00000003117	STXBP1	NA	protein_coding	9.31525e-64	0.337125	0.811	0.319	1.68541e-59	17	STXBP1	1.40091
ENSTGUG00000012097	AK9	NA	protein_coding	1.31672e-63	0.252579	0.425	0.077	2.38234e-59	17	AK9	1.28734
ENSTGUG00000000240	ENSTGUG00000000240	100222416	protein_coding	1.38603e-63	0.269891	0.538	0.13	2.50774e-59	17	ENSTGUG00000000240	1.30982
ENSTGUG00000007727	TM6SF1	NA	protein_coding	1.43936e-63	0.33043	0.641	0.185	2.60423e-59	17	TM6SF1	1.39157
ENSTGUG00000005655	GTF2A1L	NA	protein_coding	1.64719e-63	0.354462	0.807	0.324	2.98026e-59	17	GTF2A1L	1.42541
ENSTGUG00000003056	PACC1	100223906	protein_coding	1.65178e-63	0.318862	0.801	0.314	2.98857e-59	17	PACC1	1.37556
ENSTGUG00000008183	ENSTGUG00000008183	NA	protein_coding	1.85001e-63	0.256412	0.635	0.192	3.34722e-59	17	ENSTGUG00000008183	1.29228
ENSTGUG00000029061	STK17A	NA	protein_coding	2.01312e-63	0.454043	0.934	0.444	3.64235e-59	17	STK17A	1.57467
ENSTGUG00000012509	CEP162	100223987	protein_coding	2.28286e-63	0.352762	0.761	0.278	4.13037e-59	17	CEP162	1.42299
ENSTGUG00000002712	RSBN1L	100223533	protein_coding	2.48391e-63	0.298479	0.857	0.351	4.49414e-59	17	RSBN1L	1.34781
ENSTGUG00000001680	GLCCI1	NA	protein_coding	2.66235e-63	0.393092	0.877	0.395	4.81699e-59	17	GLCCI1	1.48155
ENSTGUG00000003508	CUL4B	100221731	protein_coding	2.74891e-63	0.423988	0.89	0.403	4.9736e-59	17	CUL4B	1.52804
ENSTGUG00000005162	KBTBD2	100219700	protein_coding	3.1529e-63	0.311448	0.894	0.389	5.70454e-59	17	KBTBD2	1.3654
ENSTGUG00000012418	NAA16	100226318	protein_coding	3.43598e-63	0.322163	0.721	0.245	6.21672e-59	17	NAA16	1.38011
ENSTGUG00000000265	KCMF1	NA	protein_coding	4.68312e-63	0.362743	0.904	0.442	8.47316e-59	17	KCMF1	1.43727
ENSTGUG00000029483	MAP6	NA	protein_coding	4.74043e-63	0.304798	0.658	0.209	8.57685e-59	17	MAP6	1.35635
ENSTGUG00000010002	TAF5L	100222154	protein_coding	5.09859e-63	0.30497	0.874	0.379	9.22488e-59	17	TAF5L	1.35658
ENSTGUG00000001285	STAM	100229539	protein_coding	6.42931e-63	0.338849	0.718	0.242	1.16325e-58	17	STAM	1.40333
ENSTGUG00000008784	STAU1	NA	protein_coding	7.83755e-63	0.386637	0.864	0.375	1.41805e-58	17	STAU1	1.47202
ENSTGUG00000007266	ERLEC1	100232562	protein_coding	9.23264e-63	0.279026	0.91	0.406	1.67046e-58	17	ERLEC1	1.32184
ENSTGUG00000008753	ENSTGUG00000008753	NA	protein_coding	9.92856e-63	0.313185	0.814	0.341	1.79637e-58	17	ENSTGUG00000008753	1.36777
ENSTGUG00000005986	ATXN1	NA	protein_coding	1.14139e-62	0.261604	0.601	0.171	2.06511e-58	17	ATXN1	1.29901
ENSTGUG00000011724	RAB3GAP1	100220383	protein_coding	1.34571e-62	0.275352	0.641	0.198	2.4348e-58	17	RAB3GAP1	1.31699
ENSTGUG00000011407	RNF13	100225572	protein_coding	1.3968e-62	0.393595	0.937	0.428	2.52724e-58	17	RNF13	1.4823
ENSTGUG00000018231	ENSTGUG00000018231	100229058	protein_coding	2.08134e-62	0.291839	0.844	0.353	3.76576e-58	17	ENSTGUG00000018231	1.33889
ENSTGUG00000012098	ZBTB24	100226328	protein_coding	2.138e-62	0.258298	0.741	0.251	3.86828e-58	17	ZBTB24	1.29472
ENSTGUG00000027938	KLHL11	NA	protein_coding	2.27419e-62	0.348433	0.711	0.238	4.11469e-58	17	KLHL11	1.41685
ENSTGUG00000011686	KDM7A	100223451	protein_coding	2.28824e-62	0.407774	0.907	0.391	4.14012e-58	17	KDM7A	1.50347
ENSTGUG00000011104	MBNL2	100218049	protein_coding	2.44833e-62	0.389828	0.894	0.409	4.42976e-58	17	MBNL2	1.47673
ENSTGUG00000002163	UPF2	100218189	protein_coding	2.52619e-62	0.447919	0.953	0.506	4.57064e-58	17	UPF2	1.56505
ENSTGUG00000007677	ADGRG2	NA	protein_coding	3.6443e-62	0.255574	0.565	0.146	6.59362e-58	17	ADGRG2	1.2912
ENSTGUG00000007553	B4GALT2	100230857	protein_coding	3.78873e-62	0.352436	0.777	0.309	6.85496e-58	17	B4GALT2	1.42253
ENSTGUG00000010845	MAP7	100220304	protein_coding	4.02529e-62	0.257855	0.379	0.06	7.28296e-58	17	MAP7	1.29415
ENSTGUG00000005720	ARHGAP29	100220596	protein_coding	4.38448e-62	0.298876	0.714	0.246	7.93284e-58	17	ARHGAP29	1.34834
ENSTGUG00000003763	ENSTGUG00000003763	NA	protein_coding	4.75548e-62	0.839758	0.346	0.048	8.6041e-58	17	ENSTGUG00000003763	2.31581
ENSTGUG00000007846	TXLNG	100224211	protein_coding	5.08461e-62	0.356118	0.904	0.429	9.19959e-58	17	TXLNG	1.42778
ENSTGUG00000010083	MRTFA	NA	protein_coding	5.72206e-62	0.306447	0.837	0.325	1.03529e-57	17	MRTFA	1.35859
ENSTGUG00000005064	HIPK3	100222303	protein_coding	6.57054e-62	0.29302	0.645	0.201	1.18881e-57	17	HIPK3	1.34047
ENSTGUG00000029671	TMEM37	NA	protein_coding	7.06318e-62	0.446525	0.91	0.391	1.27794e-57	17	TMEM37	1.56287
ENSTGUG00000002861	MAP7D3	NA	protein_coding	7.1968e-62	0.4722	0.957	0.488	1.30212e-57	17	MAP7D3	1.60352
ENSTGUG00000011779	PDS5B	100231037	protein_coding	8.38293e-62	0.407909	0.914	0.4	1.51672e-57	17	PDS5B	1.50367
ENSTGUG00000002674	ENSTGUG00000002674	NA	protein_coding	8.69347e-62	0.271857	0.744	0.265	1.57291e-57	17	ENSTGUG00000002674	1.3124
ENSTGUG00000001257	KDM5B	NA	protein_coding	8.90227e-62	0.420155	0.85	0.366	1.61069e-57	17	KDM5B	1.5222
ENSTGUG00000005333	RORA	100230248	protein_coding	8.99089e-62	0.308602	0.605	0.174	1.62672e-57	17	RORA	1.36152
ENSTGUG00000003632	STT3B	100225468	protein_coding	9.22824e-62	0.329697	0.791	0.305	1.66967e-57	17	STT3B	1.39055
ENSTGUG00000002975	SCRN1	100229298	protein_coding	9.98077e-62	0.278544	0.681	0.221	1.80582e-57	17	SCRN1	1.32121
ENSTGUG00000001731	CLASP2	100232474	protein_coding	1.01738e-61	0.373325	0.844	0.347	1.84075e-57	17	CLASP2	1.45256
ENSTGUG00000002265	GHR	100222341	protein_coding	1.03469e-61	0.345519	0.761	0.28	1.87206e-57	17	GHR	1.41272
ENSTGUG00000010391	ENSTGUG00000010391	100221457	protein_coding	1.0859e-61	0.42443	0.947	0.479	1.96472e-57	17	ENSTGUG00000010391	1.52872
ENSTGUG00000013078	MAPK1IP1L	NA	protein_coding	1.19969e-61	0.31457	0.774	0.3	2.1706e-57	17	MAPK1IP1L	1.36967
ENSTGUG00000011228	FGFR2	100223379	protein_coding	1.26246e-61	0.295716	0.741	0.268	2.28417e-57	17	FGFR2	1.34409
ENSTGUG00000013758	GRN	NA	protein_coding	1.29215e-61	0.272266	0.771	0.281	2.33789e-57	17	GRN	1.31294
ENSTGUG00000001449	RRAGC	100224722	protein_coding	1.3367e-61	0.567473	0.924	0.476	2.4185e-57	17	RRAGC	1.7638
ENSTGUG00000010843	NEMP2	100226125	protein_coding	1.42965e-61	0.361536	0.844	0.363	2.58666e-57	17	NEMP2	1.43553
ENSTGUG00000007377	ZNF622	101233912	protein_coding	1.43002e-61	0.367643	0.917	0.426	2.58734e-57	17	ZNF622	1.44433
ENSTGUG00000006838	VRK2	NA	protein_coding	1.44617e-61	0.311096	0.841	0.355	2.61655e-57	17	VRK2	1.36492
ENSTGUG00000003250	TRERF1	100218200	protein_coding	1.58156e-61	0.326385	0.704	0.246	2.86152e-57	17	TRERF1	1.38595
ENSTGUG00000011026	PLAGL1	NA	protein_coding	1.79291e-61	0.261798	0.571	0.153	3.2439e-57	17	PLAGL1	1.29926
ENSTGUG00000012146	RCBTB1	100229178	protein_coding	1.92601e-61	0.264927	0.585	0.16	3.48472e-57	17	RCBTB1	1.30334
ENSTGUG00000003063	PPP2R5A	100218071	protein_coding	2.03997e-61	0.308734	0.857	0.368	3.69091e-57	17	PPP2R5A	1.3617
ENSTGUG00000011688	ENSTGUG00000011688	100228988	protein_coding	2.04279e-61	0.434882	0.983	0.502	3.69603e-57	17	ENSTGUG00000011688	1.54478
ENSTGUG00000011840	SPOPL	100227139	protein_coding	2.14347e-61	0.298572	0.708	0.246	3.87818e-57	17	SPOPL	1.34793
ENSTGUG00000002747	RAB3GAP2	100226869	protein_coding	2.32291e-61	0.347312	0.728	0.262	4.20284e-57	17	RAB3GAP2	1.41526
ENSTGUG00000012745	ENSTGUG00000012745	100225317	protein_coding	2.39747e-61	0.312301	0.787	0.3	4.33774e-57	17	ENSTGUG00000012745	1.36657
ENSTGUG00000011523	ENSTGUG00000011523	NA	protein_coding	2.4139e-61	0.327144	0.671	0.216	4.36747e-57	17	ENSTGUG00000011523	1.387
ENSTGUG00000010525	OSBPL1A	100223128	protein_coding	2.46355e-61	0.343514	0.761	0.295	4.4573e-57	17	OSBPL1A	1.40989
ENSTGUG00000005043	JAK2	100225452	protein_coding	2.5238e-61	0.280225	0.442	0.089	4.5663e-57	17	JAK2	1.32343
ENSTGUG00000012615	WNK1	100232697	protein_coding	2.89909e-61	0.354351	0.884	0.387	5.24533e-57	17	WNK1	1.42526
ENSTGUG00000005957	SLC38A7	100226615	protein_coding	3.17018e-61	0.270058	0.678	0.224	5.73581e-57	17	SLC38A7	1.31004
ENSTGUG00000010457	HERC2	100226646	protein_coding	4.50233e-61	0.367047	0.947	0.448	8.14607e-57	17	HERC2	1.44347
ENSTGUG00000023050	MAPK9	NA	protein_coding	5.49546e-61	0.380542	0.714	0.254	9.94294e-57	17	MAPK9	1.46308
ENSTGUG00000007749	HDGFL3	100231231	protein_coding	5.55499e-61	0.322245	0.904	0.387	1.00506e-56	17	HDGFL3	1.38022
ENSTGUG00000004459	DNAJB12	100226454	protein_coding	5.86054e-61	0.322926	0.731	0.269	1.06035e-56	17	DNAJB12	1.38116
ENSTGUG00000003585	SLC39A8	100217712	protein_coding	6.56563e-61	0.311744	0.678	0.222	1.18792e-56	17	SLC39A8	1.3658
ENSTGUG00000009108	PGM2	100221811	protein_coding	9.63987e-61	0.256899	0.671	0.215	1.74414e-56	17	PGM2	1.29291
ENSTGUG00000000727	PTPRN2	NA	protein_coding	9.97695e-61	0.302754	0.854	0.345	1.80513e-56	17	PTPRN2	1.35358
ENSTGUG00000008752	MSANTD3	100232023	protein_coding	1.03121e-60	0.257814	0.522	0.13	1.86577e-56	17	MSANTD3	1.2941
ENSTGUG00000012962	PXDN	100230769	protein_coding	1.06834e-60	0.326727	0.744	0.269	1.93295e-56	17	PXDN	1.38642
ENSTGUG00000008684	EXOC3	100220558	protein_coding	1.14652e-60	0.405692	0.874	0.406	2.07439e-56	17	EXOC3	1.50034
ENSTGUG00000001022	SQSTM1	NA	protein_coding	1.20823e-60	0.342857	0.811	0.336	2.18605e-56	17	SQSTM1	1.40897
ENSTGUG00000004299	MLLT3	NA	protein_coding	1.4139e-60	0.296007	0.724	0.254	2.55816e-56	17	MLLT3	1.34448
ENSTGUG00000009333	YIPF1	100190677	protein_coding	1.4334e-60	0.253774	0.841	0.353	2.59346e-56	17	YIPF1	1.28888
ENSTGUG00000001971	DNAJC21	100218503	protein_coding	1.71169e-60	0.312461	0.874	0.393	3.09696e-56	17	DNAJC21	1.36678
ENSTGUG00000007267	TBC1D15	100222838	protein_coding	2.01377e-60	0.281555	0.841	0.355	3.64352e-56	17	TBC1D15	1.32519
ENSTGUG00000010001	CRMP1	100228581	protein_coding	2.31834e-60	0.361068	0.854	0.367	4.19458e-56	17	CRMP1	1.43486
ENSTGUG00000019330	MCFD2	NA	protein_coding	2.61244e-60	0.548117	0.944	0.477	4.72669e-56	17	MCFD2	1.72999
ENSTGUG00000007052	ASAH1	100223185	protein_coding	3.20033e-60	0.305132	0.9	0.379	5.79037e-56	17	ASAH1	1.3568
ENSTGUG00000005254	DHCR7	100230558	protein_coding	3.58734e-60	0.279877	0.535	0.133	6.49058e-56	17	DHCR7	1.32297
ENSTGUG00000009739	PHF10	100225116	protein_coding	3.74926e-60	0.330115	0.924	0.41	6.78354e-56	17	PHF10	1.39113
ENSTGUG00000001033	MGAT4B	100224306	protein_coding	5.55445e-60	0.259832	0.691	0.232	1.00497e-55	17	MGAT4B	1.29671
ENSTGUG00000013245	ENPP4	100225551	protein_coding	6.16198e-60	0.310633	0.621	0.187	1.11489e-55	17	ENPP4	1.36429
ENSTGUG00000011768	RNF146	100224447	protein_coding	6.47048e-60	0.387451	0.907	0.461	1.1707e-55	17	RNF146	1.47322
ENSTGUG00000010978	SEC62	100228841	protein_coding	6.5081e-60	0.400282	0.98	0.492	1.17751e-55	17	SEC62	1.49225
ENSTGUG00000011655	ENSTGUG00000011655	100226910	protein_coding	9.12706e-60	0.300884	0.787	0.315	1.65136e-55	17	ENSTGUG00000011655	1.35105
ENSTGUG00000006135	CERT1	100223133	protein_coding	9.71344e-60	0.279786	0.694	0.236	1.75745e-55	17	CERT1	1.32285
ENSTGUG00000027337	TMEM123	NA	protein_coding	1.07608e-59	0.526252	0.963	0.515	1.94696e-55	17	TMEM123	1.69258
ENSTGUG00000002607	GPBP1	100221033	protein_coding	1.1352e-59	0.296641	0.734	0.264	2.05392e-55	17	GPBP1	1.34533
ENSTGUG00000008181	CHFR	NA	protein_coding	1.1838e-59	0.395984	0.85	0.36	2.14186e-55	17	CHFR	1.48585
ENSTGUG00000004512	BPTF	NA	protein_coding	1.26528e-59	0.316157	0.904	0.395	2.28928e-55	17	BPTF	1.37185
ENSTGUG00000013026	AAMDC	100219231	protein_coding	1.4297e-59	0.317237	0.807	0.352	2.58675e-55	17	AAMDC	1.37333
ENSTGUG00000013281	TRAM2	100219430	protein_coding	1.74521e-59	0.351879	0.857	0.367	3.15761e-55	17	TRAM2	1.42174
ENSTGUG00000009772	SREBF2	100230142	protein_coding	2.23152e-59	0.309763	0.711	0.248	4.03749e-55	17	SREBF2	1.3631
ENSTGUG00000010096	DISC1	NA	protein_coding	2.75601e-59	0.259739	0.854	0.355	4.98645e-55	17	DISC1	1.29659
ENSTGUG00000012644	TMEM30A	100232609	protein_coding	3.11481e-59	0.287692	0.757	0.282	5.63563e-55	17	TMEM30A	1.33335
ENSTGUG00000021280	ENSTGUG00000021280	NA	protein_coding	3.93321e-59	0.27212	0.701	0.248	7.11636e-55	17	ENSTGUG00000021280	1.31274
ENSTGUG00000003868	KIFBP	100218787	protein_coding	4.17974e-59	0.267555	0.814	0.328	7.5624e-55	17	KIFBP	1.30677
ENSTGUG00000019243	ENSTGUG00000019243	NA	lncRNA	5.11012e-59	0.399852	0.877	0.391	9.24575e-55	17	ENSTGUG00000019243	1.4916
ENSTGUG00000023268	ENSTGUG00000023268	NA	protein_coding	7.07596e-59	0.347076	0.857	0.351	1.28025e-54	17	ENSTGUG00000023268	1.41492
ENSTGUG00000006718	ACSL1	100228952	protein_coding	7.1814e-59	0.296974	0.701	0.245	1.29933e-54	17	ACSL1	1.34578
ENSTGUG00000010533	LRP4	NA	protein_coding	7.21365e-59	0.264193	0.601	0.177	1.30517e-54	17	LRP4	1.30238
ENSTGUG00000006258	GTF2B	NA	protein_coding	7.66378e-59	0.279488	0.787	0.306	1.38661e-54	17	GTF2B	1.32245
ENSTGUG00000011755	PRR5	100228831	protein_coding	7.77215e-59	0.267057	0.651	0.214	1.40622e-54	17	PRR5	1.30611
ENSTGUG00000012531	CCDC88C	100230532	protein_coding	8.27763e-59	0.279176	0.771	0.286	1.49767e-54	17	CCDC88C	1.32204
ENSTGUG00000003802	DMGDH	NA	protein_coding	9.80613e-59	0.262801	0.528	0.137	1.77422e-54	17	DMGDH	1.30057
ENSTGUG00000006723	ENSTGUG00000006723	100229678	protein_coding	9.97586e-59	0.335324	0.847	0.361	1.80493e-54	17	ENSTGUG00000006723	1.39839
ENSTGUG00000007989	FRYL	100226104	protein_coding	1.06373e-58	0.318175	0.807	0.321	1.92461e-54	17	FRYL	1.37462
ENSTGUG00000004607	ENSTGUG00000004607	100190403	protein_coding	1.40069e-58	0.357502	0.738	0.272	2.53428e-54	17	ENSTGUG00000004607	1.42975
ENSTGUG00000013515	PTGFRN	NA	protein_coding	1.51949e-58	0.362898	0.864	0.366	2.74921e-54	17	PTGFRN	1.43749
ENSTGUG00000008965	ENSTGUG00000008965	NA	protein_coding	3.02624e-58	0.275093	0.645	0.204	5.47537e-54	17	ENSTGUG00000008965	1.31665
ENSTGUG00000002452	SNX18	100230003	protein_coding	3.10368e-58	0.298836	0.748	0.281	5.61548e-54	17	SNX18	1.34829
ENSTGUG00000008776	LAMB2	NA	protein_coding	4.40648e-58	0.268875	0.575	0.162	7.97265e-54	17	LAMB2	1.30849
ENSTGUG00000009106	ZNF516	NA	protein_coding	5.09935e-58	0.489485	0.95	0.455	9.22626e-54	17	ZNF516	1.63148
ENSTGUG00000012417	ZC3H14	100229542	protein_coding	5.4672e-58	0.252214	0.784	0.3	9.89181e-54	17	ZC3H14	1.28687
ENSTGUG00000026544	PPM1F	NA	protein_coding	5.74614e-58	0.271744	0.698	0.239	1.03965e-53	17	PPM1F	1.31225
ENSTGUG00000003971	CREBBP	100227395	protein_coding	5.98245e-58	0.411131	0.91	0.43	1.0824e-53	17	CREBBP	1.50852
ENSTGUG00000009934	ENSTGUG00000009934	100220027	protein_coding	6.22317e-58	0.270539	0.472	0.111	1.12596e-53	17	ENSTGUG00000009934	1.31067
ENSTGUG00000005730	MAK	100228938	protein_coding	6.48042e-58	0.251338	0.605	0.181	1.1725e-53	17	MAK	1.28574
ENSTGUG00000003191	HERC1	100218363	protein_coding	6.80395e-58	0.341119	0.827	0.33	1.23104e-53	17	HERC1	1.40652
ENSTGUG00000012634	NPAT	NA	protein_coding	7.3596e-58	0.321608	0.797	0.321	1.33157e-53	17	NPAT	1.37934
ENSTGUG00000021863	ORAI2	NA	protein_coding	7.86599e-58	0.326532	0.797	0.323	1.42319e-53	17	ORAI2	1.38615
ENSTGUG00000026458	CHIC2	NA	protein_coding	8.0206e-58	0.289592	0.784	0.297	1.45117e-53	17	CHIC2	1.33588
ENSTGUG00000011064	TMEM87A	NA	protein_coding	9.31416e-58	0.360221	0.91	0.412	1.68521e-53	17	TMEM87A	1.43365
ENSTGUG00000019365	FAM241A	NA	protein_coding	1.08763e-57	0.300757	0.688	0.241	1.96786e-53	17	FAM241A	1.35088
ENSTGUG00000012802	DST	100220178	protein_coding	1.19871e-57	0.568921	0.967	0.493	2.16883e-53	17	DST	1.76636
ENSTGUG00000003925	ENSTGUG00000003925	NA	protein_coding	1.49896e-57	0.35711	0.764	0.289	2.71208e-53	17	ENSTGUG00000003925	1.42919
ENSTGUG00000000708	UBE3C	100228118	protein_coding	1.52187e-57	0.285964	0.668	0.228	2.75351e-53	17	UBE3C	1.33104
ENSTGUG00000023300	ENSTGUG00000023300	NA	protein_coding	1.53368e-57	0.331273	0.714	0.264	2.77489e-53	17	ENSTGUG00000023300	1.39274
ENSTGUG00000018213	WDR92	100225247	protein_coding	1.93435e-57	0.305345	0.897	0.436	3.49981e-53	17	WDR92	1.35709
ENSTGUG00000003304	KIF1B	100534625	protein_coding	1.95044e-57	0.340001	0.854	0.359	3.52893e-53	17	KIF1B	1.40495
ENSTGUG00000002821	GSDME	NA	protein_coding	2.10754e-57	0.264163	0.664	0.217	3.81317e-53	17	GSDME	1.30234
ENSTGUG00000001209	DNAJC1	100228659	protein_coding	2.60041e-57	0.300348	0.884	0.401	4.70493e-53	17	DNAJC1	1.35033
ENSTGUG00000005524	DMRT1	NA	protein_coding	3.00768e-57	0.344899	0.827	0.351	5.44179e-53	17	DMRT1	1.41185
ENSTGUG00000003937	SPTAN1	100217607	protein_coding	3.7964e-57	0.415574	0.897	0.429	6.86883e-53	17	SPTAN1	1.51524
ENSTGUG00000010836	NAB1	100218495	protein_coding	3.92224e-57	0.381052	0.88	0.419	7.09651e-53	17	NAB1	1.46382
ENSTGUG00000000758	ENSTGUG00000000758	NA	protein_coding	4.80873e-57	0.250007	0.641	0.207	8.70043e-53	17	ENSTGUG00000000758	1.28403
ENSTGUG00000001011	ARHGAP12	100225227	protein_coding	4.84126e-57	0.260702	0.844	0.357	8.7593e-53	17	ARHGAP12	1.29784
ENSTGUG00000010667	PDCD4	100226621	protein_coding	7.03334e-57	0.334847	0.874	0.416	1.27254e-52	17	PDCD4	1.39773
ENSTGUG00000011161	DNAJC3	100221840	protein_coding	7.26488e-57	0.32452	0.897	0.395	1.31443e-52	17	DNAJC3	1.38337
ENSTGUG00000011068	TULP4	100225059	protein_coding	7.66404e-57	0.332425	0.93	0.451	1.38666e-52	17	TULP4	1.39435
ENSTGUG00000027712	ENSTGUG00000027712	NA	protein_coding	8.37616e-57	0.301592	0.551	0.154	1.5155e-52	17	ENSTGUG00000027712	1.35201
ENSTGUG00000009185	LAMP1	100219894	protein_coding	8.99287e-57	0.384282	0.963	0.466	1.62708e-52	17	LAMP1	1.46856
ENSTGUG00000000096	RNF38	100230486	protein_coding	1.01246e-56	0.368071	0.844	0.361	1.83184e-52	17	RNF38	1.44494
ENSTGUG00000012921	JAG2	100231610	protein_coding	1.08632e-56	0.344175	0.694	0.242	1.96547e-52	17	JAG2	1.41083
ENSTGUG00000008614	SLC39A6	100220498	protein_coding	1.09496e-56	0.344666	0.867	0.367	1.98111e-52	17	SLC39A6	1.41152
ENSTGUG00000010514	MTMR3	NA	protein_coding	1.10047e-56	0.251054	0.595	0.185	1.99109e-52	17	MTMR3	1.28538
ENSTGUG00000007610	PTRH2	100219433	protein_coding	1.14478e-56	0.30006	0.777	0.319	2.07126e-52	17	PTRH2	1.34994
ENSTGUG00000001068	WAC	100230606	protein_coding	1.22875e-56	0.292275	0.784	0.32	2.22318e-52	17	WAC	1.33947
ENSTGUG00000012462	NRDE2	100230608	protein_coding	1.40043e-56	0.285285	0.864	0.366	2.53379e-52	17	NRDE2	1.33014
ENSTGUG00000016131	USP47	NA	protein_coding	1.41336e-56	0.32508	0.827	0.346	2.55719e-52	17	USP47	1.38414
ENSTGUG00000007206	ZFC3H1	100221825	protein_coding	1.74152e-56	0.331728	0.904	0.405	3.15094e-52	17	ZFC3H1	1.39337
ENSTGUG00000002685	EDA	100220755	protein_coding	1.7697e-56	0.28617	0.704	0.257	3.20192e-52	17	EDA	1.33132
ENSTGUG00000002955	MAST4	NA	protein_coding	1.8274e-56	0.365738	0.784	0.315	3.30632e-52	17	MAST4	1.44158
ENSTGUG00000012697	DYNC2H1	100229193	protein_coding	1.94966e-56	0.320019	0.721	0.263	3.52752e-52	17	DYNC2H1	1.37715
ENSTGUG00000007488	ENSTGUG00000007488	100230008	protein_coding	2.29204e-56	0.271196	0.767	0.299	4.14699e-52	17	ENSTGUG00000007488	1.31153
ENSTGUG00000011725	B3GLCT	NA	protein_coding	2.48169e-56	0.295352	0.618	0.192	4.49011e-52	17	B3GLCT	1.3436
ENSTGUG00000012377	DGKH	100218586	protein_coding	2.55914e-56	0.270394	0.558	0.157	4.63025e-52	17	DGKH	1.31048
ENSTGUG00000012387	SEL1L	100231514	protein_coding	2.67902e-56	0.387879	0.824	0.337	4.84715e-52	17	SEL1L	1.47385
ENSTGUG00000005014	XRCC5	100226577	protein_coding	2.74443e-56	0.316182	0.86	0.392	4.96551e-52	17	XRCC5	1.37188
ENSTGUG00000025063	ENSTGUG00000025063	NA	protein_coding	2.76474e-56	0.253993	0.681	0.239	5.00224e-52	17	ENSTGUG00000025063	1.28916
ENSTGUG00000004895	TTC3	NA	protein_coding	3.80865e-56	0.323837	0.834	0.353	6.891e-52	17	TTC3	1.38242
ENSTGUG00000000146	PIGG	100226630	protein_coding	4.09583e-56	0.292753	0.635	0.206	7.41058e-52	17	PIGG	1.34011
ENSTGUG00000005520	CTTN	100222981	protein_coding	5.16732e-56	0.285564	0.787	0.33	9.34923e-52	17	CTTN	1.33051
ENSTGUG00000007184	ZNF512B	100230627	protein_coding	5.55997e-56	0.251531	0.638	0.206	1.00597e-51	17	ZNF512B	1.28599
ENSTGUG00000022889	MED4	NA	protein_coding	5.96365e-56	0.290581	0.804	0.332	1.079e-51	17	MED4	1.3372
ENSTGUG00000005668	UGGT1	100221505	protein_coding	6.52332e-56	0.251035	0.668	0.225	1.18026e-51	17	UGGT1	1.28536
ENSTGUG00000021703	ENSTGUG00000021703	NA	protein_coding	6.57325e-56	0.277704	0.817	0.345	1.1893e-51	17	ENSTGUG00000021703	1.3201
ENSTGUG00000000437	NSD1	NA	protein_coding	7.03627e-56	0.289384	0.651	0.221	1.27307e-51	17	NSD1	1.3356
ENSTGUG00000010462	SPATS2L	100231904	protein_coding	7.28057e-56	0.262248	0.821	0.336	1.31727e-51	17	SPATS2L	1.29985
ENSTGUG00000003326	TRIM32	NA	protein_coding	7.95796e-56	0.284038	0.761	0.291	1.43983e-51	17	TRIM32	1.32848
ENSTGUG00000027909	NAT8L	NA	protein_coding	8.46655e-56	0.316865	0.615	0.2	1.53185e-51	17	NAT8L	1.37282
ENSTGUG00000012391	MGST1	100190322	protein_coding	9.35772e-56	0.481002	0.947	0.503	1.69309e-51	17	MGST1	1.61769
ENSTGUG00000004469	CLASP1	100224568	protein_coding	1.25488e-55	0.327516	0.834	0.351	2.27046e-51	17	CLASP1	1.38752
ENSTGUG00000007704	WIPI2	100225065	protein_coding	1.30779e-55	0.323765	0.89	0.41	2.36618e-51	17	WIPI2	1.38232
ENSTGUG00000001807	ANK2	751974	protein_coding	1.4508e-55	0.298701	0.688	0.236	2.62494e-51	17	ANK2	1.34811
ENSTGUG00000011067	SERPINI1	100190743	protein_coding	1.47199e-55	0.52845	0.953	0.468	2.66327e-51	17	SERPINI1	1.6963
ENSTGUG00000011746	SPRED1	NA	protein_coding	1.67287e-55	0.26338	0.711	0.259	3.02672e-51	17	SPRED1	1.30132
ENSTGUG00000009565	DNAJC10	100232301	protein_coding	1.6794e-55	0.322136	0.721	0.27	3.03854e-51	17	DNAJC10	1.38007
ENSTGUG00000020824	LANCL2	NA	protein_coding	1.78583e-55	0.330809	0.897	0.4	3.23111e-51	17	LANCL2	1.39209
ENSTGUG00000013100	PHC1	100223084	protein_coding	1.84258e-55	0.334554	0.777	0.306	3.33379e-51	17	PHC1	1.39732
ENSTGUG00000002996	ATXN7L1	100222578	protein_coding	1.8818e-55	0.28274	0.581	0.179	3.40474e-51	17	ATXN7L1	1.32676
ENSTGUG00000024506	TSPAN4	NA	protein_coding	2.09423e-55	0.286848	0.545	0.154	3.7891e-51	17	TSPAN4	1.33222
ENSTGUG00000028368	PIGF	NA	protein_coding	2.22236e-55	0.25586	0.515	0.137	4.02092e-51	17	PIGF	1.29157
ENSTGUG00000010377	CELF1	100226859	protein_coding	2.27087e-55	0.389477	0.91	0.413	4.10869e-51	17	CELF1	1.47621
ENSTGUG00000004526	DTX2	NA	protein_coding	2.45817e-55	0.286676	0.571	0.175	4.44756e-51	17	DTX2	1.33199
ENSTGUG00000007658	RNF216	NA	protein_coding	2.87636e-55	0.303553	0.814	0.334	5.20419e-51	17	RNF216	1.35466
ENSTGUG00000011886	DTD2	100227685	protein_coding	3.60036e-55	0.361083	0.857	0.402	6.51413e-51	17	DTD2	1.43488
ENSTGUG00000004250	KLHL36	100228903	protein_coding	3.7771e-55	0.310333	0.728	0.284	6.83391e-51	17	KLHL36	1.36388
ENSTGUG00000003862	ALG12	100228059	protein_coding	3.96396e-55	0.303703	0.841	0.353	7.17198e-51	17	ALG12	1.35487
ENSTGUG00000004689	PTPN4	NA	protein_coding	4.16123e-55	0.314239	0.854	0.365	7.52891e-51	17	PTPN4	1.36922
ENSTGUG00000002286	ENSTGUG00000002286	100222892	protein_coding	4.19627e-55	0.273496	0.797	0.323	7.59231e-51	17	ENSTGUG00000002286	1.31455
ENSTGUG00000005020	COX10	100229692	protein_coding	4.27379e-55	0.29059	0.585	0.179	7.73257e-51	17	COX10	1.33722
ENSTGUG00000002480	MTREX	100229654	protein_coding	4.28132e-55	0.308989	0.841	0.365	7.7462e-51	17	MTREX	1.36205
ENSTGUG00000011889	ENSTGUG00000011889	100224067	protein_coding	4.33203e-55	0.270679	0.671	0.229	7.83794e-51	17	ENSTGUG00000011889	1.31085
ENSTGUG00000020048	SAMD8	NA	protein_coding	4.65383e-55	0.379067	0.86	0.37	8.42018e-51	17	SAMD8	1.46092
ENSTGUG00000002992	ENSTGUG00000002992	NA	protein_coding	4.90733e-55	0.491146	0.924	0.498	8.87882e-51	17	ENSTGUG00000002992	1.63419
ENSTGUG00000013451	RNF169	NA	protein_coding	5.76585e-55	0.254344	0.568	0.166	1.04322e-50	17	RNF169	1.28962
ENSTGUG00000012633	KDM5A	100226987	protein_coding	5.78321e-55	0.306613	0.864	0.357	1.04636e-50	17	KDM5A	1.35881
ENSTGUG00000013609	IFT57	NA	protein_coding	7.0859e-55	0.40892	0.977	0.536	1.28205e-50	17	IFT57	1.50519
ENSTGUG00000001904	TMEM209	100227755	protein_coding	8.29271e-55	0.321236	0.588	0.183	1.5004e-50	17	TMEM209	1.37883
ENSTGUG00000002198	NUDT5	100227819	protein_coding	8.78913e-55	0.318552	0.874	0.428	1.59022e-50	17	NUDT5	1.37514
ENSTGUG00000023729	ENSTGUG00000023729	NA	protein_coding	1.18925e-54	0.277641	0.718	0.257	2.1517e-50	17	ENSTGUG00000023729	1.32001
ENSTGUG00000020949	BCL2L13	NA	protein_coding	1.52906e-54	0.38939	0.973	0.478	2.76653e-50	17	BCL2L13	1.47608
ENSTGUG00000006607	TEX264	100223037	protein_coding	1.7351e-54	0.290557	0.854	0.401	3.13931e-50	17	TEX264	1.33717
ENSTGUG00000008082	GNAS	NA	protein_coding	1.75254e-54	0.377928	0.947	0.467	3.17086e-50	17	GNAS	1.45926
ENSTGUG00000002047	NIPBL	NA	protein_coding	2.07063e-54	0.442088	0.953	0.452	3.74639e-50	17	NIPBL	1.55595
ENSTGUG00000011675	INPP5A	NA	protein_coding	2.36599e-54	0.26875	0.728	0.278	4.28079e-50	17	INPP5A	1.30833
ENSTGUG00000004803	MORC3	100228352	protein_coding	2.6493e-54	0.360917	0.854	0.393	4.79339e-50	17	MORC3	1.43464
ENSTGUG00000006887	DMD	100228890	protein_coding	2.8909e-54	0.387256	0.897	0.434	5.2305e-50	17	DMD	1.47293
ENSTGUG00000006142	TNRC6A	100219713	protein_coding	3.191e-54	0.296411	0.837	0.348	5.77348e-50	17	TNRC6A	1.34502
ENSTGUG00000010510	CYFIP1	100219878	protein_coding	3.44511e-54	0.257318	0.831	0.345	6.23324e-50	17	CYFIP1	1.29346
ENSTGUG00000009074	ZNF236	100220491	protein_coding	3.6148e-54	0.251499	0.654	0.232	6.54026e-50	17	ZNF236	1.28595
ENSTGUG00000000501	ENSTGUG00000000501	NA	protein_coding	4.2542e-54	0.261246	0.658	0.228	7.69713e-50	17	ENSTGUG00000000501	1.29855
ENSTGUG00000005436	CDK2AP1	NA	protein_coding	4.41631e-54	0.289622	0.831	0.367	7.99043e-50	17	CDK2AP1	1.33592
ENSTGUG00000003335	NR1D2	100218788	protein_coding	5.23191e-54	0.325489	0.847	0.369	9.4661e-50	17	NR1D2	1.38471
ENSTGUG00000010991	DDRGK1	100224405	protein_coding	5.30526e-54	0.406485	0.963	0.476	9.59881e-50	17	DDRGK1	1.50153
ENSTGUG00000006251	RPRD1B	NA	protein_coding	6.63346e-54	0.333021	0.831	0.36	1.20019e-49	17	RPRD1B	1.39518
ENSTGUG00000002680	ENSTGUG00000002680	NA	pseudogene	8.11832e-54	0.285058	0.694	0.249	1.46885e-49	17	ENSTGUG00000002680	1.32984
ENSTGUG00000002303	NNT	100228078	protein_coding	8.58598e-54	0.271883	0.741	0.286	1.55346e-49	17	NNT	1.31243
ENSTGUG00000007507	USP8	100222557	protein_coding	8.87793e-54	0.351926	0.917	0.444	1.60628e-49	17	USP8	1.4218
ENSTGUG00000011096	SNX9	100225096	protein_coding	9.247e-54	0.267876	0.787	0.332	1.67306e-49	17	SNX9	1.30719
ENSTGUG00000004476	CAMSAP2	100226722	protein_coding	9.74147e-54	0.272216	0.801	0.318	1.76252e-49	17	CAMSAP2	1.31287
ENSTGUG00000012904	AKT1	100232504	protein_coding	1.08929e-53	0.266262	0.811	0.344	1.97085e-49	17	AKT1	1.30508
ENSTGUG00000013519	ADPRH	100226233	protein_coding	1.12485e-53	0.261684	0.601	0.193	2.0352e-49	17	ADPRH	1.29912
ENSTGUG00000002911	KMT2E	100226399	protein_coding	1.14713e-53	0.258946	0.867	0.382	2.0755e-49	17	KMT2E	1.29556
ENSTGUG00000002036	KDSR	100227804	protein_coding	1.16677e-53	0.310637	0.844	0.366	2.11104e-49	17	KDSR	1.36429
ENSTGUG00000010758	MEP1B	100227825	protein_coding	1.30185e-53	0.37336	0.917	0.442	2.35543e-49	17	MEP1B	1.45261
ENSTGUG00000011795	STXBP6	100226852	protein_coding	1.34531e-53	0.288956	0.877	0.399	2.43406e-49	17	STXBP6	1.33503
ENSTGUG00000000924	CUL2	100221330	protein_coding	1.55107e-53	0.277262	0.841	0.359	2.80634e-49	17	CUL2	1.31951
ENSTGUG00000004484	LRWD1	100226212	protein_coding	1.558e-53	0.316819	0.817	0.358	2.81889e-49	17	LRWD1	1.37275
ENSTGUG00000010007	BTRC	100220854	protein_coding	2.07902e-53	0.281451	0.797	0.337	3.76157e-49	17	BTRC	1.32505
ENSTGUG00000018986	CDKN2AIP	NA	protein_coding	2.39349e-53	0.260197	0.824	0.365	4.33054e-49	17	CDKN2AIP	1.29719
ENSTGUG00000010994	EHD4	100223908	protein_coding	2.5226e-53	0.289032	0.734	0.283	4.56414e-49	17	EHD4	1.33513
ENSTGUG00000012435	ENSTGUG00000012435	NA	protein_coding	2.63095e-53	0.344412	0.827	0.357	4.76018e-49	17	ENSTGUG00000012435	1.41116
ENSTGUG00000008647	N4BP1	100225669	protein_coding	2.73211e-53	0.256654	0.814	0.345	4.9432e-49	17	N4BP1	1.2926
ENSTGUG00000005154	RTCA	100226387	protein_coding	2.79928e-53	0.293936	0.814	0.361	5.06474e-49	17	RTCA	1.3417
ENSTGUG00000007963	CEP290	100223779	protein_coding	3.67506e-53	0.289175	0.877	0.39	6.64929e-49	17	CEP290	1.33533
ENSTGUG00000003040	HACL1	NA	protein_coding	3.7861e-53	0.253094	0.668	0.232	6.85019e-49	17	HACL1	1.288
ENSTGUG00000011354	PARP12	NA	protein_coding	4.19843e-53	0.267639	0.605	0.2	7.59621e-49	17	PARP12	1.30687
ENSTGUG00000023139	FUNDC2	NA	protein_coding	5.14719e-53	0.437716	0.917	0.467	9.31281e-49	17	FUNDC2	1.54917
ENSTGUG00000012522	ASAP1	NA	protein_coding	5.18422e-53	0.280484	0.664	0.231	9.37981e-49	17	ASAP1	1.32377
ENSTGUG00000013089	TRIB2	100218272	protein_coding	5.27834e-53	0.263974	0.804	0.327	9.55009e-49	17	TRIB2	1.30209
ENSTGUG00000005050	ENSTGUG00000005050	100218366	protein_coding	5.29574e-53	0.314764	0.744	0.291	9.58159e-49	17	ENSTGUG00000005050	1.36994
ENSTGUG00000008809	CLTCL1	100228504	protein_coding	5.31712e-53	0.330277	0.85	0.379	9.62026e-49	17	CLTCL1	1.39135
ENSTGUG00000008793	UBE2K	NA	protein_coding	5.34699e-53	0.285106	0.857	0.391	9.67431e-49	17	UBE2K	1.3299
ENSTGUG00000011311	PLEKHA1	100217594	protein_coding	5.97153e-53	0.370081	0.914	0.464	1.08043e-48	17	PLEKHA1	1.44785
ENSTGUG00000027790	ENSTGUG00000027790	NA	protein_coding	7.011e-53	0.36226	0.904	0.423	1.2685e-48	17	ENSTGUG00000027790	1.43657
ENSTGUG00000002684	OTUD4	100225453	protein_coding	7.22753e-53	0.268854	0.754	0.291	1.30768e-48	17	OTUD4	1.30846
ENSTGUG00000003945	HK1	100226456	protein_coding	7.3773e-53	0.362001	0.877	0.408	1.33477e-48	17	HK1	1.4362
ENSTGUG00000009846	PHRF1	NA	protein_coding	7.67599e-53	0.291943	0.847	0.364	1.38882e-48	17	PHRF1	1.33903
ENSTGUG00000011248	RDX	100228191	protein_coding	7.99704e-53	0.482562	0.983	0.595	1.4469e-48	17	RDX	1.62022
ENSTGUG00000006103	SLC38A1	100228029	protein_coding	8.09316e-53	0.317758	0.897	0.403	1.4643e-48	17	SLC38A1	1.37404
ENSTGUG00000001458	SMU1	100217867	protein_coding	8.59165e-53	0.3652	0.821	0.375	1.55449e-48	17	SMU1	1.4408
ENSTGUG00000020528	ENSTGUG00000020528	NA	protein_coding	9.53567e-53	0.35235	0.907	0.465	1.72529e-48	17	ENSTGUG00000020528	1.42241
ENSTGUG00000009280	PTPRG	NA	protein_coding	1.14754e-52	0.286427	0.621	0.206	2.07625e-48	17	PTPRG	1.33166
ENSTGUG00000008760	DIPK2A	NA	protein_coding	1.26129e-52	0.274872	0.651	0.227	2.28206e-48	17	DIPK2A	1.31636
ENSTGUG00000001394	SEPTIN8	100222930	protein_coding	1.2869e-52	0.285211	0.821	0.362	2.32839e-48	17	SEPTIN8	1.33004
ENSTGUG00000000047	DPYSL3	100230958	protein_coding	1.64687e-52	0.450611	0.953	0.577	2.97968e-48	17	DPYSL3	1.56927
ENSTGUG00000002569	IL6ST	100226842	protein_coding	1.77143e-52	0.295896	0.704	0.264	3.20505e-48	17	IL6ST	1.34433
ENSTGUG00000019742	DNAAF1	NA	protein_coding	3.29265e-52	0.253603	0.625	0.204	5.95739e-48	17	DNAAF1	1.28866
ENSTGUG00000007518	ARFGAP1	100225747	protein_coding	3.96036e-52	0.256858	0.738	0.283	7.16548e-48	17	ARFGAP1	1.29286
ENSTGUG00000027549	TMEM38B	NA	protein_coding	4.27151e-52	0.3638	0.731	0.289	7.72845e-48	17	TMEM38B	1.43879
ENSTGUG00000003059	PLS3	100232318	protein_coding	4.50982e-52	0.303314	0.887	0.406	8.15962e-48	17	PLS3	1.35434
ENSTGUG00000006408	CAMSAP1	100230747	protein_coding	5.18324e-52	0.279524	0.834	0.344	9.37804e-48	17	CAMSAP1	1.3225
ENSTGUG00000009584	RAB11FIP4	100222665	protein_coding	5.58594e-52	0.279428	0.701	0.271	1.01066e-47	17	RAB11FIP4	1.32237
ENSTGUG00000029097	YPEL5	NA	protein_coding	5.59772e-52	0.356234	0.91	0.456	1.0128e-47	17	YPEL5	1.42794
ENSTGUG00000026254	ENSTGUG00000026254	NA	lncRNA	5.95876e-52	0.276841	0.837	0.357	1.07812e-47	17	ENSTGUG00000026254	1.31896
ENSTGUG00000006560	CPD	100219416	protein_coding	6.08567e-52	0.293354	0.724	0.283	1.10108e-47	17	CPD	1.34092
ENSTGUG00000029569	LIN7C	NA	protein_coding	6.43726e-52	0.304692	0.791	0.358	1.16469e-47	17	LIN7C	1.35621
ENSTGUG00000009007	ENSTGUG00000009007	100219143	protein_coding	6.60926e-52	0.255499	0.804	0.323	1.19581e-47	17	ENSTGUG00000009007	1.29111
ENSTGUG00000011556	ATP6V1D	100218128	protein_coding	8.50076e-52	0.293725	0.904	0.443	1.53804e-47	17	ATP6V1D	1.34141
ENSTGUG00000013600	NECTIN3	NA	protein_coding	9.00707e-52	0.296329	0.907	0.403	1.62965e-47	17	NECTIN3	1.34491
ENSTGUG00000025113	CNIH4	NA	protein_coding	1.00585e-51	0.300467	0.904	0.45	1.81988e-47	17	CNIH4	1.35049
ENSTGUG00000007001	CCDC88A	100220912	protein_coding	1.29825e-51	0.311195	0.897	0.42	2.34892e-47	17	CCDC88A	1.36506
ENSTGUG00000007941	GRB10	100224775	protein_coding	1.55033e-51	0.28567	0.628	0.223	2.80502e-47	17	GRB10	1.33065
ENSTGUG00000009714	NAGA	100229129	protein_coding	1.83047e-51	0.266322	0.468	0.12	3.31187e-47	17	NAGA	1.30515
ENSTGUG00000005276	SASS6	100223511	protein_coding	1.94436e-51	0.295077	0.89	0.427	3.51793e-47	17	SASS6	1.34323
ENSTGUG00000008086	TMEM245	NA	protein_coding	2.15108e-51	0.295385	0.824	0.344	3.89196e-47	17	TMEM245	1.34364
ENSTGUG00000011287	NSMCE4A	100224423	protein_coding	2.51281e-51	0.274016	0.854	0.407	4.54644e-47	17	NSMCE4A	1.31524
ENSTGUG00000009952	CNOT11	NA	protein_coding	3.2373e-51	0.268207	0.738	0.31	5.85725e-47	17	CNOT11	1.30762
ENSTGUG00000016708	SLC19A1	NA	protein_coding	3.8368e-51	0.252942	0.744	0.302	6.94192e-47	17	SLC19A1	1.28781
ENSTGUG00000012188	INTS13	100218259	protein_coding	4.36223e-51	0.322896	0.89	0.418	7.89257e-47	17	INTS13	1.38112
ENSTGUG00000007695	PHKA2	100222170	protein_coding	5.57734e-51	0.271017	0.581	0.187	1.00911e-46	17	PHKA2	1.3113
ENSTGUG00000025666	HACD2	NA	protein_coding	5.7949e-51	0.286925	0.904	0.41	1.04847e-46	17	HACD2	1.33232
ENSTGUG00000002183	ENSTGUG00000002183	100217728	protein_coding	6.76188e-51	0.267522	0.837	0.363	1.22343e-46	17	ENSTGUG00000002183	1.30672
ENSTGUG00000001213	PPT1	100190233	protein_coding	6.81503e-51	0.32647	0.887	0.418	1.23304e-46	17	PPT1	1.38607
ENSTGUG00000013016	CPSF3	100221106	protein_coding	7.34376e-51	0.2764	0.728	0.286	1.32871e-46	17	CPSF3	1.31838
ENSTGUG00000005760	ENSTGUG00000005760	100224521	protein_coding	9.34255e-51	0.289919	0.681	0.252	1.69035e-46	17	ENSTGUG00000005760	1.33632
ENSTGUG00000024157	ENSTGUG00000024157	NA	protein_coding	1.01265e-50	0.298181	0.761	0.303	1.83218e-46	17	ENSTGUG00000024157	1.34741
ENSTGUG00000008213	EEA1	100226301	protein_coding	1.02444e-50	0.310493	0.917	0.423	1.85352e-46	17	EEA1	1.3641
ENSTGUG00000006054	JARID2	100230783	protein_coding	1.23722e-50	0.352417	0.831	0.388	2.2385e-46	17	JARID2	1.4225
ENSTGUG00000010912	CCDC28A	100190707	protein_coding	1.26372e-50	0.251777	0.797	0.333	2.28644e-46	17	CCDC28A	1.28631
ENSTGUG00000010378	SLK	100228589	protein_coding	1.35904e-50	0.345957	0.887	0.405	2.45892e-46	17	SLK	1.41334
ENSTGUG00000018247	FEM1A	100228155	protein_coding	1.65185e-50	0.253169	0.791	0.33	2.9887e-46	17	FEM1A	1.2881
ENSTGUG00000007028	ENSTGUG00000007028	100190404	protein_coding	1.66785e-50	0.315616	0.857	0.429	3.01763e-46	17	ENSTGUG00000007028	1.3711
ENSTGUG00000010773	TBL1XR1	100224075	protein_coding	2.23232e-50	0.348455	0.811	0.361	4.03894e-46	17	TBL1XR1	1.41688
ENSTGUG00000000468	ENSTGUG00000000468	100218023	protein_coding	2.49818e-50	0.366136	0.917	0.449	4.51995e-46	17	ENSTGUG00000000468	1.44215
ENSTGUG00000011245	SSR3	100190184	protein_coding	3.31399e-50	0.575769	0.977	0.605	5.996e-46	17	SSR3	1.7785
ENSTGUG00000005722	ENSTGUG00000005722	100230322	protein_coding	5.55125e-50	0.253424	0.329	0.057	1.00439e-45	17	ENSTGUG00000005722	1.28843
ENSTGUG00000004255	ENSTGUG00000004255	NA	protein_coding	5.82609e-50	0.342381	0.877	0.417	1.05411e-45	17	ENSTGUG00000004255	1.4083
ENSTGUG00000007935	CCDC117	NA	protein_coding	6.89717e-50	0.257958	0.814	0.341	1.2479e-45	17	CCDC117	1.29428
ENSTGUG00000025748	RSPH6A	NA	protein_coding	8.26023e-50	0.291084	0.834	0.359	1.49452e-45	17	RSPH6A	1.33788
ENSTGUG00000009890	INO80D	100223339	protein_coding	8.96187e-50	0.252137	0.508	0.145	1.62147e-45	17	INO80D	1.28677
ENSTGUG00000008664	SIAH1	NA	protein_coding	9.27374e-50	0.282698	0.874	0.416	1.6779e-45	17	SIAH1	1.32671
ENSTGUG00000024960	ACER3	NA	protein_coding	1.11814e-49	0.267728	0.678	0.257	2.02305e-45	17	ACER3	1.30699
ENSTGUG00000025967	MTPN	NA	protein_coding	1.52251e-49	0.280998	0.887	0.41	2.75467e-45	17	MTPN	1.32445
ENSTGUG00000029212	ENSTGUG00000029212	NA	lncRNA	1.74454e-49	0.368477	0.894	0.433	3.15639e-45	17	ENSTGUG00000029212	1.44553
ENSTGUG00000006070	ARID2	100222266	protein_coding	1.87036e-49	0.275271	0.728	0.289	3.38404e-45	17	ARID2	1.31689
ENSTGUG00000002692	PHTF2	NA	protein_coding	2.24385e-49	0.294681	0.797	0.338	4.05979e-45	17	PHTF2	1.3427
ENSTGUG00000003809	TOPAZ1	NA	protein_coding	2.39641e-49	0.379676	0.874	0.414	4.33582e-45	17	TOPAZ1	1.46181
ENSTGUG00000002577	NR3C2	751776	protein_coding	2.57574e-49	0.265429	0.681	0.259	4.66029e-45	17	NR3C2	1.30399
ENSTGUG00000000523	NFRKB	100228188	protein_coding	2.73564e-49	0.264925	0.774	0.314	4.9496e-45	17	NFRKB	1.30333
ENSTGUG00000013092	NBAS	100219235	protein_coding	2.82732e-49	0.328523	0.811	0.365	5.11546e-45	17	NBAS	1.38892
ENSTGUG00000027784	TRAPPC8	NA	protein_coding	3.0124e-49	0.263237	0.694	0.257	5.45034e-45	17	TRAPPC8	1.30114
ENSTGUG00000012874	ENSTGUG00000012874	100221872	protein_coding	3.07081e-49	0.306447	0.924	0.47	5.55601e-45	17	ENSTGUG00000012874	1.35859
ENSTGUG00000012703	CDKN1B	100190046	protein_coding	3.4676e-49	0.262513	0.714	0.299	6.27393e-45	17	CDKN1B	1.30019
ENSTGUG00000000171	RNF14	100225291	protein_coding	4.10344e-49	0.354142	0.96	0.517	7.42435e-45	17	RNF14	1.42496
ENSTGUG00000012282	CCNC	100222499	protein_coding	4.5245e-49	0.262989	0.767	0.328	8.18617e-45	17	CCNC	1.30081
ENSTGUG00000001310	ENSTGUG00000001310	NA	protein_coding	4.73464e-49	0.265185	0.661	0.244	8.56638e-45	17	ENSTGUG00000001310	1.30367
ENSTGUG00000007294	TM9SF3	100218411	protein_coding	4.74267e-49	0.289319	0.874	0.411	8.58091e-45	17	TM9SF3	1.33552
ENSTGUG00000008720	LMTK2	100218381	protein_coding	6.06591e-49	0.276283	0.585	0.192	1.09751e-44	17	LMTK2	1.31822
ENSTGUG00000028060	VPS37B	NA	protein_coding	6.48482e-49	0.251741	0.654	0.241	1.1733e-44	17	VPS37B	1.28626
ENSTGUG00000012843	VSTM5	NA	protein_coding	8.87524e-49	0.253631	0.671	0.251	1.6058e-44	17	VSTM5	1.2887
ENSTGUG00000011745	WWP1	100219204	protein_coding	1.16193e-48	0.267819	0.9	0.435	2.10228e-44	17	WWP1	1.30711
ENSTGUG00000027852	DCP2	NA	protein_coding	1.18137e-48	0.309427	0.87	0.385	2.13746e-44	17	DCP2	1.36264
ENSTGUG00000001279	ECPAS	100219843	protein_coding	1.66532e-48	0.256533	0.797	0.359	3.01306e-44	17	ECPAS	1.29244
ENSTGUG00000020219	ELOVL4	NA	protein_coding	1.79721e-48	0.290975	0.827	0.355	3.25169e-44	17	ELOVL4	1.33773
ENSTGUG00000001840	UGT8	NA	protein_coding	1.86006e-48	0.269782	0.684	0.265	3.36541e-44	17	UGT8	1.30968
ENSTGUG00000005401	FRRS1	100225507	protein_coding	1.86743e-48	0.270557	0.482	0.131	3.37875e-44	17	FRRS1	1.31069
ENSTGUG00000004306	RABEP1	100230982	protein_coding	2.45842e-48	0.279058	0.937	0.474	4.44802e-44	17	RABEP1	1.32188
ENSTGUG00000027937	HDAC5	NA	protein_coding	2.47619e-48	0.263252	0.578	0.189	4.48018e-44	17	HDAC5	1.30115
ENSTGUG00000005179	TMEM131L	100219691	protein_coding	2.56311e-48	0.267627	0.767	0.31	4.63743e-44	17	TMEM131L	1.30686
ENSTGUG00000008691	STRN	100225477	protein_coding	2.68101e-48	0.310085	0.817	0.35	4.85076e-44	17	STRN	1.36354
ENSTGUG00000004305	DNAJC13	100231225	protein_coding	2.86964e-48	0.293362	0.671	0.256	5.19203e-44	17	DNAJC13	1.34093
ENSTGUG00000012592	PHIP	100225915	protein_coding	2.91387e-48	0.283629	0.821	0.37	5.27207e-44	17	PHIP	1.32794
ENSTGUG00000011300	TACC2	100220486	protein_coding	3.3944e-48	0.259835	0.628	0.222	6.14149e-44	17	TACC2	1.29672
ENSTGUG00000024814	TMEM41B	NA	protein_coding	4.18388e-48	0.254032	0.651	0.248	7.5699e-44	17	TMEM41B	1.28921
ENSTGUG00000010620	CDH2	100229697	protein_coding	5.51193e-48	0.420766	0.944	0.469	9.97273e-44	17	CDH2	1.52313
ENSTGUG00000010859	TPP2	100221846	protein_coding	9.28014e-48	0.274237	0.867	0.405	1.67906e-43	17	TPP2	1.31553
ENSTGUG00000007174	IL17RD	NA	protein_coding	1.22344e-47	0.265232	0.385	0.087	2.21358e-43	17	IL17RD	1.30373
ENSTGUG00000028508	ENSTGUG00000028508	NA	protein_coding	1.25592e-47	0.385137	0.98	0.485	2.27233e-43	17	ENSTGUG00000028508	1.46982
ENSTGUG00000003717	SWI5	NA	protein_coding	1.26837e-47	0.293462	0.837	0.402	2.29487e-43	17	SWI5	1.34106
ENSTGUG00000009153	TMEM159	100190476	protein_coding	1.31071e-47	0.312683	0.88	0.448	2.37147e-43	17	TMEM159	1.36709
ENSTGUG00000001447	RLF	NA	protein_coding	1.36022e-47	0.299675	0.827	0.374	2.46104e-43	17	RLF	1.34942
ENSTGUG00000004835	TNKS	100220683	protein_coding	1.51637e-47	0.254452	0.771	0.317	2.74356e-43	17	TNKS	1.28975
ENSTGUG00000013344	KPNA1	100224021	protein_coding	1.55049e-47	0.254502	0.754	0.311	2.80531e-43	17	KPNA1	1.28982
ENSTGUG00000010074	LPIN2	100230735	protein_coding	1.85074e-47	0.346041	0.953	0.515	3.34854e-43	17	LPIN2	1.41346
ENSTGUG00000007474	LRCH2	NA	protein_coding	2.07429e-47	0.254779	0.701	0.275	3.75301e-43	17	LRCH2	1.29018
ENSTGUG00000012488	MTSS1	100231280	protein_coding	2.13283e-47	0.286592	0.844	0.379	3.85893e-43	17	MTSS1	1.33188
ENSTGUG00000006646	BCOR	100224164	protein_coding	2.44076e-47	0.309962	0.718	0.29	4.41607e-43	17	BCOR	1.36337
ENSTGUG00000001112	ENSTGUG00000001112	NA	protein_coding	2.52809e-47	0.257054	0.771	0.328	4.57407e-43	17	ENSTGUG00000001112	1.29311
ENSTGUG00000010846	TOM1	100223475	protein_coding	2.9168e-47	0.251779	0.621	0.219	5.27737e-43	17	TOM1	1.28631
ENSTGUG00000006187	SEC16A	NA	protein_coding	3.33636e-47	0.266516	0.791	0.34	6.03647e-43	17	SEC16A	1.30541
ENSTGUG00000004136	VGLL4	100232714	protein_coding	3.69488e-47	0.266577	0.831	0.383	6.68514e-43	17	VGLL4	1.30549
ENSTGUG00000008908	SCYL2	100222427	protein_coding	5.19427e-47	0.257593	0.671	0.25	9.39799e-43	17	SCYL2	1.29381
ENSTGUG00000009178	FBXO15	100231126	protein_coding	6.07609e-47	0.253225	0.711	0.294	1.09935e-42	17	FBXO15	1.28817
ENSTGUG00000021664	ENSTGUG00000021664	NA	lncRNA	9.18774e-47	0.274332	0.827	0.367	1.66234e-42	17	ENSTGUG00000021664	1.31565
ENSTGUG00000003924	RERE	NA	protein_coding	9.23186e-47	0.27112	0.764	0.336	1.67032e-42	17	RERE	1.31143
ENSTGUG00000006091	SCAF11	NA	protein_coding	9.65981e-47	0.394277	0.95	0.481	1.74775e-42	17	SCAF11	1.48331
ENSTGUG00000022935	ENSTGUG00000022935	NA	lncRNA	1.09269e-46	0.259676	0.674	0.253	1.977e-42	17	ENSTGUG00000022935	1.29651
ENSTGUG00000007087	ENSTGUG00000007087	NA	protein_coding	1.15655e-46	0.272257	0.927	0.457	2.09254e-42	17	ENSTGUG00000007087	1.31292
ENSTGUG00000018126	ENSTGUG00000018126	101232889	protein_coding	1.23685e-46	0.328292	0.91	0.432	2.23782e-42	17	ENSTGUG00000018126	1.3886
ENSTGUG00000018770	KIAA2013	NA	protein_coding	1.28464e-46	0.29993	0.897	0.408	2.3243e-42	17	KIAA2013	1.34976
ENSTGUG00000007999	FHOD3	NA	protein_coding	1.29602e-46	0.265793	0.711	0.286	2.34488e-42	17	FHOD3	1.30447
ENSTGUG00000004956	BFAR	100223595	protein_coding	1.34112e-46	0.253135	0.777	0.337	2.42649e-42	17	BFAR	1.28806
ENSTGUG00000005192	CYB5R2	100226232	protein_coding	2.82032e-46	0.312726	0.907	0.438	5.10281e-42	17	CYB5R2	1.36715
ENSTGUG00000008087	ATP2B1	100219974	protein_coding	3.8035e-46	0.347069	0.94	0.453	6.88167e-42	17	ATP2B1	1.41491
ENSTGUG00000012099	UBR5	100228850	protein_coding	4.08925e-46	0.279873	0.731	0.311	7.39867e-42	17	UBR5	1.32296
ENSTGUG00000018773	SHISA5	NA	protein_coding	4.45255e-46	0.353358	0.937	0.459	8.056e-42	17	SHISA5	1.42384
ENSTGUG00000012929	HSPA2	100220962	protein_coding	4.67622e-46	0.388758	0.897	0.474	8.46068e-42	17	HSPA2	1.47515
ENSTGUG00000011196	CHD7	100219172	protein_coding	4.81045e-46	0.271317	0.894	0.417	8.70356e-42	17	CHD7	1.31169
ENSTGUG00000012079	FIG4	100229159	protein_coding	5.42137e-46	0.250701	0.698	0.274	9.80889e-42	17	FIG4	1.28493
ENSTGUG00000011582	CREB3L2	100219636	protein_coding	6.90914e-46	0.26455	0.807	0.36	1.25007e-41	17	CREB3L2	1.30284
ENSTGUG00000021274	MDM2	NA	protein_coding	9.59211e-46	0.279454	0.831	0.378	1.7355e-41	17	MDM2	1.32241
ENSTGUG00000008831	ENSTGUG00000008831	100220325	protein_coding	1.57853e-45	0.292391	0.827	0.384	2.85603e-41	17	ENSTGUG00000008831	1.33963
ENSTGUG00000003092	NDRG3	100231021	protein_coding	2.34682e-45	0.268798	0.894	0.425	4.24611e-41	17	NDRG3	1.30839
ENSTGUG00000008930	LDHA	100223914	protein_coding	3.12357e-45	0.450161	0.947	0.537	5.65147e-41	17	LDHA	1.56856
ENSTGUG00000012629	SENP6	NA	protein_coding	4.33798e-45	0.258763	0.924	0.458	7.8487e-41	17	SENP6	1.29533
ENSTGUG00000007873	SYAP1	100222152	protein_coding	7.77328e-45	0.257369	0.924	0.461	1.40642e-40	17	SYAP1	1.29352
ENSTGUG00000012719	CCNK	100225831	protein_coding	8.58138e-45	0.265331	0.767	0.347	1.55263e-40	17	CCNK	1.30386
ENSTGUG00000005953	MAGT1	100226591	protein_coding	1.02126e-44	0.369756	0.94	0.459	1.84777e-40	17	MAGT1	1.44738
ENSTGUG00000000976	SLC9A1	NA	protein_coding	1.02362e-44	0.278821	0.738	0.319	1.85204e-40	17	SLC9A1	1.32157
ENSTGUG00000006522	ENSTGUG00000006522	100230862	protein_coding	1.02885e-44	0.329642	0.95	0.46	1.8615e-40	17	ENSTGUG00000006522	1.39047
ENSTGUG00000004360	AMMECR1	100228477	protein_coding	1.15562e-44	0.261103	0.728	0.305	2.09087e-40	17	AMMECR1	1.29836
ENSTGUG00000001443	AKAP9	NA	protein_coding	1.39954e-44	0.368921	0.967	0.49	2.53219e-40	17	AKAP9	1.44617
ENSTGUG00000017302	KIFAP3	NA	protein_coding	2.37227e-44	0.299533	0.92	0.476	4.29215e-40	17	KIFAP3	1.34923
ENSTGUG00000005807	NEXMIF	NA	protein_coding	2.37919e-44	0.260042	0.568	0.192	4.30467e-40	17	NEXMIF	1.29698
ENSTGUG00000026233	CLVS2	NA	protein_coding	2.44489e-44	0.288822	0.585	0.215	4.42353e-40	17	CLVS2	1.33485
ENSTGUG00000005775	RPA1	100230990	protein_coding	2.84036e-44	0.276862	0.771	0.338	5.13907e-40	17	RPA1	1.31898
ENSTGUG00000000134	YIPF5	100229943	protein_coding	3.03416e-44	0.344807	0.944	0.479	5.4897e-40	17	YIPF5	1.41172
ENSTGUG00000024469	SERTAD2	NA	protein_coding	3.03769e-44	0.307273	0.88	0.427	5.49609e-40	17	SERTAD2	1.35971
ENSTGUG00000000698	LMBR1	NA	protein_coding	3.55152e-44	0.282473	0.894	0.43	6.42577e-40	17	LMBR1	1.32641
ENSTGUG00000011900	ARHGAP5	100224793	protein_coding	3.83264e-44	0.262789	0.844	0.387	6.93439e-40	17	ARHGAP5	1.30055
ENSTGUG00000005669	MAP1B	100220659	protein_coding	6.35651e-44	0.330255	0.9	0.456	1.15008e-39	17	MAP1B	1.39132
ENSTGUG00000007683	SCD	100229833	protein_coding	7.48899e-44	0.315344	0.495	0.156	1.35498e-39	17	SCD	1.37073
ENSTGUG00000002128	TAF3	101233630	protein_coding	1.16511e-43	0.351334	0.953	0.532	2.10803e-39	17	TAF3	1.42096
ENSTGUG00000007476	CHD9	100222800	protein_coding	1.22364e-43	0.281832	0.867	0.386	2.21393e-39	17	CHD9	1.32556
ENSTGUG00000006272	GLG1	100232415	protein_coding	1.26091e-43	0.284072	0.831	0.376	2.28136e-39	17	GLG1	1.32853
ENSTGUG00000013588	USP16	100224800	protein_coding	1.40119e-43	0.320017	0.92	0.506	2.53517e-39	17	USP16	1.37715
ENSTGUG00000011864	HECTD1	NA	protein_coding	1.72674e-43	0.294763	0.887	0.43	3.12419e-39	17	HECTD1	1.34281
ENSTGUG00000012469	ZNF292	NA	protein_coding	1.83855e-43	0.286111	0.89	0.413	3.32649e-39	17	ZNF292	1.33124
ENSTGUG00000010138	TNRC6B	NA	protein_coding	2.31946e-43	0.384461	0.953	0.474	4.1966e-39	17	TNRC6B	1.46882
ENSTGUG00000001015	APC	100231767	protein_coding	5.17562e-43	0.305496	0.857	0.399	9.36425e-39	17	APC	1.3573
ENSTGUG00000007426	RBL2	100230395	protein_coding	6.39375e-43	0.25944	0.85	0.405	1.15682e-38	17	RBL2	1.2962
ENSTGUG00000005595	DNAJB9	100223203	protein_coding	9.0597e-43	0.297881	0.807	0.366	1.63917e-38	17	DNAJB9	1.347
ENSTGUG00000007194	APPL1	100226921	protein_coding	9.64739e-43	0.256728	0.754	0.32	1.7455e-38	17	APPL1	1.29269
ENSTGUG00000012978	HIF1A	100226791	protein_coding	1.41091e-42	0.26023	0.87	0.419	2.55276e-38	17	HIF1A	1.29723
ENSTGUG00000000276	NKTR	NA	protein_coding	1.42065e-42	0.281731	0.93	0.467	2.57037e-38	17	NKTR	1.32542
ENSTGUG00000005983	ENSTGUG00000005983	100221241	protein_coding	1.84296e-42	0.288631	0.827	0.372	3.33447e-38	17	ENSTGUG00000005983	1.3346
ENSTGUG00000028035	TMED10	NA	protein_coding	3.59278e-42	0.411015	0.98	0.55	6.50041e-38	17	TMED10	1.50835
ENSTGUG00000017407	HORMAD1	NA	protein_coding	4.02403e-42	0.490386	0.977	0.606	7.28067e-38	17	HORMAD1	1.63295
ENSTGUG00000000245	HOOK3	100232384	protein_coding	4.68132e-42	0.305946	0.97	0.533	8.46992e-38	17	HOOK3	1.35791
ENSTGUG00000006375	CASK	100218327	protein_coding	4.71199e-42	0.283193	0.867	0.422	8.5254e-38	17	CASK	1.32736
ENSTGUG00000009428	ENSTGUG00000009428	100232592	protein_coding	1.25953e-41	0.417465	0.944	0.48	2.27888e-37	17	ENSTGUG00000009428	1.51811
ENSTGUG00000005380	SBNO1	100219947	protein_coding	1.34277e-41	0.377866	0.967	0.536	2.42947e-37	17	SBNO1	1.45917
ENSTGUG00000002940	SRPK2	100232158	protein_coding	1.91795e-41	0.378934	0.977	0.567	3.47015e-37	17	SRPK2	1.46073
ENSTGUG00000019859	ENSTGUG00000019859	NA	lncRNA	2.79141e-41	0.394777	0.917	0.53	5.0505e-37	17	ENSTGUG00000019859	1.48405
ENSTGUG00000006298	NUFIP2	NA	protein_coding	9.43285e-41	0.257777	0.771	0.358	1.70669e-36	17	NUFIP2	1.29405
ENSTGUG00000010329	LRPAP1	100221791	protein_coding	1.13471e-40	0.311255	0.97	0.51	2.05304e-36	17	LRPAP1	1.36514
ENSTGUG00000021615	CCNG1	NA	protein_coding	1.48674e-40	0.257347	0.87	0.444	2.68996e-36	17	CCNG1	1.29349
ENSTGUG00000004806	ENSTGUG00000004806	NA	protein_coding	1.77192e-40	0.263793	0.728	0.316	3.20594e-36	17	ENSTGUG00000004806	1.30186
ENSTGUG00000019056	RSL24D1	NA	protein_coding	1.88513e-40	0.291184	0.904	0.5	3.41076e-36	17	RSL24D1	1.33801
ENSTGUG00000008219	GOLGA3	100228548	protein_coding	2.00226e-40	0.263814	0.937	0.451	3.6227e-36	17	GOLGA3	1.30189
ENSTGUG00000007090	RTN4	100219085	protein_coding	2.01127e-40	0.419579	0.983	0.59	3.63899e-36	17	RTN4	1.52132
ENSTGUG00000009784	ARL6IP5	100229336	protein_coding	3.33671e-40	0.330304	0.927	0.482	6.0371e-36	17	ARL6IP5	1.39139
ENSTGUG00000026898	ENSTGUG00000026898	NA	lncRNA	3.43645e-40	0.333383	0.532	0.187	6.21757e-36	17	ENSTGUG00000026898	1.39568
ENSTGUG00000013380	GSK3B	100224604	protein_coding	3.71146e-40	0.304785	0.92	0.481	6.71514e-36	17	GSK3B	1.35633
ENSTGUG00000007857	RPN1	100230761	protein_coding	4.62986e-40	0.261552	0.957	0.502	8.37681e-36	17	RPN1	1.29894
ENSTGUG00000002085	DDOST	100232145	protein_coding	4.84194e-40	0.294705	0.937	0.478	8.76053e-36	17	DDOST	1.34273
ENSTGUG00000007229	ALKBH5	100228945	protein_coding	6.58035e-40	0.321175	0.917	0.474	1.19058e-35	17	ALKBH5	1.37875
ENSTGUG00000005728	ATP2A2	100227680	protein_coding	7.39765e-40	0.262533	0.867	0.405	1.33846e-35	17	ATP2A2	1.30022
ENSTGUG00000003639	RCN2	100221265	protein_coding	1.3526e-39	0.274285	0.96	0.498	2.44726e-35	17	RCN2	1.31559
ENSTGUG00000012659	CD109	100231679	protein_coding	1.71565e-39	0.266209	0.571	0.207	3.10413e-35	17	CD109	1.30501
ENSTGUG00000005207	JMJD1C	NA	protein_coding	1.7472e-39	0.296475	0.94	0.48	3.1612e-35	17	JMJD1C	1.34511
ENSTGUG00000012687	PAPOLA	100219099	protein_coding	2.35239e-39	0.300321	0.917	0.484	4.25619e-35	17	PAPOLA	1.35029
ENSTGUG00000010958	PTPRA	100223429	protein_coding	3.22582e-39	0.25442	0.797	0.383	5.83648e-35	17	PTPRA	1.28971
ENSTGUG00000023078	ENSTGUG00000023078	NA	lncRNA	3.40838e-39	0.25675	0.455	0.14	6.16679e-35	17	ENSTGUG00000023078	1.29272
ENSTGUG00000002582	ITM2A	100190544	protein_coding	3.9195e-39	0.339128	0.967	0.538	7.09155e-35	17	ITM2A	1.40372
ENSTGUG00000002833	SCD5	100222631	protein_coding	4.50503e-39	0.273027	0.93	0.502	8.15095e-35	17	SCD5	1.31394
ENSTGUG00000006275	SAP30	NA	protein_coding	7.55231e-39	0.454008	0.917	0.563	1.36644e-34	17	SAP30	1.57461
ENSTGUG00000003216	RASEF	NA	protein_coding	1.2201e-38	0.253456	0.555	0.198	2.20752e-34	17	RASEF	1.28847
ENSTGUG00000022984	ENSTGUG00000022984	NA	protein_coding	1.5014e-38	0.540547	0.91	0.533	2.71648e-34	17	ENSTGUG00000022984	1.71695
ENSTGUG00000009872	ENSTGUG00000009872	751984	protein_coding	1.85243e-38	0.269579	0.854	0.417	3.35161e-34	17	ENSTGUG00000009872	1.30941
ENSTGUG00000012283	ENSTGUG00000012283	NA	protein_coding	3.71324e-38	0.256584	0.854	0.458	6.71836e-34	17	ENSTGUG00000012283	1.29251
ENSTGUG00000006185	RBBP6	100220672	protein_coding	1.95178e-37	0.296819	0.934	0.459	3.53136e-33	17	RBBP6	1.34557
ENSTGUG00000001889	GOLGA4	100230559	protein_coding	3.60008e-37	0.295947	0.92	0.473	6.51362e-33	17	GOLGA4	1.3444
ENSTGUG00000026229	ENSTGUG00000026229	NA	lncRNA	8.92854e-37	0.277729	0.937	0.557	1.61544e-32	17	ENSTGUG00000026229	1.32013
ENSTGUG00000010835	BCLAF1	101233982	protein_coding	9.95389e-37	0.298888	0.92	0.49	1.80096e-32	17	BCLAF1	1.34836
ENSTGUG00000006523	RASSF3	100231471	protein_coding	1.50799e-36	0.273131	0.9	0.454	2.72841e-32	17	RASSF3	1.31407
ENSTGUG00000007808	GLO1	100190661	protein_coding	1.84612e-36	0.295786	0.953	0.557	3.34019e-32	17	GLO1	1.34418
ENSTGUG00000012385	CASP8AP2	NA	protein_coding	2.09472e-36	0.388203	0.987	0.565	3.78997e-32	17	CASP8AP2	1.47433
ENSTGUG00000011831	SMC1B	100232651	protein_coding	2.10658e-36	0.31523	0.973	0.608	3.81143e-32	17	SMC1B	1.37057
ENSTGUG00000008994	URI1	100227631	protein_coding	5.02599e-36	0.259413	0.927	0.506	9.09352e-32	17	URI1	1.29617
ENSTGUG00000001945	NET1	100228711	protein_coding	6.74019e-36	0.26572	0.681	0.307	1.2195e-31	17	NET1	1.30437
ENSTGUG00000011194	ENSTGUG00000011194	100190573	protein_coding	4.87826e-35	0.297858	0.811	0.388	8.82624e-31	17	ENSTGUG00000011194	1.34697
ENSTGUG00000009510	TFRC	100219280	protein_coding	7.09452e-35	0.258227	0.821	0.398	1.28361e-30	17	TFRC	1.29463
ENSTGUG00000009535	LSM14A	NA	protein_coding	8.8566e-35	0.2761	0.9	0.484	1.60243e-30	17	LSM14A	1.31798
ENSTGUG00000028180	EXOSC3	NA	protein_coding	1.03778e-34	0.285055	0.944	0.586	1.87765e-30	17	EXOSC3	1.32983
ENSTGUG00000012319	RAD21	100218270	protein_coding	1.62638e-34	0.324459	0.957	0.516	2.9426e-30	17	RAD21	1.38328
ENSTGUG00000005913	FTH1	100220006	protein_coding	1.32158e-33	0.359705	0.977	0.789	2.39113e-29	17	FTH1	1.43291
ENSTGUG00000000780	DDX25	100218615	protein_coding	4.11814e-33	0.257243	0.927	0.537	7.45095e-29	17	DDX25	1.29336
ENSTGUG00000019557	ENSTGUG00000019557	NA	protein_coding	7.43141e-33	0.319773	0.953	0.57	1.34456e-28	17	ENSTGUG00000019557	1.37681
ENSTGUG00000010558	NSD2	100222807	protein_coding	1.47756e-32	0.287135	0.944	0.515	2.67335e-28	17	NSD2	1.3326
ENSTGUG00000006957	SELENOK	100190312	protein_coding	2.02681e-32	0.259183	0.95	0.548	3.66711e-28	17	SELENOK	1.29587
ENSTGUG00000026613	MLEC	NA	protein_coding	4.2793e-32	0.292006	0.953	0.479	7.74253e-28	17	MLEC	1.33911
ENSTGUG00000010099	EIF5B	100230378	protein_coding	2.51144e-30	0.256687	0.99	0.689	4.54395e-26	17	EIF5B	1.29264
ENSTGUG00000028805	COIL	NA	protein_coding	2.60256e-30	0.250191	0.983	0.609	4.70882e-26	17	COIL	1.28427
ENSTGUG00000029008	ENSTGUG00000029008	NA	protein_coding	3.91604e-30	0.276455	0.934	0.588	7.08529e-26	17	ENSTGUG00000029008	1.31845
ENSTGUG00000010610	SMC3	100229422	protein_coding	1.48285e-29	0.266029	0.973	0.558	2.68293e-25	17	SMC3	1.30477
ENSTGUG00000012770	PHF3	100220229	protein_coding	1.18792e-28	0.27306	0.937	0.495	2.1493e-24	17	PHF3	1.31398
ENSTGUG00000009458	RPLP0	100227600	protein_coding	2.49361e-28	0.28545	0.973	0.862	4.51169e-24	17	RPLP0	1.33036
ENSTGUG00000000374	CTDSPL	100232268	protein_coding	2.72817e-28	0.257844	0.944	0.506	4.93607e-24	17	CTDSPL	1.29414
ENSTGUG00000000881	SMC5	NA	protein_coding	4.45825e-28	0.267772	0.967	0.553	8.06631e-24	17	SMC5	1.30705
ENSTGUG00000012299	ZC3H13	100218673	protein_coding	1.79646e-19	0.273184	0.967	0.588	3.25033e-15	17	ZC3H13	1.31414
ENSTGUG00000028027	TMED2	NA	protein_coding	5.05758e-19	0.293902	0.997	0.652	9.15068e-15	17	TMED2	1.34165
ENSTGUG00000012322	TPT1	100190261	protein_coding	8.52135e-13	0.313233	0.99	0.912	1.54177e-08	17	TPT1	1.36784
