# Supplementary material for: Single-Cell RNA Sequencing Revealed the Heterogeneity of Gonadal Primordial Germ Cells in Zebra Finch (Taeniopygia guttata)
Source: Front Cell Dev Biol. 2021 Dec 9;9:791335. doi: 10.3389/fcell.2021.791335 (PMC8695979; doi:10.3389/fcell.2021.791335)
Supplement: Supplementary file 4 [file Table4.XLSX]

## Sheet: c7_go.stat
Supplementary Table 4. Enrichment gene ontology (GO) analysis
source	term_id	term_name	intersections	adjusted_p_value	term_size	query_size	intersection_size	effective_domain_size
GO:MF	GO:0003682	chromatin binding	100225857, 100224650, 100221182, 101234245, 100222961, 100229914, 100222949	0.000220657	294	25	7	12067
GO:CC	GO:0035976	transcription factor AP-1 complex	100222961, 100229914	0.00046992	2	25	2	11014
GO:BP	GO:0031508	pericentric heterochromatin assembly	100225857, 100224650	0.00228097	3	25	2	11452
GO:BP	GO:1902340	negative regulation of chromosome condensation	100225857, 100224650	0.00228097	2	25	2	11452
GO:BP	GO:0031509	subtelomeric heterochromatin assembly	100225857, 100224650	0.00228097	3	25	2	11452
GO:BP	GO:0140462	pericentric heterochromatin organization	100225857, 100224650	0.00228097	3	25	2	11452
GO:BP	GO:0140461	subtelomeric heterochromatin organization	100225857, 100224650	0.00228097	3	25	2	11452
GO:CC	GO:0032993	protein-DNA complex	100225857, 100224650, 100222961, 100222949	0.00306804	98	25	4	11014
GO:BP	GO:0032202	telomere assembly	100225857, 100224650	0.00325416	4	25	2	11452
GO:BP	GO:0060623	regulation of chromosome condensation	100225857, 100224650	0.00325416	4	25	2	11452
GO:BP	GO:0031055	chromatin remodeling at centromere	100225857, 100224650	0.00421271	5	25	2	11452
GO:BP	GO:0090230	regulation of centromere complex assembly	100225857, 100224650	0.00421271	5	25	2	11452
GO:MF	GO:0031492	nucleosomal DNA binding	100225857, 100224650	0.00606228	7	25	2	12067
GO:BP	GO:0034645	cellular macromolecule biosynthetic process	100225857, 100228016, 100223551, 100221892, 100224650, 100217555, 100221182, 100190447, 100220579, 100190647, 100219682, 101234245, 100222961, 100229914, 100222949	0.0073098	2664	25	15	11452
GO:BP	GO:0009059	macromolecule biosynthetic process	100225857, 100228016, 100223551, 100221892, 100224650, 100217555, 100221182, 100190447, 100220579, 100190647, 100219682, 101234245, 100222961, 100229914, 100222949	0.00769352	2696	25	15	11452
GO:MF	GO:0000979	RNA polymerase II core promoter sequence-specific DNA binding	100225857, 100222961	0.0112862	13	25	2	12067
GO:MF	GO:0001067	regulatory region nucleic acid binding	100225857, 100221182, 100190447, 100222961, 100229914, 100222949	0.0112862	498	25	6	12067
GO:MF	GO:0000978	RNA polymerase II cis-regulatory region sequence-specific DNA binding	100225857, 100221182, 100222961, 100229914, 100222949	0.0112862	338	25	5	12067
GO:MF	GO:0000976	transcription regulatory region sequence-specific DNA binding	100225857, 100221182, 100190447, 100222961, 100229914, 100222949	0.0112862	497	25	6	12067
GO:MF	GO:0070412	R-SMAD binding	100222961, 100229914	0.0112862	17	25	2	12067
GO:MF	GO:0031491	nucleosome binding	100225857, 100224650	0.0119891	20	25	2	12067
GO:MF	GO:0000987	cis-regulatory region sequence-specific DNA binding	100225857, 100221182, 100222961, 100229914, 100222949	0.0119891	357	25	5	12067
GO:MF	GO:0001046	core promoter sequence-specific DNA binding	100225857, 100222961	0.0171753	26	25	2	12067
GO:MF	GO:1990837	sequence-specific double-stranded DNA binding	100225857, 100221182, 100190447, 100222961, 100229914, 100222949	0.0171753	617	25	6	12067
GO:MF	GO:0097100	supercoiled DNA binding	100222949	0.0171835	1	25	1	12067
GO:MF	GO:0000977	RNA polymerase II transcription regulatory region sequence-specific DNA binding	100225857, 100221182, 100222961, 100229914, 100222949	0.0171835	423	25	5	12067
GO:MF	GO:0005198	structural molecule activity	100221892, 100220579, 100190647, 100224687, 100223131	0.0171835	441	25	5	12067
GO:MF	GO:0001102	RNA polymerase II activating transcription factor binding	100222961, 100229914	0.0171835	31	25	2	12067
GO:MF	GO:0032448	DNA hairpin binding	100228016	0.0171835	1	25	1	12067
GO:MF	GO:0003690	double-stranded DNA binding	100225857, 100221182, 100190447, 100222961, 100229914, 100222949	0.0171835	654	25	6	12067
GO:BP	GO:0071276	cellular response to cadmium ion	100222961, 100229914	0.0172383	11	25	2	11452
GO:MF	GO:0003676	nucleic acid binding	100225857, 100190553, 100228016, 100224650, 100217555, 100221182, 100190447, 100190390, 100222961, 100229914, 100222949	0.0202456	2199	25	11	12067
GO:CC	GO:0005840	ribosome	100228016, 100221892, 100220579, 100190647	0.0202581	178	25	4	11014
GO:CC	GO:0043232	intracellular non-membrane-bounded organelle	100225857, 100190553, 100190752, 100228016, 100221892, 100224650, 100190447, 100190390, 100220579, 100190647, 100224687, 100223131, 100222949	0.0203222	2448	25	13	11014
GO:CC	GO:0043228	non-membrane-bounded organelle	100225857, 100190553, 100190752, 100228016, 100221892, 100224650, 100190447, 100190390, 100220579, 100190647, 100224687, 100223131, 100222949	0.0203222	2450	25	13	11014
GO:MF	GO:0031490	chromatin DNA binding	100225857, 100224650	0.0209475	41	25	2	12067
GO:MF	GO:0003677	DNA binding	100225857, 100228016, 100224650, 100221182, 100190447, 100222961, 100229914, 100222949	0.0209475	1291	25	8	12067
GO:MF	GO:0061629	RNA polymerase II-specific DNA-binding transcription factor binding	100228016, 100222961, 100229914	0.0209475	152	25	3	12067
GO:MF	GO:1901363	heterocyclic compound binding	100225857, 100190553, 100190494, 100228016, 100224650, 100217555, 100228221, 100221182, 100190447, 100190390, 100224687, 100223131, 100222961, 100229914, 100222949	0.0209475	3838	25	15	12067
GO:MF	GO:0097159	organic cyclic compound binding	100225857, 100190553, 100190494, 100228016, 100224650, 100217555, 100228221, 100221182, 100190447, 100190390, 100224687, 100223131, 100222961, 100229914, 100222949	0.0209475	3874	25	15	12067
GO:MF	GO:0043565	sequence-specific DNA binding	100225857, 100221182, 100190447, 100222961, 100229914, 100222949	0.0209475	719	25	6	12067
GO:MF	GO:0003735	structural constituent of ribosome	100221892, 100220579, 100190647	0.0209475	146	25	3	12067
GO:MF	GO:0033613	activating transcription factor binding	100222961, 100229914	0.0257586	50	25	2	12067
GO:BP	GO:0035994	response to muscle stretch	100222961, 100229914	0.0262221	14	25	2	11452
GO:BP	GO:0042493	response to drug	100222961, 100229914, 100222949	0.0279326	77	25	3	11452
GO:BP	GO:0008584	male gonad development	100225857, 100228016, 100224650	0.0279326	75	25	3	11452
GO:BP	GO:0030261	chromosome condensation	100225857, 100224650	0.0279326	16	25	2	11452
GO:BP	GO:0046686	response to cadmium ion	100222961, 100229914	0.0279326	15	25	2	11452
GO:BP	GO:0046546	development of primary male sexual characteristics	100225857, 100228016, 100224650	0.0279326	76	25	3	11452
GO:MF	GO:0046332	SMAD binding	100222961, 100229914	0.0301591	56	25	2	12067
GO:MF	GO:0008134	transcription factor binding	100228016, 100221182, 100222961, 100229914	0.0301591	360	25	4	12067
GO:MF	GO:0004427	inorganic diphosphatase activity	100190542	0.0301591	3	25	1	12067
GO:BP	GO:0044249	cellular biosynthetic process	100225857, 100228016, 100223551, 100221892, 100224650, 100217555, 100221182, 100190447, 100220579, 100190647, 100219682, 101234245, 100222961, 100229914, 100222949	0.0305763	3233	25	15	11452
GO:BP	GO:0009409	response to cold	100190390, 101234245	0.0305763	20	25	2	11452
GO:BP	GO:0006338	chromatin remodeling	100225857, 100224650, 100222949	0.0305763	83	25	3	11452
GO:BP	GO:0031507	heterochromatin assembly	100225857, 100224650	0.0305763	20	25	2	11452
GO:BP	GO:0045934	negative regulation of nucleobase-containing compound metabolic process	100225857, 100228016, 100223551, 100224650, 100223585, 100190447, 100229914	0.0305763	750	25	7	11452
GO:BP	GO:0034508	centromere complex assembly	100225857, 100224650	0.0305763	20	25	2	11452
GO:BP	GO:0046661	male sex differentiation	100225857, 100228016, 100224650	0.0327343	91	25	3	11452
GO:BP	GO:1901576	organic substance biosynthetic process	100225857, 100228016, 100223551, 100221892, 100224650, 100217555, 100221182, 100190447, 100220579, 100190647, 100219682, 101234245, 100222961, 100229914, 100222949	0.0337722	3284	25	15	11452
GO:BP	GO:0009058	biosynthetic process	100225857, 100228016, 100223551, 100221892, 100224650, 100217555, 100221182, 100190447, 100220579, 100190647, 100219682, 101234245, 100222961, 100229914, 100222949	0.0383678	3332	25	15	11452
GO:MF	GO:0003917	DNA topoisomerase type I (single strand cut, ATP-independent) activity	100222949	0.0388331	4	25	1	12067
GO:CC	GO:0005622	intracellular anatomical structure	100225857, 100190553, 100190494, 100190752, 100228016, 100190085, 100223551, 100190542, 100221892, 100224650, 100217555, 100228221, 100223585, 100221182, 100190447, 100190390, 100220579, 100190647, 100224687, 100190250, 100223131, 100222961, 100229914, 100222949	0.0401175	7883	25	24	11014
GO:BP	GO:0044271	cellular nitrogen compound biosynthetic process	100225857, 100228016, 100223551, 100221892, 100224650, 100217555, 100221182, 100190447, 100220579, 100190647, 101234245, 100222961, 100229914	0.0413128	2617	25	13	11452
GO:BP	GO:0071277	cellular response to calcium ion	100222961, 100229914	0.0413128	26	25	2	11452
GO:MF	GO:0140297	DNA-binding transcription factor binding	100228016, 100222961, 100229914	0.0437014	215	25	3	12067
GO:BP	GO:0035264	multicellular organism growth	100225857, 100224650, 101234245	0.0447346	108	25	3	11452
GO:MF	GO:0005344	oxygen carrier activity	100190494	0.0454624	5	25	1	12067
GO:BP	GO:0097549	chromatin organization involved in negative regulation of transcription	100225857, 100224650	0.0464504	32	25	2	11452
GO:BP	GO:0048513	animal organ development	100225857, 100228016, 100223551, 100224650, 100221182, 100190447, 100219682, 100190250, 100222961, 100229914	0.0464504	1694	25	10	11452
GO:BP	GO:0045892	negative regulation of transcription, DNA-templated	100225857, 100228016, 100223551, 100224650, 100190447, 100229914	0.0464504	627	25	6	11452
GO:BP	GO:2000584	negative regulation of platelet-derived growth factor receptor-alpha signaling pathway	100223551	0.0464504	1	25	1	11452
GO:BP	GO:1903507	negative regulation of nucleic acid-templated transcription	100225857, 100228016, 100223551, 100224650, 100190447, 100229914	0.0464504	638	25	6	11452
GO:BP	GO:0070828	heterochromatin organization	100225857, 100224650	0.0464504	29	25	2	11452
GO:BP	GO:2000642	negative regulation of early endosome to late endosome transport	100190085	0.0464504	1	25	1	11452
GO:BP	GO:0008406	gonad development	100225857, 100228016, 100224650	0.0464504	117	25	3	11452
GO:BP	GO:0045137	development of primary sexual characteristics	100225857, 100228016, 100224650	0.0464504	121	25	3	11452
GO:BP	GO:1902679	negative regulation of RNA biosynthetic process	100225857, 100228016, 100223551, 100224650, 100190447, 100229914	0.0464504	638	25	6	11452
GO:BP	GO:0010467	gene expression	100225857, 100228016, 100223551, 100221892, 100224650, 100217555, 100221182, 100190447, 100220579, 100190647, 101234245, 100222961, 100229914, 100222949	0.0484644	3157	25	14	11452
GO:BP	GO:0051172	negative regulation of nitrogen compound metabolic process	100225857, 100228016, 100190085, 100223551, 100224650, 100223585, 100190447, 100229914	0.0484644	1165	25	8	11452
GO:BP	GO:0071103	DNA conformation change	100225857, 100224650, 100222949	0.0484644	127	25	3	11452
GO:BP	GO:0006414	translational elongation	100221892, 100217555	0.0484644	34	25	2	11452
GO:BP	GO:0034401	chromatin organization involved in regulation of transcription	100225857, 100224650	0.0509242	36	25	2	11452
GO:BP	GO:0034641	cellular nitrogen compound metabolic process	100225857, 100228016, 100223551, 100221892, 100224650, 100217555, 100223585, 100221182, 100190447, 100220579, 100190647, 101234245, 100222961, 100229914, 100222949	0.051003	3585	25	15	11452
GO:MF	GO:0008312	7S RNA binding	100190553	0.0512947	6	25	1	12067
GO:MF	GO:0003916	DNA topoisomerase activity	100222949	0.0512947	6	25	1	12067
GO:BP	GO:0048525	negative regulation of viral process	100190085, 100229914	0.0514746	37	25	2	11452
GO:BP	GO:0051253	negative regulation of RNA metabolic process	100225857, 100228016, 100223551, 100224650, 100190447, 100229914	0.0555028	695	25	6	11452
GO:BP	GO:1990441	negative regulation of transcription from RNA polymerase II promoter in response to endoplasmic reticulum stress	100229914	0.0580444	2	25	1	11452
GO:BP	GO:0006260	DNA replication	100221182, 100219682, 100222949	0.0580444	151	25	3	11452
GO:BP	GO:1903650	negative regulation of cytoplasmic transport	100190085	0.0580444	2	25	1	11452
GO:BP	GO:0035902	response to immobilization stress	100228016	0.0580444	2	25	1	11452
GO:BP	GO:0009628	response to abiotic stimulus	100223585, 100190390, 101234245, 100222961, 100229914	0.0580444	490	25	5	11452
GO:BP	GO:0070676	intralumenal vesicle formation	100190085	0.0580444	2	25	1	11452
GO:BP	GO:0010558	negative regulation of macromolecule biosynthetic process	100225857, 100228016, 100223551, 100224650, 100190447, 100229914	0.0580444	738	25	6	11452
GO:BP	GO:0060395	SMAD protein signal transduction	100222961, 100229914	0.0580444	44	25	2	11452
GO:BP	GO:0051592	response to calcium ion	100222961, 100229914	0.0580444	46	25	2	11452
GO:BP	GO:2000791	negative regulation of mesenchymal cell proliferation involved in lung development	100223551	0.0580444	2	25	1	11452
GO:BP	GO:0048477	oogenesis	100225857, 100224650	0.0580444	46	25	2	11452
GO:BP	GO:2000790	regulation of mesenchymal cell proliferation involved in lung development	100223551	0.0580444	2	25	1	11452
GO:BP	GO:0040008	regulation of growth	100225857, 100224650, 100190390, 101234245	0.0580444	302	25	4	11452
GO:BP	GO:0007548	sex differentiation	100225857, 100228016, 100224650	0.0580444	150	25	3	11452
GO:BP	GO:0035026	leading edge cell differentiation	100229914	0.0580444	2	25	1	11452
GO:BP	GO:2000113	negative regulation of cellular macromolecule biosynthetic process	100225857, 100228016, 100223551, 100224650, 100190447, 100229914	0.0580444	725	25	6	11452
GO:MF	GO:0003714	transcription corepressor activity	100228016, 100190447	0.0582288	89	25	2	12067
GO:MF	GO:0045182	translation regulator activity	100217555, 100190390	0.05905	91	25	2	12067
GO:BP	GO:0001558	regulation of cell growth	100225857, 100224650, 100190390	0.0617836	159	25	3	11452
GO:MF	GO:0020037	heme binding	100190494, 100228221	0.0623303	95	25	2	12067
GO:CC	GO:0031981	nuclear lumen	100225857, 100190553, 100228016, 100221182, 100190447, 100190390, 100220579, 100190250, 100222961, 100229914, 100222949	0.0632729	2284	25	11	11014
GO:CC	GO:0044815	DNA packaging complex	100225857, 100224650	0.0632729	54	25	2	11014
GO:CC	GO:0000786	nucleosome	100225857, 100224650	0.0632729	47	25	2	11014
GO:CC	GO:0032991	protein-containing complex	100225857, 100190553, 100190494, 100228016, 100190085, 100221892, 100224650, 100217555, 100190447, 100220579, 100222961, 100229914, 100222949	0.0632729	2897	25	13	11014
GO:CC	GO:0005853	eukaryotic translation elongation factor 1 complex	100217555	0.0632729	3	25	1	11014
GO:MF	GO:0001228	DNA-binding transcription activator activity, RNA polymerase II-specific	100221182, 100222961, 100229914	0.0635169	267	25	3	12067
GO:MF	GO:0046906	tetrapyrrole binding	100190494, 100228221	0.0635169	100	25	2	12067
GO:MF	GO:0001216	DNA-binding transcription activator activity	100221182, 100222961, 100229914	0.0635169	271	25	3	12067
GO:CC	GO:0043229	intracellular organelle	100225857, 100190553, 100190752, 100228016, 100223551, 100221892, 100224650, 100217555, 100228221, 100223585, 100221182, 100190447, 100190390, 100220579, 100190647, 100224687, 100190250, 100223131, 100222961, 100229914, 100222949	0.0643389	6678	25	21	11014
GO:CC	GO:0005833	hemoglobin complex	100190494	0.0643389	5	25	1	11014
GO:CC	GO:0016607	nuclear speck	100228016, 100190447, 100190250	0.0643389	215	25	3	11014
GO:CC	GO:0005786	signal recognition particle, endoplasmic reticulum targeting	100190553	0.0643389	6	25	1	11014
GO:CC	GO:0043233	organelle lumen	100225857, 100190553, 100228016, 100221182, 100190447, 100190390, 100220579, 100190250, 100222961, 100229914, 100222949	0.0643389	2471	25	11	11014
GO:CC	GO:0043226	organelle	100225857, 100190553, 100190752, 100228016, 100190085, 100223551, 100221892, 100224650, 100217555, 100228221, 100223585, 100221182, 100190447, 100190390, 100220579, 100190647, 100224687, 100190250, 100223131, 100222961, 100229914, 100222949	0.0643389	7128	25	22	11014
GO:CC	GO:0000785	chromatin	100225857, 100224650, 100190447	0.0643389	215	25	3	11014
GO:CC	GO:0070013	intracellular organelle lumen	100225857, 100190553, 100228016, 100221182, 100190447, 100190390, 100220579, 100190250, 100222961, 100229914, 100222949	0.0643389	2466	25	11	11014
GO:CC	GO:0031974	membrane-enclosed lumen	100225857, 100190553, 100228016, 100221182, 100190447, 100190390, 100220579, 100190250, 100222961, 100229914, 100222949	0.0643389	2471	25	11	11014
GO:BP	GO:0031327	negative regulation of cellular biosynthetic process	100225857, 100228016, 100223551, 100224650, 100190447, 100229914	0.0644947	764	25	6	11452
GO:BP	GO:0009890	negative regulation of biosynthetic process	100225857, 100228016, 100223551, 100224650, 100190447, 100229914	0.0677025	774	25	6	11452
GO:MF	GO:0019825	oxygen binding	100190494	0.070614	10	25	1	12067
GO:BP	GO:0031497	chromatin assembly	100225857, 100224650	0.0734786	54	25	2	11452
GO:BP	GO:0021678	third ventricle development	100190250	0.0734786	3	25	1	11452
GO:BP	GO:0036343	psychomotor behavior	100190250	0.0734786	3	25	1	11452
GO:BP	GO:0022615	protein to membrane docking	100190085	0.0734786	3	25	1	11452
GO:BP	GO:2001251	negative regulation of chromosome organization	100225857, 100224650	0.0734786	55	25	2	11452
GO:BP	GO:2000112	regulation of cellular macromolecule biosynthetic process	100225857, 100228016, 100223551, 100224650, 100221182, 100190447, 100219682, 101234245, 100222961, 100229914	0.0734786	1975	25	10	11452
GO:BP	GO:2000583	regulation of platelet-derived growth factor receptor-alpha signaling pathway	100223551	0.0734786	3	25	1	11452
GO:BP	GO:0010556	regulation of macromolecule biosynthetic process	100225857, 100228016, 100223551, 100224650, 100221182, 100190447, 100219682, 101234245, 100222961, 100229914	0.0750753	2006	25	10	11452
GO:MF	GO:0035497	cAMP response element binding	100229914	0.0757508	11	25	1	12067
GO:BP	GO:0019219	regulation of nucleobase-containing compound metabolic process	100225857, 100228016, 100223551, 100224650, 100223585, 100221182, 100190447, 101234245, 100222961, 100229914	0.0779223	2020	25	10	11452
GO:BP	GO:0006997	nucleus organization	100225857, 100224650	0.078385	59	25	2	11452
GO:BP	GO:0007292	female gamete generation	100225857, 100224650	0.0794005	67	25	2	11452
GO:BP	GO:0021540	corpus callosum morphogenesis	100190250	0.0794005	4	25	1	11452
GO:BP	GO:0006355	regulation of transcription, DNA-templated	100225857, 100228016, 100223551, 100224650, 100221182, 100190447, 101234245, 100222961, 100229914	0.0794005	1729	25	9	11452
GO:BP	GO:0034614	cellular response to reactive oxygen species	100222961, 100229914	0.0794005	67	25	2	11452
GO:BP	GO:1903506	regulation of nucleic acid-templated transcription	100225857, 100228016, 100223551, 100224650, 100221182, 100190447, 101234245, 100222961, 100229914	0.0794005	1755	25	9	11452
GO:BP	GO:0061458	reproductive system development	100225857, 100228016, 100224650	0.0794005	202	25	3	11452
GO:BP	GO:0031326	regulation of cellular biosynthetic process	100225857, 100228016, 100223551, 100224650, 100221182, 100190447, 100219682, 101234245, 100222961, 100229914	0.0794005	2072	25	10	11452
GO:BP	GO:0043010	camera-type eye development	100219682, 100190250, 100229914	0.0794005	203	25	3	11452
GO:BP	GO:0030307	positive regulation of cell growth	100225857, 100224650	0.0794005	68	25	2	11452
GO:BP	GO:0065004	protein-DNA complex assembly	100225857, 100224650	0.0794005	66	25	2	11452
GO:BP	GO:0035790	platelet-derived growth factor receptor-alpha signaling pathway	100223551	0.0794005	4	25	1	11452
GO:BP	GO:0048608	reproductive structure development	100225857, 100228016, 100224650	0.0794005	200	25	3	11452
GO:BP	GO:2001141	regulation of RNA biosynthetic process	100225857, 100228016, 100223551, 100224650, 100221182, 100190447, 101234245, 100222961, 100229914	0.0794005	1755	25	9	11452
GO:BP	GO:0048232	male gamete generation	100225857, 100228016, 100224650	0.0794005	203	25	3	11452
GO:BP	GO:0060916	mesenchymal cell proliferation involved in lung development	100223551	0.0794005	4	25	1	11452
GO:BP	GO:0007338	single fertilization	100225857, 100224650	0.0794005	60	25	2	11452
GO:BP	GO:0071248	cellular response to metal ion	100222961, 100229914	0.0794005	61	25	2	11452
GO:BP	GO:0007283	spermatogenesis	100225857, 100228016, 100224650	0.0794005	192	25	3	11452
GO:BP	GO:0016049	cell growth	100225857, 100224650, 100190390	0.0794005	200	25	3	11452
GO:BP	GO:0006333	chromatin assembly or disassembly	100225857, 100224650	0.0794005	65	25	2	11452
GO:BP	GO:0071241	cellular response to inorganic substance	100222961, 100229914	0.0794005	66	25	2	11452
GO:BP	GO:0009889	regulation of biosynthetic process	100225857, 100228016, 100223551, 100224650, 100221182, 100190447, 100219682, 101234245, 100222961, 100229914	0.0794005	2098	25	10	11452
GO:BP	GO:0010642	negative regulation of platelet-derived growth factor receptor signaling pathway	100223551	0.0794005	4	25	1	11452
GO:CC	GO:0048500	signal recognition particle	100190553	0.0815226	8	25	1	11014
GO:BP	GO:0009266	response to temperature stimulus	100190390, 101234245	0.0831207	70	25	2	11452
GO:CC	GO:0032009	early phagosome	100190085	0.0834064	9	25	1	11014
GO:CC	GO:0005737	cytoplasm	100190553, 100190494, 100190752, 100228016, 100190085, 100190542, 100221892, 100217555, 100228221, 100223585, 100190447, 100190390, 100220579, 100224687, 100190250, 100223131, 100222961, 100222949	0.0834064	5516	25	18	11014
GO:CC	GO:0090575	RNA polymerase II transcription regulator complex	100222961, 100229914	0.0834064	95	25	2	11014
GO:CC	GO:0005694	chromosome	100225857, 100224650, 100190447, 100222949	0.0834064	480	25	4	11014
GO:CC	GO:0005634	nucleus	100225857, 100190553, 100190752, 100228016, 100223551, 100224650, 100221182, 100190447, 100190390, 100220579, 100190250, 100222961, 100229914, 100222949	0.0837963	3826	25	14	11014
GO:CC	GO:0042788	polysomal ribosome	100228016	0.0837963	11	25	1	11014
GO:CC	GO:0036464	cytoplasmic ribonucleoprotein granule	100190390, 100222949	0.0837963	108	25	2	11014
GO:MF	GO:0030371	translation repressor activity	100190390	0.0844009	13	25	1	12067
GO:MF	GO:0019904	protein domain specific binding	100228016, 100190447, 100222949	0.0844009	317	25	3	12067
GO:MF	GO:0008266	poly(U) RNA binding	100190390	0.0844009	13	25	1	12067
GO:BP	GO:0006323	DNA packaging	100225857, 100224650	0.0845789	71	25	2	11452
GO:MF	GO:0008187	poly-pyrimidine tract binding	100190390	0.0858977	14	25	1	12067
GO:MF	GO:0071889	14-3-3 protein binding	100223585	0.0858977	14	25	1	12067
GO:CC	GO:0035770	ribonucleoprotein granule	100190390, 100222949	0.086396	114	25	2	11014
GO:CC	GO:0000228	nuclear chromosome	100225857, 100222949	0.086396	113	25	2	11014
GO:BP	GO:0097201	negative regulation of transcription from RNA polymerase II promoter in response to stress	100229914	0.0869557	5	25	1	11452
GO:BP	GO:0040016	embryonic cleavage	100222949	0.0869557	5	25	1	11452
GO:BP	GO:0051171	regulation of nitrogen compound metabolic process	100225857, 100228016, 100190085, 100223551, 100224650, 100223585, 100221182, 100190447, 100219682, 101234245, 100222961, 100229914	0.0879095	2877	25	12	11452
GO:BP	GO:0006412	translation	100221892, 100217555, 100220579, 100190647	0.0885235	410	25	4	11452
GO:BP	GO:0009892	negative regulation of metabolic process	100225857, 100228016, 100190085, 100223551, 100224650, 100223585, 100190447, 100229914	0.0896909	1496	25	8	11452
GO:MF	GO:0003746	translation elongation factor activity	100217555	0.0900266	15	25	1	12067
GO:BP	GO:0007286	spermatid development	100225857, 100224650	0.0906171	76	25	2	11452
GO:BP	GO:0071495	cellular response to endogenous stimulus	100228016, 100223585, 100219682, 100222961, 100229914	0.0906171	649	25	5	11452
GO:BP	GO:0043043	peptide biosynthetic process	100221892, 100217555, 100220579, 100190647	0.0915208	420	25	4	11452
GO:BP	GO:0006351	transcription, DNA-templated	100225857, 100228016, 100223551, 100224650, 100221182, 100190447, 101234245, 100222961, 100229914	0.0915208	1839	25	9	11452
GO:BP	GO:0048515	spermatid differentiation	100225857, 100224650	0.0915208	77	25	2	11452
GO:BP	GO:0097659	nucleic acid-templated transcription	100225857, 100228016, 100223551, 100224650, 100221182, 100190447, 101234245, 100222961, 100229914	0.0915853	1862	25	9	11452
GO:BP	GO:0048593	camera-type eye morphogenesis	100219682, 100190250	0.0915853	81	25	2	11452
GO:BP	GO:0001654	eye development	100219682, 100190250, 100229914	0.0915853	229	25	3	11452
GO:BP	GO:0150063	visual system development	100219682, 100190250, 100229914	0.0915853	231	25	3	11452
GO:BP	GO:0009566	fertilization	100225857, 100224650	0.0915853	79	25	2	11452
GO:BP	GO:0007275	multicellular organism development	100225857, 100228016, 100223551, 100224650, 100221182, 100190447, 100219682, 100190250, 100222961, 100229914, 100222949	0.0915853	2568	25	11	11452
GO:BP	GO:0032200	telomere organization	100225857, 100224650	0.0915853	80	25	2	11452
GO:BP	GO:0006265	DNA topological change	100222949	0.0915853	6	25	1	11452
GO:BP	GO:0086100	endothelin receptor signaling pathway	100219682	0.0915853	6	25	1	11452
GO:BP	GO:0072201	negative regulation of mesenchymal cell proliferation	100223551	0.0915853	6	25	1	11452
GO:BP	GO:0009612	response to mechanical stimulus	100222961, 100229914	0.0916286	82	25	2	11452
GO:BP	GO:0032774	RNA biosynthetic process	100225857, 100228016, 100223551, 100224650, 100221182, 100190447, 101234245, 100222961, 100229914	0.0916286	1867	25	9	11452
GO:BP	GO:0048880	sensory system development	100219682, 100190250, 100229914	0.0921212	235	25	3	11452
GO:BP	GO:0071824	protein-DNA complex subunit organization	100225857, 100224650	0.0921212	83	25	2	11452
GO:BP	GO:0080090	regulation of primary metabolic process	100225857, 100228016, 100190085, 100223551, 100224650, 100223585, 100221182, 100190447, 100219682, 101234245, 100222961, 100229914	0.0921212	2960	25	12	11452
GO:BP	GO:0031953	negative regulation of protein autophosphorylation	100229914	0.092899	7	25	1	11452
GO:BP	GO:0070417	cellular response to cold	100190390	0.092899	7	25	1	11452
GO:BP	GO:1903901	negative regulation of viral life cycle	100190085	0.092899	7	25	1	11452
GO:BP	GO:0051252	regulation of RNA metabolic process	100225857, 100228016, 100223551, 100224650, 100221182, 100190447, 101234245, 100222961, 100229914	0.092899	1898	25	9	11452
GO:BP	GO:0019222	regulation of metabolic process	100225857, 100228016, 100190085, 100223551, 100224650, 100223585, 100221182, 100190447, 100219682, 101234245, 100222961, 100229914, 100222949	0.092899	3377	25	13	11452
GO:BP	GO:0046597	negative regulation of viral entry into host cell	100190085	0.092899	7	25	1	11452
GO:BP	GO:0050765	negative regulation of phagocytosis	100190085	0.092899	7	25	1	11452
GO:BP	GO:0014819	regulation of skeletal muscle contraction	100190250	0.092899	7	25	1	11452
GO:BP	GO:0050792	regulation of viral process	100190085, 100229914	0.092899	84	25	2	11452
GO:BP	GO:0000302	response to reactive oxygen species	100222961, 100229914	0.0948114	89	25	2	11452
GO:BP	GO:0043903	regulation of biological process involved in symbiotic interaction	100190085, 100229914	0.0948114	89	25	2	11452
GO:BP	GO:0009719	response to endogenous stimulus	100228016, 100223585, 100219682, 100222961, 100229914	0.0948114	696	25	5	11452
GO:BP	GO:0031324	negative regulation of cellular metabolic process	100225857, 100228016, 100223551, 100224650, 100223585, 100190447, 100229914	0.0948114	1264	25	7	11452
GO:CC	GO:0030904	retromer complex	100190085	0.0960154	14	25	1	11014
GO:BP	GO:0001774	microglial cell activation	100229914	0.0974598	8	25	1	11452
GO:BP	GO:0033327	Leydig cell differentiation	100228016	0.0974598	8	25	1	11452
GO:BP	GO:0015671	oxygen transport	100190494	0.0974598	8	25	1	11452
GO:BP	GO:0040015	negative regulation of multicellular organism growth	101234245	0.0974598	8	25	1	11452
GO:BP	GO:0045820	negative regulation of glycolytic process	100223585	0.0974598	8	25	1	11452
GO:BP	GO:0061744	motor behavior	100190250	0.0974598	8	25	1	11452
GO:BP	GO:0043923	positive regulation by host of viral transcription	100229914	0.0974598	8	25	1	11452
GO:BP	GO:0032870	cellular response to hormone stimulus	100228016, 100223585, 100219682	0.0974598	253	25	3	11452
GO:BP	GO:0010629	negative regulation of gene expression	100225857, 100228016, 100223551, 100224650, 100190447, 100229914	0.0990855	995	25	6	11452
GO:BP	GO:1901701	cellular response to oxygen-containing compound	100223585, 100219682, 100222961, 100229914	0.0990855	470	25	4	11452
GO:MF	GO:0003785	actin monomer binding	100190752	0.09975	17	25	1	12067

## Sheet: c12_go.stat
Supplementary table 2. Enrichment gene ontology (GO) analysis
source	term_id	term_name	intersections	adjusted_p_value	term_size	query_size	intersection_size	effective_domain_size
GO:CC	GO:0005634	nucleus	100221581, 100218270, 100224283, 100228548, 100218673, 100190280, 100226934, 100231123, 100220672, 100230610, 100218050, 100219397, 100226179, 100219615, 100219906, 100223839, 100228250, 100225755, 100231092, 100223769, 100231174, 100220719, 100222434, 100231343, 100225272, 100224085, 100222517, 100218726, 100220104, 100224462, 100221059, 100226864, 100221936, 100227720, 100232552, 100223319, 100…	1.16955e-05	3826	57	40	11014
GO:BP	GO:0007049	cell cycle	100221581, 100218270, 100221464, 100226934, 100230610, 100230595, 100219906, 100223839, 100228250, 100220719, 100231343, 100220104, 100226864, 100232268, 100227797, 100232552, 100223319, 100223354	7.61394e-05	838	57	18	11452
GO:CC	GO:0005622	intracellular anatomical structure	100221581, 100218270, 100224283, 100228548, 100218673, 100190280, 100221464, 100226934, 100231123, 100220672, 100230610, 100218050, 100219397, 100230595, 100226179, 100219615, 100219906, 100223839, 100228250, 100219464, 100232642, 100218924, 100230188, 100225755, 100231092, 100223769, 100231174, 100220719, 100222434, 100231590, 100225107, 100231343, 100225272, 100224085, 100222517, 100218726, 100…	0.000162636	7883	57	55	11014
GO:BP	GO:0022402	cell cycle process	100218270, 100221464, 100226934, 100230610, 100230595, 100223839, 100220719, 100231343, 100220104, 100226864, 100232268, 100227797, 100223319, 100223354	0.000414647	617	57	14	11452
GO:BP	GO:1903047	mitotic cell cycle process	100218270, 100221464, 100226934, 100230610, 100230595, 100223839, 100220719, 100226864, 100232268, 100227797, 100223319	0.000414647	354	57	11	11452
GO:BP	GO:0000278	mitotic cell cycle	100218270, 100221464, 100226934, 100230610, 100230595, 100223839, 100220719, 100226864, 100232268, 100227797, 100232552, 100223319	0.000414647	435	57	12	11452
GO:CC	GO:0031981	nuclear lumen	100218270, 100228548, 100218673, 100190280, 100226934, 100220672, 100230610, 100219397, 100226179, 100219615, 100219906, 100223839, 100225755, 100231174, 100220719, 100222434, 100231343, 100225272, 100224085, 100222517, 100224462, 100226864, 100232552, 100223319, 100223354, 100230181, 100232637	0.000475599	2284	57	27	11014
GO:MF	GO:0036094	small molecule binding	100221581, 100230595, 100219906, 100228250, 100218924, 100230188, 100225755, 100231092, 100231174, 100220719, 100231343, 100218726, 100224462, 100221936, 100227797, 100229371, 100232552, 100223319, 100223354, 100219505, 100232637, 100229681	0.000705508	1894	54	22	12067
GO:MF	GO:0000166	nucleotide binding	100221581, 100230595, 100219906, 100228250, 100218924, 100230188, 100231092, 100231174, 100220719, 100231343, 100218726, 100224462, 100221936, 100227797, 100229371, 100232552, 100223319, 100223354, 100219505, 100232637, 100229681	0.000705508	1720	54	21	12067
GO:MF	GO:1901265	nucleoside phosphate binding	100221581, 100230595, 100219906, 100228250, 100218924, 100230188, 100231092, 100231174, 100220719, 100231343, 100218726, 100224462, 100221936, 100227797, 100229371, 100232552, 100223319, 100223354, 100219505, 100232637, 100229681	0.000705508	1720	54	21	12067
GO:MF	GO:0005524	ATP binding	100221581, 100230595, 100228250, 100218924, 100230188, 100231092, 100231174, 100220719, 100231343, 100218726, 100224462, 100227797, 100232552, 100223319, 100223354, 100232637, 100229681	0.000712537	1226	54	17	12067
GO:MF	GO:0017076	purine nucleotide binding	100221581, 100230595, 100228250, 100218924, 100230188, 100231092, 100231174, 100220719, 100231343, 100218726, 100224462, 100227797, 100229371, 100232552, 100223319, 100223354, 100219505, 100232637, 100229681	0.000712537	1554	54	19	12067
GO:MF	GO:0003918	DNA topoisomerase type II (double strand cut, ATP-hydrolyzing) activity	100231174, 100231343	0.000712537	2	54	2	12067
GO:MF	GO:0030554	adenyl nucleotide binding	100221581, 100230595, 100228250, 100218924, 100230188, 100231092, 100231174, 100220719, 100231343, 100218726, 100224462, 100227797, 100232552, 100223319, 100223354, 100232637, 100229681	0.000712537	1262	54	17	12067
GO:MF	GO:0032559	adenyl ribonucleotide binding	100221581, 100230595, 100228250, 100218924, 100230188, 100231092, 100231174, 100220719, 100231343, 100218726, 100224462, 100227797, 100232552, 100223319, 100223354, 100232637, 100229681	0.000712537	1258	54	17	12067
GO:CC	GO:0070013	intracellular organelle lumen	100218270, 100228548, 100218673, 100190280, 100226934, 100220672, 100230610, 100219397, 100226179, 100219615, 100219906, 100223839, 100225755, 100231174, 100220719, 100222434, 100231343, 100225272, 100224085, 100222517, 100224462, 100226864, 100232552, 100223319, 100223354, 100230181, 100232637	0.000728388	2466	57	27	11014
GO:CC	GO:0043233	organelle lumen	100218270, 100228548, 100218673, 100190280, 100226934, 100220672, 100230610, 100219397, 100226179, 100219615, 100219906, 100223839, 100225755, 100231174, 100220719, 100222434, 100231343, 100225272, 100224085, 100222517, 100224462, 100226864, 100232552, 100223319, 100223354, 100230181, 100232637	0.000728388	2471	57	27	11014
GO:CC	GO:0043232	intracellular non-membrane-bounded organelle	100221581, 100218270, 100228548, 100221464, 100226934, 100220672, 100230610, 100219397, 100230595, 100223839, 100230188, 100225755, 100223769, 100231174, 100222434, 100231590, 100231343, 100225272, 100224085, 100218726, 100224462, 100226864, 100229371, 100232552, 100223319, 100223354, 100232637	0.000728388	2448	57	27	11014
GO:CC	GO:0043226	organelle	100221581, 100218270, 100224283, 100228548, 100218673, 100190280, 100221464, 100226934, 100231123, 100220672, 100230610, 100218050, 100219397, 100230595, 100226179, 100219615, 100219906, 100223839, 100228250, 100232642, 100218924, 100230188, 100225755, 100231092, 100223769, 100231174, 100220719, 100222434, 100231590, 100231343, 100225272, 100224085, 100222517, 100218726, 100220104, 100224462, 100…	0.000728388	7128	57	51	11014
GO:CC	GO:0043228	non-membrane-bounded organelle	100221581, 100218270, 100228548, 100221464, 100226934, 100220672, 100230610, 100219397, 100230595, 100223839, 100230188, 100225755, 100223769, 100231174, 100222434, 100231590, 100231343, 100225272, 100224085, 100218726, 100224462, 100226864, 100229371, 100232552, 100223319, 100223354, 100232637	0.000728388	2450	57	27	11014
GO:CC	GO:0031974	membrane-enclosed lumen	100218270, 100228548, 100218673, 100190280, 100226934, 100220672, 100230610, 100219397, 100226179, 100219615, 100219906, 100223839, 100225755, 100231174, 100220719, 100222434, 100231343, 100225272, 100224085, 100222517, 100224462, 100226864, 100232552, 100223319, 100223354, 100230181, 100232637	0.000728388	2471	57	27	11014
GO:MF	GO:1901363	heterocyclic compound binding	100221581, 100224283, 100231123, 100220672, 100218050, 100230595, 100226179, 100219477, 100219615, 100219906, 100228250, 100219464, 100218924, 100230188, 100225755, 100231092, 100223769, 100231174, 100220719, 100222434, 100231343, 100218726, 100224462, 100221936, 100227797, 100229371, 100232552, 100223319, 100223354, 100219505, 100232637, 100229681	0.000785085	3838	54	32	12067
GO:MF	GO:0097159	organic cyclic compound binding	100221581, 100224283, 100231123, 100220672, 100218050, 100230595, 100226179, 100219477, 100219615, 100219906, 100228250, 100219464, 100218924, 100230188, 100225755, 100231092, 100223769, 100231174, 100220719, 100222434, 100231343, 100218726, 100224462, 100221936, 100227797, 100229371, 100232552, 100223319, 100223354, 100219505, 100232637, 100229681	0.000870922	3874	54	32	12067
GO:CC	GO:0005874	microtubule	100221464, 100230610, 100230595, 100224462, 100226864, 100229371, 100223319	0.00117963	189	57	7	11014
GO:MF	GO:0035639	purine ribonucleoside triphosphate binding	100221581, 100230595, 100228250, 100218924, 100230188, 100231092, 100231174, 100220719, 100231343, 100218726, 100224462, 100227797, 100229371, 100232552, 100223319, 100223354, 100232637, 100229681	0.00128679	1508	54	18	12067
GO:MF	GO:0097367	carbohydrate derivative binding	100221581, 100230595, 100228250, 100218924, 100230188, 100225755, 100231092, 100231174, 100220719, 100231343, 100218726, 100224462, 100227797, 100229371, 100232552, 100223319, 100223354, 100232637, 100229681	0.00139508	1683	54	19	12067
GO:MF	GO:0032555	purine ribonucleotide binding	100221581, 100230595, 100228250, 100218924, 100230188, 100231092, 100231174, 100220719, 100231343, 100218726, 100224462, 100227797, 100229371, 100232552, 100223319, 100223354, 100232637, 100229681	0.00139508	1545	54	18	12067
GO:MF	GO:0017111	nucleoside-triphosphatase activity	100230595, 100228250, 100230188, 100231174, 100220719, 100231343, 100229371, 100223319, 100223354, 100219505, 100232637	0.00139508	618	54	11	12067
GO:MF	GO:0032553	ribonucleotide binding	100221581, 100230595, 100228250, 100218924, 100230188, 100231092, 100231174, 100220719, 100231343, 100218726, 100224462, 100227797, 100229371, 100232552, 100223319, 100223354, 100232637, 100229681	0.00142987	1556	54	18	12067
GO:MF	GO:0003777	microtubule motor activity	100230595, 100230188, 100220719, 100223319	0.0014934	54	54	4	12067
GO:MF	GO:0016462	pyrophosphatase activity	100230595, 100228250, 100230188, 100231174, 100220719, 100231343, 100229371, 100223319, 100223354, 100219505, 100232637	0.0016139	651	54	11	12067
GO:MF	GO:0016817	hydrolase activity, acting on acid anhydrides	100230595, 100228250, 100230188, 100231174, 100220719, 100231343, 100229371, 100223319, 100223354, 100219505, 100232637	0.0016139	654	54	11	12067
GO:MF	GO:0016818	hydrolase activity, acting on acid anhydrides, in phosphorus-containing anhydrides	100230595, 100228250, 100230188, 100231174, 100220719, 100231343, 100229371, 100223319, 100223354, 100219505, 100232637	0.0016139	654	54	11	12067
GO:CC	GO:0043229	intracellular organelle	100221581, 100218270, 100224283, 100228548, 100218673, 100190280, 100221464, 100226934, 100231123, 100220672, 100230610, 100218050, 100219397, 100230595, 100226179, 100219615, 100219906, 100223839, 100228250, 100232642, 100218924, 100230188, 100225755, 100231092, 100223769, 100231174, 100220719, 100222434, 100231590, 100231343, 100225272, 100224085, 100222517, 100218726, 100220104, 100224462, 100…	0.00196711	6678	57	48	11014
GO:CC	GO:0005654	nucleoplasm	100218270, 100228548, 100218673, 100190280, 100226934, 100220672, 100230610, 100226179, 100219615, 100219906, 100223839, 100231174, 100220719, 100222434, 100231343, 100225272, 100224085, 100222517, 100224462, 100223319, 100223354, 100230181, 100232637	0.00196711	2037	57	23	11014
GO:CC	GO:0043227	membrane-bounded organelle	100221581, 100218270, 100224283, 100228548, 100218673, 100190280, 100226934, 100231123, 100220672, 100230610, 100218050, 100219397, 100226179, 100219615, 100219906, 100223839, 100228250, 100232642, 100218924, 100225755, 100231092, 100223769, 100231174, 100220719, 100222434, 100231343, 100225272, 100224085, 100222517, 100218726, 100220104, 100224462, 100221059, 100226864, 100221936, 100227720, 100…	0.00240365	6047	57	45	11014
GO:CC	GO:0015630	microtubule cytoskeleton	100221581, 100221464, 100226934, 100220672, 100230610, 100230595, 100230188, 100231343, 100224462, 100226864, 100229371, 100223319	0.00242194	677	57	12	11014
GO:CC	GO:0043231	intracellular membrane-bounded organelle	100221581, 100218270, 100224283, 100228548, 100218673, 100190280, 100226934, 100231123, 100220672, 100230610, 100218050, 100219397, 100226179, 100219615, 100219906, 100223839, 100228250, 100232642, 100218924, 100225755, 100231092, 100223769, 100231174, 100220719, 100222434, 100231343, 100225272, 100224085, 100222517, 100218726, 100220104, 100224462, 100221059, 100226864, 100221936, 100227720, 100…	0.00291223	5681	57	43	11014
GO:MF	GO:0043168	anion binding	100221581, 100230595, 100228250, 100218924, 100230188, 100231092, 100231174, 100220719, 100231343, 100218726, 100224462, 100221936, 100227797, 100229371, 100232552, 100223319, 100223354, 100232637, 100229681	0.00291749	1839	54	19	12067
GO:BP	GO:0051301	cell division	100221464, 100226934, 100230610, 100223839, 100220719, 100231343, 100226864, 100223319	0.00328923	223	57	8	11452
GO:MF	GO:0003916	DNA topoisomerase activity	100231174, 100231343	0.00345606	6	54	2	12067
GO:BP	GO:0007017	microtubule-based process	100226934, 100230610, 100230595, 100230188, 100220719, 100220104, 100226864, 100229371, 100232552, 100228101, 100223319	0.00384019	476	57	11	11452
GO:BP	GO:0000281	mitotic cytokinesis	100221464, 100220719, 100226864, 100223319	0.0039931	35	57	4	11452
GO:BP	GO:0045870	positive regulation of single stranded viral RNA replication via double stranded DNA intermediate	100231174, 100231343	0.0039931	2	57	2	11452
GO:BP	GO:1902850	microtubule cytoskeleton organization involved in mitosis	100226934, 100230610, 100230595, 100220719, 100226864	0.00419477	75	57	5	11452
GO:BP	GO:0007059	chromosome segregation	100218270, 100226934, 100230595, 100223839, 100220719, 100231343, 100227797	0.00419477	184	57	7	11452
GO:MF	GO:0005488	binding	100221581, 100218270, 100224283, 100218673, 100190280, 100226934, 100231123, 100220672, 100230610, 100218050, 100230595, 100226179, 100219477, 100219615, 100219906, 100228250, 100219464, 100224307, 100232642, 100218924, 100230188, 100225755, 100231092, 100223769, 100231174, 100220719, 100222434, 100231590, 100225107, 100231343, 100224085, 100222517, 100228652, 100218726, 100224462, 100221059, 100…	0.00442779	9203	54	51	12067
GO:MF	GO:0019901	protein kinase binding	100220672, 100230610, 100223769, 100231174, 100231343, 100218726, 100223319	0.00516809	315	54	7	12067
GO:BP	GO:0051276	chromosome organization	100218270, 100226934, 100219906, 100223839, 100223769, 100231174, 100220719, 100231343, 100224085, 100227797, 100223354, 100232637	0.0056301	630	57	12	11452
GO:BP	GO:0061640	cytoskeleton-dependent cytokinesis	100221464, 100220719, 100226864, 100223319	0.00609138	43	57	4	11452
GO:BP	GO:0000070	mitotic sister chromatid segregation	100218270, 100226934, 100223839, 100220719, 100227797	0.00862153	92	57	5	11452
GO:BP	GO:0000280	nuclear division	100218270, 100226934, 100230610, 100223839, 100220719, 100231343, 100227797	0.00939956	232	57	7	11452
GO:BP	GO:0098813	nuclear chromosome segregation	100218270, 100226934, 100230595, 100223839, 100220719, 100227797	0.00939956	153	57	6	11452
GO:BP	GO:0048285	organelle fission	100218270, 100226934, 100230610, 100223839, 100220719, 100231343, 100227797	0.00939956	257	57	7	11452
GO:BP	GO:0016043	cellular component organization	100218270, 100224283, 100226934, 100230610, 100230595, 100219615, 100219906, 100223839, 100228250, 100219464, 100223769, 100231174, 100220719, 100222434, 100231343, 100224085, 100218726, 100220104, 100226864, 100220455, 100227797, 100229371, 100232552, 100228101, 100223319, 100223354, 100230181, 100232637, 100229681	0.00939956	3226	57	29	11452
GO:BP	GO:0045070	positive regulation of viral genome replication	100228250, 100231174, 100231343	0.00939956	23	57	3	11452
GO:BP	GO:0140014	mitotic nuclear division	100218270, 100226934, 100230610, 100223839, 100220719, 100227797	0.00939956	155	57	6	11452
GO:BP	GO:0000226	microtubule cytoskeleton organization	100226934, 100230610, 100230595, 100220719, 100220104, 100226864, 100232552, 100223319	0.00939956	316	57	8	11452
GO:BP	GO:0045091	regulation of single stranded viral RNA replication via double stranded DNA intermediate	100231174, 100231343	0.00939956	5	57	2	11452
GO:BP	GO:1905819	negative regulation of chromosome separation	100218270, 100226934, 100227797	0.00939956	26	57	3	11452
GO:BP	GO:0006996	organelle organization	100218270, 100226934, 100230610, 100230595, 100219906, 100223839, 100219464, 100223769, 100231174, 100220719, 100231343, 100224085, 100220104, 100226864, 100227797, 100229371, 100232552, 100228101, 100223319, 100223354, 100232637, 100229681	0.00939956	2065	57	22	11452
GO:BP	GO:2000816	negative regulation of mitotic sister chromatid separation	100218270, 100226934, 100227797	0.00939956	26	57	3	11452
GO:BP	GO:0007052	mitotic spindle organization	100226934, 100230610, 100230595, 100220719	0.00939956	58	57	4	11452
GO:BP	GO:0045841	negative regulation of mitotic metaphase/anaphase transition	100218270, 100226934, 100227797	0.00939956	26	57	3	11452
GO:BP	GO:0051225	spindle assembly	100226934, 100230610, 100230595, 100220719	0.00939956	56	57	4	11452
GO:BP	GO:0033044	regulation of chromosome organization	100218270, 100226934, 100219906, 100231343, 100227797, 100223354	0.00939956	159	57	6	11452
GO:BP	GO:0051293	establishment of spindle localization	100226934, 100230595, 100226864	0.00939956	23	57	3	11452
GO:BP	GO:0033048	negative regulation of mitotic sister chromatid segregation	100218270, 100226934, 100227797	0.00939956	26	57	3	11452
GO:BP	GO:1902100	negative regulation of metaphase/anaphase transition of cell cycle	100218270, 100226934, 100227797	0.00939956	26	57	3	11452
GO:BP	GO:0000819	sister chromatid segregation	100218270, 100226934, 100223839, 100220719, 100227797	0.00939956	113	57	5	11452
GO:BP	GO:0039692	single stranded viral RNA replication via double stranded DNA intermediate	100231174, 100231343	0.00939956	5	57	2	11452
GO:BP	GO:0051985	negative regulation of chromosome segregation	100218270, 100226934, 100227797	0.00939956	26	57	3	11452
GO:BP	GO:0033046	negative regulation of sister chromatid segregation	100218270, 100226934, 100227797	0.00939956	26	57	3	11452
GO:BP	GO:2001251	negative regulation of chromosome organization	100218270, 100226934, 100231343, 100227797	0.00939956	55	57	4	11452
GO:BP	GO:0010564	regulation of cell cycle process	100218270, 100226934, 100230610, 100230595, 100220104, 100232268, 100227797, 100223319	0.00939956	318	57	8	11452
GO:CC	GO:0005737	cytoplasm	100228548, 100190280, 100221464, 100226934, 100231123, 100230610, 100230595, 100226179, 100219906, 100228250, 100219464, 100232642, 100218924, 100230188, 100225755, 100223769, 100231174, 100222434, 100231590, 100225107, 100231343, 100225272, 100224085, 100222517, 100218726, 100220104, 100224462, 100226864, 100221936, 100227720, 100221388, 100229371, 100232552, 100228101, 100223285, 100223319, 100…	0.00941192	5516	57	41	11014
GO:BP	GO:0051726	regulation of cell cycle	100218270, 100226934, 100230610, 100230595, 100219906, 100228250, 100220104, 100232268, 100227797, 100223319	0.00994398	543	57	10	11452
GO:BP	GO:0051653	spindle localization	100226934, 100230595, 100226864	0.00999687	27	57	3	11452
GO:BP	GO:0051085	chaperone cofactor-dependent protein refolding	100228250, 100224462	0.0106508	6	57	2	11452
GO:BP	GO:0033047	regulation of mitotic sister chromatid segregation	100218270, 100226934, 100227797	0.0106508	28	57	3	11452
GO:BP	GO:0006265	DNA topological change	100231174, 100231343	0.0106508	6	57	2	11452
GO:MF	GO:0019900	kinase binding	100220672, 100230610, 100223769, 100231174, 100231343, 100218726, 100223319	0.0112578	362	54	7	12067
GO:CC	GO:0000785	chromatin	100218270, 100223839, 100231174, 100224085, 100223354, 100232637	0.0112869	215	57	6	11014
GO:BP	GO:0071840	cellular component organization or biogenesis	100218270, 100224283, 100226934, 100230610, 100230595, 100219615, 100219906, 100223839, 100228250, 100219464, 100223769, 100231174, 100220719, 100222434, 100231343, 100224085, 100218726, 100220104, 100226864, 100220455, 100227797, 100229371, 100232552, 100228101, 100223319, 100223354, 100230181, 100232637, 100229681	0.0114052	3317	57	29	11452
GO:BP	GO:0045839	negative regulation of mitotic nuclear division	100218270, 100226934, 100227797	0.0134261	31	57	3	11452
GO:CC	GO:0005730	nucleolus	100228548, 100219397, 100225755, 100231174, 100222434, 100231343, 100225272, 100226864, 100232552	0.013907	506	57	9	11014
GO:BP	GO:1901991	negative regulation of mitotic cell cycle phase transition	100218270, 100226934, 100232268, 100227797	0.014215	75	57	4	11452
GO:MF	GO:0003774	motor activity	100230595, 100230188, 100220719, 100223319	0.0145022	110	54	4	12067
GO:MF	GO:0019899	enzyme binding	100220672, 100230610, 100228250, 100223769, 100231174, 100231343, 100218726, 100220455, 100223319, 100228265, 100232637	0.0163321	892	54	11	12067
GO:BP	GO:1902099	regulation of metaphase/anaphase transition of cell cycle	100218270, 100226934, 100227797	0.0173086	35	57	3	11452
GO:BP	GO:0051784	negative regulation of nuclear division	100218270, 100226934, 100227797	0.0173086	35	57	3	11452
GO:BP	GO:0000910	cytokinesis	100221464, 100220719, 100226864, 100223319	0.0173086	80	57	4	11452
GO:BP	GO:0030071	regulation of mitotic metaphase/anaphase transition	100218270, 100226934, 100227797	0.0173086	35	57	3	11452
GO:MF	GO:0016887	ATPase activity	100230595, 100228250, 100231174, 100231343, 100223354, 100232637	0.0177242	294	54	6	12067
GO:BP	GO:0007091	metaphase/anaphase transition of mitotic cell cycle	100218270, 100226934, 100227797	0.0186495	37	57	3	11452
GO:BP	GO:0010965	regulation of mitotic sister chromatid separation	100218270, 100226934, 100227797	0.0186495	37	57	3	11452
GO:BP	GO:0051084	'de novo' posttranslational protein folding	100228250, 100224462	0.0186495	9	57	2	11452
GO:BP	GO:0051306	mitotic sister chromatid separation	100218270, 100226934, 100227797	0.0186495	38	57	3	11452
GO:BP	GO:0006458	'de novo' protein folding	100228250, 100224462	0.0186495	9	57	2	11452
GO:BP	GO:0044784	metaphase/anaphase transition of cell cycle	100218270, 100226934, 100227797	0.0186495	37	57	3	11452
GO:BP	GO:1901988	negative regulation of cell cycle phase transition	100218270, 100226934, 100232268, 100227797	0.0186495	83	57	4	11452
GO:BP	GO:0043486	histone exchange	100223769, 100224085	0.0186495	9	57	2	11452
GO:BP	GO:0045069	regulation of viral genome replication	100228250, 100231174, 100231343	0.0186495	38	57	3	11452
GO:BP	GO:0033045	regulation of sister chromatid segregation	100218270, 100226934, 100227797	0.0197913	39	57	3	11452
GO:BP	GO:1905818	regulation of chromosome separation	100218270, 100226934, 100227797	0.0209654	40	57	3	11452
GO:MF	GO:0015631	tubulin binding	100230188, 100220719, 100224462, 100226864, 100223319	0.0209797	209	54	5	12067
GO:BP	GO:0007051	spindle organization	100226934, 100230610, 100230595, 100220719	0.0226434	92	57	4	11452
GO:MF	GO:0043021	ribonucleoprotein complex binding	100232642, 100223769, 100227720	0.0249917	64	54	3	12067
GO:BP	GO:0022618	ribonucleoprotein complex assembly	100224283, 100219615, 100222434, 100230181	0.0251041	95	57	4	11452
GO:CC	GO:1990904	ribonucleoprotein complex	100224283, 100219615, 100228250, 100231092, 100222434, 100231343, 100223354	0.025275	349	57	7	11014
GO:MF	GO:0042826	histone deacetylase binding	100231174, 100231343, 100232637	0.0275166	67	54	3	12067
GO:BP	GO:0071826	ribonucleoprotein complex subunit organization	100224283, 100219615, 100222434, 100230181	0.0295678	100	57	4	11452
GO:BP	GO:0048524	positive regulation of viral process	100228250, 100231174, 100231343	0.0295678	46	57	3	11452
GO:MF	GO:0050613	delta14-sterol reductase activity	100221936	0.0301156	1	54	1	12067
GO:MF	GO:0140262	mRNA cap binding complex binding	100223769	0.0301156	1	54	1	12067
GO:MF	GO:0030623	U5 snRNA binding	100224283	0.0301156	1	54	1	12067
GO:MF	GO:0005515	protein binding	100221581, 100218270, 100224283, 100190280, 100226934, 100220672, 100230610, 100230595, 100219906, 100228250, 100219464, 100218924, 100230188, 100223769, 100231174, 100220719, 100231590, 100231343, 100224085, 100222517, 100228652, 100218726, 100224462, 100221059, 100226864, 100221936, 100220455, 100227720, 100221388, 100223285, 100223319, 100228265, 100219505, 100232637, 100229681	0.0301156	5553	54	35	12067
GO:MF	GO:0017125	deoxycytidyl transferase activity	100218050	0.0301156	1	54	1	12067
GO:MF	GO:0005080	protein kinase C binding	100231174, 100231343	0.0301156	21	54	2	12067
GO:MF	GO:0034584	piRNA binding	100223769	0.0301156	1	54	1	12067
GO:MF	GO:0060590	ATPase regulator activity	100224462, 100228265	0.0306817	23	54	2	12067
GO:CC	GO:0000228	nuclear chromosome	100218270, 100226934, 100231343, 100224085	0.0320902	113	57	4	11014
GO:BP	GO:0051983	regulation of chromosome segregation	100218270, 100226934, 100227797	0.0329385	48	57	3	11452
GO:BP	GO:0051129	negative regulation of cellular component organization	100218270, 100226934, 100230610, 100219906, 100228250, 100231343, 100227797	0.0334219	354	57	7	11452
GO:BP	GO:0006376	mRNA splice site selection	100219615, 100230181	0.0339495	13	57	2	11452
GO:CC	GO:0005694	chromosome	100218270, 100226934, 100223839, 100231174, 100231343, 100224085, 100223354, 100232637	0.0346263	480	57	8	11014
GO:BP	GO:0051304	chromosome separation	100218270, 100226934, 100227797	0.0349161	50	57	3	11452
GO:BP	GO:0019079	viral genome replication	100228250, 100231174, 100231343	0.0349161	50	57	3	11452
GO:MF	GO:0008017	microtubule binding	100230188, 100220719, 100226864, 100223319	0.0351403	159	54	4	12067
GO:BP	GO:0045930	negative regulation of mitotic cell cycle	100218270, 100226934, 100232268, 100227797	0.0369058	109	57	4	11452
GO:BP	GO:0016071	mRNA metabolic process	100224283, 100218673, 100220672, 100219615, 100228250, 100223354, 100230181	0.0370807	367	57	7	11452
GO:BP	GO:0039694	viral RNA genome replication	100231174, 100231343	0.0370807	14	57	2	11452
GO:BP	GO:0007041	lysosomal transport	100228250, 100228101, 100229681	0.0370807	52	57	3	11452
GO:BP	GO:0007088	regulation of mitotic nuclear division	100218270, 100226934, 100227797	0.038504	53	57	3	11452
GO:BP	GO:0010948	negative regulation of cell cycle process	100218270, 100226934, 100232268, 100227797	0.0405637	114	57	4	11452
GO:CC	GO:0000942	condensed nuclear chromosome outer kinetochore	100226934	0.0419372	1	57	1	11014
GO:CC	GO:0020018	ciliary pocket membrane	100229681	0.0419372	1	57	1	11014
GO:CC	GO:0020016	ciliary pocket	100229681	0.0419372	1	57	1	11014
GO:CC	GO:0005856	cytoskeleton	100221581, 100221464, 100226934, 100220672, 100230610, 100230595, 100230188, 100231590, 100231343, 100218726, 100224462, 100226864, 100229371, 100223319	0.0419372	1286	57	14	11014
GO:CC	GO:0009330	DNA topoisomerase type II (double strand cut, ATP-hydrolyzing) complex	100231343	0.0419372	1	57	1	11014
GO:CC	GO:0008537	proteasome activator complex	100190280	0.0419372	1	57	1	11014
GO:CC	GO:0098830	presynaptic endosome	100228101	0.0419372	1	57	1	11014
GO:CC	GO:0099513	polymeric cytoskeletal fiber	100221464, 100230610, 100230595, 100224462, 100226864, 100229371, 100223319	0.0419372	399	57	7	11014
GO:BP	GO:0033043	regulation of organelle organization	100218270, 100226934, 100230610, 100230595, 100219906, 100231343, 100227797, 100223354, 100229681	0.0421701	598	57	9	11452
GO:BP	GO:1903900	regulation of viral life cycle	100228250, 100231174, 100231343	0.0440703	57	57	3	11452
GO:BP	GO:0060236	regulation of mitotic spindle organization	100230610, 100230595	0.0440703	16	57	2	11452
GO:BP	GO:0010639	negative regulation of organelle organization	100218270, 100226934, 100230610, 100231343, 100227797	0.0440703	196	57	5	11452
GO:BP	GO:0007018	microtubule-based movement	100230595, 100230188, 100220719, 100228101, 100223319	0.0440703	196	57	5	11452
GO:BP	GO:0061077	chaperone-mediated protein folding	100228250, 100224462	0.0483413	17	57	2	11452
GO:BP	GO:0061462	protein localization to lysosome	100228250, 100228101	0.0522746	18	57	2	11452
GO:BP	GO:0007143	female meiotic nuclear division	100226934, 100231343	0.0522746	18	57	2	11452
GO:BP	GO:0090224	regulation of spindle organization	100230610, 100230595	0.0522746	18	57	2	11452
GO:BP	GO:0071103	DNA conformation change	100223769, 100231174, 100231343, 100232637	0.0528491	127	57	4	11452
GO:CC	GO:0032991	protein-containing complex	100218270, 100224283, 100228548, 100218673, 100190280, 100226934, 100220672, 100230595, 100219615, 100219906, 100228250, 100231092, 100222434, 100225107, 100231343, 100225272, 100224085, 100218726, 100224462, 100227720, 100228101, 100228265, 100223354, 100232637	0.0532407	2897	57	24	11014
GO:BP	GO:0040001	establishment of mitotic spindle localization	100226934, 100226864	0.0562303	19	57	2	11452
GO:BP	GO:0072666	establishment of protein localization to vacuole	100228250, 100228101	0.0562303	19	57	2	11452
GO:MF	GO:0043022	ribosome binding	100232642, 100227720	0.0591175	33	54	2	12067
GO:MF	GO:0070491	repressing transcription factor binding	100219906, 100232637	0.059651	34	54	2	12067
GO:MF	GO:0003682	chromatin binding	100226179, 100219906, 100231174, 100231343, 100223354	0.059651	294	54	5	12067
GO:MF	GO:0008094	DNA-dependent ATPase activity	100231174, 100231343	0.061619	35	54	2	12067
GO:BP	GO:0051783	regulation of nuclear division	100218270, 100226934, 100227797	0.0622762	69	57	3	11452
GO:BP	GO:0048003	antigen processing and presentation of lipid antigen via MHC class Ib	100228101	0.0622762	1	57	1	11452
GO:BP	GO:0044770	cell cycle phase transition	100218270, 100226934, 100232268, 100227797, 100223354	0.0622762	224	57	5	11452
GO:BP	GO:1902178	fibroblast growth factor receptor apoptotic signaling pathway	100218924	0.0622762	1	57	1	11452
GO:BP	GO:1901990	regulation of mitotic cell cycle phase transition	100218270, 100226934, 100232268, 100227797	0.0622762	139	57	4	11452
GO:BP	GO:0048499	synaptic vesicle membrane organization	100228101	0.0622762	1	57	1	11452
GO:BP	GO:0043044	ATP-dependent chromatin remodeling	100223769, 100224085	0.0622762	21	57	2	11452
GO:BP	GO:0008039	synaptic target recognition	100221059	0.0622762	1	57	1	11452
GO:BP	GO:0048007	antigen processing and presentation, exogenous lipid antigen via MHC class Ib	100228101	0.0622762	1	57	1	11452
GO:BP	GO:0016182	synaptic vesicle budding from endosome	100228101	0.0622762	1	57	1	11452
GO:BP	GO:0051256	mitotic spindle midzone assembly	100220719	0.0622762	1	57	1	11452
GO:BP	GO:0010248	establishment or maintenance of transmembrane electrochemical gradient	100228265	0.0622762	1	57	1	11452
GO:BP	GO:0002475	antigen processing and presentation via MHC class Ib	100228101	0.0622762	1	57	1	11452
GO:CC	GO:0097525	spliceosomal snRNP complex	100224283, 100219615	0.0624279	27	57	2	11014
GO:CC	GO:0099080	supramolecular complex	100221464, 100226934, 100230610, 100230595, 100223769, 100224462, 100226864, 100229371, 100223319	0.0624279	687	57	9	11014
GO:BP	GO:0007034	vacuolar transport	100228250, 100228101, 100229681	0.064618	71	57	3	11452
GO:CC	GO:0000793	condensed chromosome	100218270, 100226934, 100231343	0.0655723	86	57	3	11014
GO:CC	GO:0044530	supraspliceosomal complex	100223354	0.0655723	2	57	1	11014
GO:CC	GO:0090498	extrinsic component of Golgi membrane	100228548	0.0655723	2	57	1	11014
GO:CC	GO:0097433	dense body	100223769	0.0655723	2	57	1	11014
GO:CC	GO:0098793	presynapse	100219906, 100228250, 100221388, 100228101	0.0655723	164	57	4	11014
GO:MF	GO:0003723	RNA binding	100224283, 100231123, 100219477, 100219615, 100219464, 100223769, 100222434, 100223354	0.0679807	700	54	8	12067
GO:MF	GO:0005391	sodium:potassium-exchanging ATPase activity	100228265	0.0695019	3	54	1	12067
GO:MF	GO:0051959	dynein light intermediate chain binding	100230595	0.0695019	3	54	1	12067
GO:MF	GO:0019904	protein domain specific binding	100219906, 100228250, 100231590, 100221059, 100221936	0.0695019	317	54	5	12067
GO:MF	GO:0008554	sodium transmembrane transporter activity, phosphorylative mechanism	100228265	0.0695019	3	54	1	12067
GO:BP	GO:0036465	synaptic vesicle recycling	100221388, 100228101	0.0700611	23	57	2	11452
GO:CC	GO:0005819	spindle	100230610, 100230188, 100226864, 100223319	0.0737821	172	57	4	11014
GO:BP	GO:0072665	protein localization to vacuole	100228250, 100228101	0.0754476	24	57	2	11452
GO:CC	GO:0030532	small nuclear ribonucleoprotein complex	100224283, 100219615	0.0755414	33	57	2	11014
GO:BP	GO:0071174	mitotic spindle checkpoint	100226934, 100227797	0.077792	25	57	2	11452
GO:BP	GO:0071173	spindle assembly checkpoint	100226934, 100227797	0.077792	25	57	2	11452
GO:BP	GO:0043933	protein-containing complex subunit organization	100224283, 100230610, 100219615, 100228250, 100223769, 100222434, 100224085, 100223354, 100230181, 100229681	0.077792	823	57	10	11452
GO:BP	GO:0031577	spindle checkpoint	100226934, 100227797	0.077792	25	57	2	11452
GO:BP	GO:0007094	mitotic spindle assembly checkpoint	100226934, 100227797	0.077792	25	57	2	11452
GO:BP	GO:0016032	viral process	100228250, 100231174, 100222434, 100231343	0.077792	150	57	4	11452
GO:CC	GO:0030496	midbody	100221581, 100220719, 100223319	0.0785426	96	57	3	11014
GO:BP	GO:0043624	cellular protein complex disassembly	100230610, 100228250, 100223354	0.0798238	79	57	3	11452
GO:BP	GO:0006397	mRNA processing	100224283, 100220672, 100219615, 100228250, 100230181	0.0801189	244	57	5	11452
GO:BP	GO:0050931	pigment cell differentiation	100228101, 100219505	0.0811847	26	57	2	11452
GO:CC	GO:0099512	supramolecular fiber	100221464, 100230610, 100230595, 100224462, 100226864, 100229371, 100223319	0.0825082	509	57	7	11014
GO:CC	GO:0031262	Ndc80 complex	100226934	0.0825082	3	57	1	11014
GO:CC	GO:0031617	NMS complex	100226934	0.0825082	3	57	1	11014
GO:CC	GO:0031415	NatA complex	100227720	0.0825082	3	57	1	11014
GO:BP	GO:1901987	regulation of cell cycle phase transition	100218270, 100226934, 100232268, 100227797	0.0834145	157	57	4	11452
GO:BP	GO:0051640	organelle localization	100226934, 100230595, 100219464, 100226864, 100228101	0.0834145	248	57	5	11452
GO:CC	GO:0000118	histone deacetylase complex	100224085, 100232637	0.0838795	38	57	2	11014
GO:CC	GO:0099081	supramolecular polymer	100221464, 100230610, 100230595, 100224462, 100226864, 100229371, 100223319	0.0838795	515	57	7	11014
GO:MF	GO:0055131	C3HC4-type RING finger domain binding	100228250	0.0851506	4	54	1	12067
GO:MF	GO:0003729	mRNA binding	100219477, 100219615, 100223769	0.0851506	123	54	3	12067
GO:MF	GO:0061133	endopeptidase activator activity	100190280	0.0851506	4	54	1	12067
GO:MF	GO:0070087	chromo shadow domain binding	100221936	0.0851506	4	54	1	12067
GO:BP	GO:0000377	RNA splicing, via transesterification reactions with bulged adenosine as nucleophile	100224283, 100219615, 100228250, 100230181	0.0854435	159	57	4	11452
GO:BP	GO:0000398	mRNA splicing, via spliceosome	100224283, 100219615, 100228250, 100230181	0.0854435	159	57	4	11452
GO:BP	GO:0000375	RNA splicing, via transesterification reactions	100224283, 100219615, 100228250, 100230181	0.0865683	160	57	4	11452
GO:BP	GO:0050792	regulation of viral process	100228250, 100231174, 100231343	0.0873672	84	57	3	11452
GO:BP	GO:0031647	regulation of protein stability	100226934, 100228250, 100227720, 100228265	0.0873672	161	57	4	11452
GO:BP	GO:0000294	nuclear-transcribed mRNA catabolic process, endonucleolytic cleavage-dependent decay	100223354	0.0874003	2	57	1	11452
GO:BP	GO:0051231	spindle elongation	100220719	0.0874003	2	57	1	11452
GO:BP	GO:1903278	positive regulation of sodium ion export across plasma membrane	100228265	0.0874003	2	57	1	11452
GO:BP	GO:0030263	apoptotic chromosome condensation	100231343	0.0874003	2	57	1	11452
GO:BP	GO:0099532	synaptic vesicle endosomal processing	100228101	0.0874003	2	57	1	11452
GO:BP	GO:0000022	mitotic spindle elongation	100220719	0.0874003	2	57	1	11452
GO:BP	GO:0061740	protein targeting to lysosome involved in chaperone-mediated autophagy	100228250	0.0874003	2	57	1	11452
GO:BP	GO:1903288	positive regulation of potassium ion import across plasma membrane	100228265	0.0874003	2	57	1	11452
GO:BP	GO:0051255	spindle midzone assembly	100220719	0.0874003	2	57	1	11452
GO:BP	GO:1905832	positive regulation of spindle assembly	100230595	0.0874003	2	57	1	11452
GO:BP	GO:0006457	protein folding	100228250, 100224462, 100221388	0.0874003	85	57	3	11452
GO:BP	GO:0039019	pronephric nephron development	100232642	0.0874003	2	57	1	11452
GO:BP	GO:0036466	synaptic vesicle recycling via endosome	100228101	0.0874003	2	57	1	11452
GO:BP	GO:0086036	regulation of cardiac muscle cell membrane potential	100229681	0.0874003	2	57	1	11452
GO:BP	GO:0051138	positive regulation of NK T cell differentiation	100228101	0.0874003	2	57	1	11452
GO:BP	GO:0044403	biological process involved in symbiotic interaction	100228250, 100231174, 100222434, 100231343	0.0874003	166	57	4	11452
GO:BP	GO:0043903	regulation of biological process involved in symbiotic interaction	100228250, 100231174, 100231343	0.0874003	89	57	3	11452
GO:BP	GO:0000245	spliceosomal complex assembly	100219615, 100230181	0.0874003	28	57	2	11452
GO:BP	GO:0098943	neurotransmitter receptor transport, postsynaptic endosome to lysosome	100228101	0.0874003	2	57	1	11452
GO:BP	GO:0051641	cellular localization	100218270, 100226934, 100230595, 100228250, 100219464, 100231092, 100222517, 100220104, 100221059, 100226864, 100221388, 100228101, 100228265, 100229681	0.0874003	1440	57	14	11452
GO:BP	GO:1903276	regulation of sodium ion export across plasma membrane	100228265	0.0874003	2	57	1	11452
GO:BP	GO:0008315	G2/MI transition of meiotic cell cycle	100226934	0.0874003	2	57	1	11452
GO:CC	GO:0120114	Sm-like protein family complex	100224283, 100219615	0.0886038	40	57	2	11014
GO:CC	GO:0000794	condensed nuclear chromosome	100218270, 100226934	0.0886038	40	57	2	11014
GO:MF	GO:0043167	ion binding	100221581, 100218673, 100220672, 100230595, 100228250, 100224307, 100218924, 100230188, 100231092, 100231174, 100220719, 100225107, 100231343, 100218726, 100224462, 100221936, 100221388, 100227797, 100229371, 100232552, 100223319, 100223354, 100232637, 100229681	0.088745	3649	54	24	12067
GO:BP	GO:0051656	establishment of organelle localization	100226934, 100230595, 100226864, 100228101	0.0896134	171	57	4	11452
GO:CC	GO:0005815	microtubule organizing center	100221581, 100221464, 100226934, 100220672, 100230595, 100231343	0.0900445	410	57	6	11014
GO:CC	GO:0000778	condensed nuclear chromosome kinetochore	100226934	0.0902835	4	57	1	11014
GO:CC	GO:0000974	Prp19 complex	100228250	0.0902835	4	57	1	11014
GO:CC	GO:0045171	intercellular bridge	100230610, 100223319	0.0902835	42	57	2	11014
GO:CC	GO:0043203	axon hillock	100230610	0.0902835	4	57	1	11014
GO:CC	GO:0017053	transcription repressor complex	100219906, 100232637	0.0902835	43	57	2	11014
GO:CC	GO:0000775	chromosome, centromeric region	100218270, 100226934, 100231343	0.0921592	115	57	3	11014
GO:MF	GO:0051082	unfolded protein binding	100228250, 100221388	0.0931955	49	54	2	12067
GO:MF	GO:0008420	RNA polymerase II CTD heptapeptide repeat phosphatase activity	100232268	0.0936044	5	54	1	12067
GO:MF	GO:0005007	fibroblast growth factor-activated receptor activity	100218924	0.0936044	5	54	1	12067
GO:MF	GO:1905538	polysome binding	100223769	0.0936044	5	54	1	12067
GO:MF	GO:0017070	U6 snRNA binding	100224283	0.0936044	5	54	1	12067
GO:MF	GO:0000774	adenyl-nucleotide exchange factor activity	100224462	0.0936044	5	54	1	12067
GO:BP	GO:0051310	metaphase plate congression	100226934, 100230595	0.0952077	32	57	2	11452

## Sheet: c17_go.stat
Supplementary table 2. Enrichment gene ontology (GO) analysis
source	term_id	term_name	intersections	adjusted_p_value	term_size	query_size	intersection_size	effective_domain_size
GO:CC	GO:0012505	endomembrane system	100223462, 100220565, 100190184, 100232206, 100222902, 100232301, 100226630, 100219235, 100223908, 100232562, 100232384, 100228294, 100230728, 100223124, 100220181, 100228886, 101233948, 100230761, 100227196, 100224405, 100225332, 100225496, 100225963, 100224155, 100226921, 100228659, 100221641, 100227284, 100228220, 100231225, 100230559, 100221265, 100223128, 100217784, 100190352, 100230635, 100…	1.71774e-08	1912	486	142	11014
GO:CC	GO:0005737	cytoplasm	100227890, 100223462, 100219776, 100221659, 100220565, 100190184, 100232206, 100222902, 100226859, 100228477, 100219100, 100218823, 100231729, 100223489, 100226869, 100232307, 100232301, 100226630, 100223866, 100190322, 100219235, 100228938, 100230822, 100222341, 100225291, 100223908, 100232562, 100232384, 100228690, 100228294, 100217594, 100220486, 100230728, 100218735, 100226791, 100224219, 100…	1.82935e-06	5516	486	305	11014
GO:BP	GO:0006996	organelle organization	100218270, 100221659, 100230606, 100229604, 100218823, 100231729, 100226869, 100223866, 100228938, 100226399, 100221084, 100218908, 100232384, 100226475, 100228690, 100220486, 100226791, 100224219, 101233948, 100224405, 100225496, 100221910, 100224173, 100226212, 100219915, 100218306, 100223982, 100226865, 100231706, 751984, 100231225, 100217710, 100223176, 100232504, 100230990, 100229758, 100229…	1.5352e-05	2065	489	139	11452
GO:BP	GO:0033036	macromolecule localization	100218270, 100220565, 100190184, 100218823, 100226869, 100223866, 100219235, 100218908, 100232562, 100232384, 100217594, 100226791, 100223124, 100228886, 100224405, 100229894, 100225963, 100220820, 100224155, 100226212, 100219915, 100229058, 100223982, 100226921, 100227089, 100228659, 100221641, 100228220, 100230559, 100223128, 100232504, 100230990, 100229758, 100221956, 100190352, 100230635, 100…	1.5352e-05	1478	489	108	11452
GO:BP	GO:0016043	cellular component organization	100218270, 100221659, 100220565, 100226859, 100230606, 100229604, 100218823, 100222172, 100231729, 100226869, 100223866, 100228938, 100226399, 100221084, 100218908, 100223908, 100232384, 100226475, 100228690, 100217594, 100220486, 100230728, 100226791, 100224219, 100228886, 101233948, 100224405, 100229894, 100225496, 100221910, 100220820, 100224173, 100224155, 100226212, 100219915, 100218306, 100…	3.74244e-05	3226	489	193	11452
GO:CC	GO:0043227	membrane-bounded organelle	100227890, 100223462, 100218270, 100221659, 100220565, 100190184, 100232206, 100222902, 100226859, 100230606, 100228477, 100229604, 100231729, 100230680, 100232301, 100226630, 100224423, 100190322, 100219235, 100219785, 100228938, 100226399, 100221084, 100221825, 100225291, 100223908, 100232562, 100232384, 100226475, 100228690, 100228294, 100217594, 100220486, 100230728, 100232714, 100222499, 100…	4.27118e-05	6047	486	321	11014
GO:BP	GO:0010256	endomembrane system organization	100226869, 100232384, 100224219, 100229894, 100231225, 100232504, 100229758, 100226722, 100222132, 100227680, 100225447, 100220383, 100223581, 100229111, 100228843, 100224227, 100232474, 100218245, 100223133, 100218650, 100230327, 100224568, 100219430, 100222385, 100219085, 100231280, 100220052, 100222557	4.60204e-05	206	489	28	11452
GO:BP	GO:0006464	cellular protein modification process	100221659, 100221990, 100230606, 100219100, 100229604, 100222172, 100226869, 100232301, 100226630, 100223866, 100229141, 100228938, 100226399, 100230822, 100225291, 100230728, 100222499, 100226791, 100230761, 100227196, 100224447, 100224405, 100225496, 100224604, 100229058, 100223982, 100217725, 100226865, 100225933, 100227284, 100225699, 100228220, 100217710, 100217784, 100230486, 100232504, 100…	4.60204e-05	2304	489	147	11452
GO:BP	GO:0036211	protein modification process	100221659, 100221990, 100230606, 100219100, 100229604, 100222172, 100226869, 100232301, 100226630, 100223866, 100229141, 100228938, 100226399, 100230822, 100225291, 100230728, 100222499, 100226791, 100230761, 100227196, 100224447, 100224405, 100225496, 100224604, 100229058, 100223982, 100217725, 100226865, 100225933, 100227284, 100225699, 100228220, 100217710, 100217784, 100230486, 100232504, 100…	4.60204e-05	2304	489	147	11452
GO:BP	GO:0071840	cellular component organization or biogenesis	100218270, 100221659, 100220565, 100226859, 100230606, 100229604, 100218823, 100222172, 100231729, 100226869, 100223866, 100228938, 100226399, 100221084, 100218908, 100223908, 100232384, 100226475, 100228690, 100217594, 100220486, 100230728, 100226791, 100224219, 100228886, 101233948, 100224405, 100229894, 100225496, 100221910, 100220820, 100224173, 100224155, 100226212, 100219915, 100218306, 100…	5.36086e-05	3317	489	195	11452
GO:CC	GO:0005622	intracellular anatomical structure	100227890, 100223462, 100218270, 100219776, 100221659, 100220565, 100190184, 100232206, 100222902, 100226859, 100230606, 100228477, 100219100, 100229604, 100218823, 100231729, 100230680, 100223489, 100226869, 100232307, 100232301, 100226630, 100224423, 100223866, 100190322, 100219235, 100219785, 100228938, 100226399, 100221084, 100230822, 100221825, 100222341, 100225291, 100223908, 100232562, 100…	8.38498e-05	7883	486	394	11014
GO:CC	GO:0005783	endoplasmic reticulum	100190184, 100222902, 100232301, 100226630, 100219235, 100223908, 100232562, 100228886, 101233948, 100230761, 100224405, 100225496, 100228659, 100221265, 100217784, 100190352, 100230635, 100230623, 100231183, 100227680, 100230558, 100224793, 100225447, 100227427, 100227804, 100229943, 100217479, 100221505, 100228952, 100220383, 100231883, 100223595, 100225572, 100225468, 100219117, 100219307, 100…	0.000103971	764	486	63	11014
GO:BP	GO:0051128	regulation of cellular component organization	100218270, 100221659, 100218823, 100222172, 100231729, 100226869, 100228938, 100226399, 100230728, 100226791, 100224219, 101233948, 100224173, 100229058, 100223982, 100226921, 100226865, 100227089, 100231706, 100228220, 100230559, 100232504, 100228909, 100229758, 100226722, 100228589, 100231231, 100229227, 100222132, 100226577, 100231106, 100226852, 100229539, 100220383, 100218249, 100219878, 100…	0.00010828	1143	489	85	11452
GO:BP	GO:0010975	regulation of neuron projection development	100221659, 100222172, 100230728, 100224173, 100226865, 100227089, 100228220, 100230559, 100232504, 100228909, 100226722, 100231106, 100231676, 100219640, 100217593, 100223807, 100223978, 100231556, 100219340, 100220912, 100232823, 100219085, 100227688, 100232609, 100228581	0.000109381	184	489	25	11452
GO:BP	GO:0031110	regulation of microtubule polymerization or depolymerization	100226722, 100231231, 100190046, 100232474, 100230747, 100231767, 100227998, 100222708, 100224568, 100230197, 100223450	0.000109381	37	489	11	11452
GO:BP	GO:0008104	protein localization	100218270, 100190184, 100218823, 100226869, 100223866, 100219235, 100218908, 100232562, 100232384, 100217594, 100226791, 100223124, 100224405, 100229894, 100225963, 100226212, 100219915, 100229058, 100223982, 100226921, 100227089, 100228659, 100221641, 100228220, 100230559, 100232504, 100230990, 100229758, 100221956, 100190352, 100230635, 100229227, 100222132, 100225447, 100228002, 100228504, 100…	0.000109381	1246	489	90	11452
GO:BP	GO:0043412	macromolecule modification	100221659, 100221990, 100230606, 100219100, 100229604, 100222172, 100226869, 100232301, 100226630, 100223866, 100229141, 100228938, 100226399, 100230822, 100225291, 100230728, 100222499, 100226791, 100230761, 100227196, 100224447, 100224405, 100225496, 100224604, 100217742, 100229058, 100223982, 100217725, 100226865, 100225933, 100227284, 100225699, 100228220, 100217710, 100217784, 100230486, 100…	0.000109381	2442	489	151	11452
GO:CC	GO:0031252	cell leading edge	100219776, 100221659, 100217594, 100223124, 100226921, 100229758, 100228589, 100222132, 100218249, 100219878, 100228843, 100225859, 100228191, 100222981, 100230443, 100232474, 100228371, 100231767, 100225922, 100228637, 100229697, 100220912, 100218623, 100220498, 100223450	0.000125028	193	486	25	11014
GO:CC	GO:0043231	intracellular membrane-bounded organelle	100227890, 100223462, 100218270, 100221659, 100220565, 100190184, 100232206, 100222902, 100226859, 100230606, 100228477, 100229604, 100231729, 100230680, 100232301, 100226630, 100224423, 100190322, 100219235, 100219785, 100228938, 100226399, 100221084, 100221825, 100225291, 100223908, 100232562, 100232384, 100226475, 100228690, 100228294, 100217594, 100220486, 100230728, 100232714, 100222499, 100…	0.000126062	5681	486	301	11014
GO:CC	GO:0043226	organelle	100227890, 100223462, 100218270, 100219776, 100221659, 100220565, 100190184, 100232206, 100222902, 100226859, 100230606, 100228477, 100229604, 100218823, 100231729, 100230680, 100223489, 100232301, 100226630, 100224423, 100223866, 100190322, 100219235, 100219785, 100228938, 100226399, 100221084, 100221825, 100218908, 100222341, 100225291, 100223908, 100232562, 100232384, 100226475, 100228690, 100…	0.000126062	7128	486	362	11014
GO:CC	GO:0043229	intracellular organelle	100227890, 100223462, 100218270, 100219776, 100221659, 100220565, 100190184, 100232206, 100222902, 100226859, 100230606, 100228477, 100229604, 100218823, 100231729, 100230680, 100223489, 100232301, 100226630, 100224423, 100223866, 100190322, 100219235, 100219785, 100228938, 100226399, 100221084, 100221825, 100222341, 100225291, 100223908, 100232562, 100232384, 100226475, 100228690, 100228294, 100…	0.000328447	6678	486	341	11014
GO:BP	GO:0051641	cellular localization	100223462, 100218270, 100221659, 100190184, 100218823, 100226869, 100218908, 100223908, 100232562, 100232384, 100230728, 100226791, 100224405, 100229894, 100226212, 100219915, 100229058, 100226921, 100221641, 100228220, 100231225, 100230559, 100232504, 100230990, 100229758, 100221956, 100190352, 100222132, 100227680, 100220659, 100232765, 100225447, 100229943, 100228002, 100228504, 100229539, 100…	0.000434963	1440	489	98	11452
GO:BP	GO:0008360	regulation of cell shape	100218823, 100228220, 100228909, 100229758, 100218249, 100231676, 100228843, 100225064, 100228191, 100223807, 100218623, 100226455, 100221238	0.000443632	61	489	13	11452
GO:BP	GO:0032535	regulation of cellular component size	100218823, 100224219, 100224173, 100223982, 100230559, 100222132, 100217604, 100232765, 100218249, 100219878, 100231676, 100229577, 100228191, 100223807, 100222981, 100218245, 100231556, 100217607, 100219340, 100217811, 100219085, 100220994, 100223450	0.000680257	179	489	23	11452
GO:CC	GO:0005829	cytosol	100221659, 100219100, 100218823, 100226869, 100232307, 100222341, 100225291, 100217594, 100220486, 100218735, 100226791, 100224219, 100223124, 100217973, 100230761, 100224447, 100225496, 100225963, 100224173, 100218306, 100226921, 100226865, 100231706, 100228220, 100231225, 100232504, 100229692, 100223511, 100226722, 100226318, 100231231, 100222132, 100223171, 100230558, 100221033, 100220659, 100…	0.000703676	1737	486	112	11014
GO:BP	GO:0120035	regulation of plasma membrane bounded cell projection organization	100221659, 100222172, 100228938, 100230728, 100224173, 100226865, 100227089, 100228220, 100230559, 100232504, 100228909, 100226722, 100231106, 100231676, 100219640, 100217593, 100228887, 100228191, 100223807, 100223978, 100231767, 100231556, 100219340, 100220912, 100232823, 100219085, 100227688, 100232609, 100228581	0.000882691	265	489	29	11452
GO:BP	GO:0051179	localization	100223462, 100228561, 100218270, 100221659, 100220565, 100224018, 100190184, 100232206, 100229519, 100218823, 100222172, 100226869, 100223866, 100219235, 100230822, 100218908, 100222341, 100225291, 100223908, 100232562, 100232384, 100223906, 100228690, 100217594, 100230728, 100226791, 100223124, 100228886, 100217973, 101233948, 100224405, 100229894, 100220006, 100225963, 100220820, 100224155, 100…	0.00093739	3527	489	197	11452
GO:BP	GO:0031344	regulation of cell projection organization	100221659, 100222172, 100228938, 100230728, 100224173, 100226865, 100227089, 100228220, 100230559, 100232504, 100228909, 100226722, 100231106, 100231676, 100219640, 100217593, 100228887, 100228191, 100223807, 100223978, 100231767, 100231556, 100219340, 100220912, 100232823, 100219085, 100227688, 100232609, 100228581	0.000982848	268	489	29	11452
GO:BP	GO:1902903	regulation of supramolecular fiber organization	100224219, 100223982, 100226722, 100231231, 100229227, 100222132, 100218249, 100219878, 100190046, 100229577, 100228191, 100222981, 100232474, 100230747, 100231767, 100218245, 100227998, 100217607, 100222708, 100224568, 100220912, 100230197, 100223450	0.00099852	186	489	23	11452
GO:BP	GO:0043087	regulation of GTPase activity	100217736, 100223489, 100226869, 100225963, 100220596, 100228909, 100217604, 100230500, 100225227, 100220383, 100227101, 100229541, 100228887, 100230982, 100228191, 100223807, 100220608, 100228711, 100218245, 100227998, 100225747, 100232697, 100222838, 100230003, 100227688, 100220994	0.00099852	227	489	26	11452
GO:MF	GO:0005515	protein binding	100228561, 100218270, 100224067, 100232206, 100226859, 100230606, 100218823, 100222172, 100231729, 100231759, 100232301, 100223866, 100219235, 100219785, 100226399, 100221084, 100230822, 100221825, 100222341, 100225291, 100223908, 100232562, 100232384, 100226475, 100217594, 100220486, 100230728, 100224897, 100218735, 100222499, 100226791, 100224219, 100223124, 100221872, 100232023, 100227196, 100…	0.00114507	5553	469	266	12067
GO:BP	GO:0008361	regulation of cell size	100218823, 100224173, 100230559, 100217604, 100231676, 100228191, 100223807, 100231556, 100219340, 100217811, 100219085, 100220994, 100223450	0.00177054	71	489	13	11452
GO:BP	GO:0051336	regulation of hydrolase activity	100217736, 100223489, 100226869, 100232301, 100230728, 100224405, 100227995, 100225963, 100220596, 100225699, 100232504, 100228909, 100222132, 100222411, 100217604, 100230500, 100225227, 100220383, 100231676, 100231679, 100227101, 100229111, 100229541, 100228887, 100230982, 100228191, 100223807, 100220608, 100228711, 100218245, 100227998, 100226987, 100225747, 100229336, 100232697, 100218071, 100…	0.00215923	553	489	46	11452
GO:MF	GO:0008092	cytoskeletal protein binding	100218823, 100232384, 100218735, 100223124, 100225617, 100224173, 100226921, 100227089, 100231706, 100228220, 100229758, 100226722, 100231231, 100222132, 100220659, 100232765, 100225447, 100218249, 100229422, 100227101, 100219117, 100229577, 100225859, 100228191, 100232474, 100230747, 100228371, 100231767, 100218245, 100225167, 100217607, 100534625, 100218381, 100221802, 100230327, 100224568, 100…	0.00221049	574	469	45	12067
GO:CC	GO:0031982	vesicle	100223462, 100223908, 100223124, 100227196, 100226921, 100221641, 100228220, 100231225, 100223128, 100232504, 100190352, 100230623, 100231183, 100222132, 100232765, 100225447, 100229943, 100228504, 100229539, 100231800, 100225572, 100223581, 100232363, 100231676, 100224718, 100219704, 100229111, 100190046, 100224365, 100229541, 100228887, 100230982, 100219280, 100232425, 100225064, 100231693, 100…	0.00260204	832	486	61	11014
GO:CC	GO:0005794	Golgi apparatus	100220565, 100232206, 100232384, 100228294, 100230728, 100223124, 100220181, 100225332, 100225496, 100225963, 100224155, 100230559, 100226722, 100223171, 100219713, 100225447, 100219160, 100229943, 100225764, 100228504, 100220383, 100228945, 100223581, 100224718, 100225345, 100219704, 100229541, 100232425, 100227732, 100220683, 100222981, 100218985, 100228741, 100224592, 100223546, 100231156, 100…	0.00260204	724	486	55	11014
GO:BP	GO:0031109	microtubule polymerization or depolymerization	100226722, 100231231, 100190046, 100232474, 100230747, 100231767, 100227998, 100222708, 100224568, 100230197, 100223450	0.00271257	54	489	11	11452
GO:BP	GO:0032446	protein modification by small protein conjugation	100230606, 100219100, 100229141, 100230822, 100225291, 100226791, 100227196, 100224447, 100224405, 100225496, 100217725, 100228220, 100230486, 100232504, 100225669, 100220672, 100220312, 100221229, 100223595, 100225572, 100228850, 100224164, 100227825, 100228887, 100228903, 100231658, 100227139, 100220683, 100228118, 100221731, 100219204, 100225059, 100218650, 100229686, 100223084, 100218363, 100…	0.00271257	445	489	39	11452
GO:BP	GO:0044267	cellular protein metabolic process	100221659, 100221990, 100230606, 100219100, 100229604, 100218823, 100222172, 100226869, 100232301, 100226630, 100223866, 100229141, 100228938, 100226399, 100230822, 100225291, 100232562, 100228690, 100230728, 100232714, 100222499, 100226791, 100230761, 100227196, 100224447, 100224405, 100225496, 100224604, 100230378, 100219915, 100229058, 100223982, 100217725, 100226865, 100228659, 100225933, 100…	0.00271257	2932	489	166	11452
GO:BP	GO:0022604	regulation of cell morphogenesis	100218823, 100228220, 100228909, 100229758, 100218249, 100231676, 100219640, 100228843, 100225064, 100228191, 100223807, 100225915, 100230747, 100218623, 100226455, 100221238, 100217814, 100223450	0.00271257	134	489	18	11452
GO:BP	GO:0070647	protein modification by small protein conjugation or removal	100230606, 100219100, 100229141, 100230822, 100225291, 100226791, 100227196, 100224447, 100224405, 100225496, 100217725, 100228220, 100230486, 100232504, 100225669, 100220672, 100220312, 100221229, 100223595, 100225572, 100228850, 100224164, 100227825, 100228887, 100228903, 100231658, 100227139, 100220683, 100228118, 100221731, 100219204, 100225059, 100218650, 100224800, 100222708, 100225453, 100…	0.00271257	546	489	45	11452
GO:BP	GO:0007010	cytoskeleton organization	100221659, 100223866, 100218908, 100232384, 100220486, 100224219, 100224173, 100223982, 100226865, 100231706, 751984, 100229758, 100223511, 100226722, 100228589, 100231231, 100229227, 100222132, 100220659, 100220304, 100225227, 100218249, 100219878, 100229422, 100190046, 100229577, 100228843, 100225064, 100228191, 100220683, 100225915, 100222981, 100232474, 100230747, 100228851, 100223978, 100218…	0.00271257	771	489	58	11452
GO:BP	GO:0072657	protein localization to membrane	100190184, 100226869, 100229894, 100226921, 100228220, 100230559, 100232504, 100229758, 100221956, 100190352, 100222132, 100225447, 100228002, 100220383, 100227101, 100230982, 100228191, 100232474, 100223175, 100232120, 100221584, 100219916, 100218071, 100229697, 100220912, 100219430	0.00273813	245	489	26	11452
GO:BP	GO:0022008	neurogenesis	100221659, 100222172, 100232384, 100228690, 100230728, 100226791, 100224173, 100229058, 100226865, 100227089, 751984, 100228220, 100230559, 100232504, 100228909, 100231610, 100229758, 100230623, 100226722, 100231231, 100226577, 100220659, 100220312, 100218495, 100231106, 100229159, 100219878, 100231676, 100227101, 100218620, 100219640, 100229111, 100217593, 100228843, 100222427, 100225859, 100223…	0.00278143	884	489	64	11452
GO:BP	GO:0046785	microtubule polymerization	100226722, 100231231, 100190046, 100232474, 100230747, 100227998, 100224568, 100230197, 100223450	0.00279644	37	489	9	11452
GO:BP	GO:0051493	regulation of cytoskeleton organization	100224219, 100223982, 100231706, 100226722, 100231231, 100229227, 100222132, 100218249, 100219878, 100190046, 100229577, 100228843, 100228191, 100222981, 100232474, 100230747, 100231767, 100218245, 100227998, 100217607, 100222708, 100224568, 100220912, 100230860, 100225366, 100230197, 100223450	0.00382587	266	489	27	11452
GO:BP	GO:0120036	plasma membrane bounded cell projection organization	100221659, 100222172, 100228938, 100218908, 100217594, 100230728, 100224173, 100226865, 100227089, 751984, 100228220, 100230559, 100232504, 100228909, 100229758, 100226722, 100231231, 100222132, 100220659, 100217604, 100231106, 100232363, 100219878, 100231676, 100218620, 100219640, 100217593, 100228843, 100228887, 100228191, 100223807, 100222981, 100230747, 100228371, 100222478, 100223978, 100218…	0.00390747	769	489	57	11452
GO:BP	GO:0016192	vesicle-mediated transport	100223462, 100218823, 100219235, 100222341, 100223908, 100232384, 100230728, 100223124, 100229894, 100229058, 100226921, 100221641, 100231225, 100230559, 100221956, 100190352, 100222132, 100227680, 100232765, 100225447, 100225227, 100226852, 100229943, 100228504, 100229539, 100220383, 100221442, 100223581, 100224718, 100231238, 100230982, 100219280, 100228191, 100231156, 100190677, 100232474, 100…	0.0040844	771	489	57	11452
GO:BP	GO:0046649	lymphocyte activation	100218823, 100230728, 100223982, 751984, 100228220, 100217710, 100231610, 100221956, 100222132, 100220312, 100231106, 100223856, 100219280, 100232145, 100225064, 100190312, 100225167, 100219894, 100224798, 100222807, 100223203, 100219172, 100219562, 100220994, 100219691, 100230248, 100221238, 100226842, 100223450	0.00441882	300	489	29	11452
GO:BP	GO:1902904	negative regulation of supramolecular fiber organization	100223982, 100231231, 100229227, 100222132, 100218249, 100232474, 100231767, 100218245, 100227998, 100217607, 100222708, 100224568, 100230197	0.00442006	81	489	13	11452
GO:BP	GO:0033043	regulation of organelle organization	100218270, 100218823, 100231729, 100226869, 100228938, 100226399, 100226791, 100224219, 101233948, 100223982, 100231706, 100232504, 100226722, 100231231, 100229227, 100222132, 100226577, 100231106, 100229539, 100220383, 100218249, 100219878, 100224718, 100219704, 100190046, 100229577, 100228843, 100228887, 100219280, 100228191, 100220683, 100222981, 100230783, 100232474, 100230747, 100231767, 100…	0.00442006	598	489	47	11452
GO:BP	GO:0050770	regulation of axonogenesis	100221659, 100230559, 100228909, 100231676, 100223807, 100223978, 100231556, 100219340, 100232823, 100219085, 100227688	0.00480984	60	489	11	11452
GO:BP	GO:0033365	protein localization to organelle	100218270, 100190184, 100218823, 100226869, 100218908, 100232384, 100224405, 100226212, 100219915, 100229058, 100226921, 100228220, 100232504, 100230990, 100220383, 101233630, 100229678, 100228850, 100225345, 100230982, 100219280, 100228191, 100220683, 100228851, 100224021, 100218280, 100226456, 100231767, 100232120, 100221584, 100228352, 100218128, 100219894, 100220912, 100219430, 100230665, 100…	0.00506949	449	489	38	11452
GO:BP	GO:0065008	regulation of biological quality	100221659, 100220565, 100225551, 100229519, 100218823, 100231729, 100232301, 100223866, 100228938, 100226399, 100217594, 100230728, 100226791, 100224219, 100228886, 101233948, 100227196, 100224405, 100229894, 100225496, 100220006, 100221910, 100220820, 100224173, 100224155, 100218788, 100229058, 100229481, 100223982, 100227089, 751984, 100221641, 100228220, 100230559, 100232504, 100228909, 100230…	0.0051231	1971	489	118	11452
GO:BP	GO:0051234	establishment of localization	100223462, 100228561, 100221659, 100220565, 100224018, 100190184, 100229519, 100218823, 100226869, 100219235, 100222341, 100225291, 100223908, 100232562, 100232384, 100223906, 100228690, 100217594, 100230728, 100226791, 100223124, 100228886, 100217973, 101233948, 100229894, 100220006, 100225963, 100220820, 100224155, 100226212, 100219915, 100229058, 100226921, 100228659, 100227445, 100228029, 100…	0.00531804	2665	489	151	11452
GO:BP	GO:0030030	cell projection organization	100221659, 100222172, 100228938, 100218908, 100217594, 100230728, 100224173, 100226865, 100227089, 751984, 100228220, 100230559, 100232504, 100228909, 100229758, 100226722, 100231231, 100222132, 100220659, 100217604, 100231106, 100232363, 100219878, 100231676, 100218620, 100219640, 100217593, 100228843, 100228887, 100228191, 100223807, 100222981, 100230747, 100228371, 100222478, 100223978, 100218…	0.00531804	784	489	57	11452
GO:BP	GO:0051129	negative regulation of cellular component organization	100218270, 100221659, 100228938, 101233948, 100223982, 100228220, 100232504, 100231231, 100229227, 100222132, 100226577, 100231106, 100218249, 100228850, 100224164, 100228887, 100219280, 100228191, 100220683, 100230783, 100232474, 100231767, 100218245, 100227998, 100226987, 100217607, 100222708, 100224568, 100232823, 100219085, 100230197, 100228581	0.00536136	354	489	32	11452
GO:CC	GO:0031410	cytoplasmic vesicle	100223462, 100223908, 100223124, 100227196, 100226921, 100221641, 100228220, 100231225, 100223128, 100190352, 100230623, 100231183, 100222132, 100232765, 100225447, 100229943, 100228504, 100229539, 100231800, 100225572, 100223581, 100232363, 100224718, 100219704, 100229111, 100190046, 100224365, 100229541, 100228887, 100230982, 100219280, 100232425, 100225064, 100231693, 100228741, 100231156, 100…	0.00539528	766	486	56	11014
GO:CC	GO:0097708	intracellular vesicle	100223462, 100223908, 100223124, 100227196, 100226921, 100221641, 100228220, 100231225, 100223128, 100190352, 100230623, 100231183, 100222132, 100232765, 100225447, 100229943, 100228504, 100229539, 100231800, 100225572, 100223581, 100232363, 100224718, 100219704, 100229111, 100190046, 100224365, 100229541, 100228887, 100230982, 100219280, 100232425, 100225064, 100231693, 100228741, 100231156, 100…	0.00575009	770	486	56	11014
GO:BP	GO:0045184	establishment of protein localization	100190184, 100226869, 100219235, 100232562, 100217594, 100226791, 100223124, 100229894, 100225963, 100226212, 100219915, 100229058, 100226921, 100228659, 100221641, 100228220, 100230559, 100232504, 100190352, 100230635, 100225447, 100228504, 100229539, 100220383, 100221442, 100229678, 100228945, 100223581, 100228850, 100227101, 100225345, 100219117, 100230982, 100219280, 100225859, 100228191, 100…	0.00577533	806	489	58	11452
GO:BP	GO:0050790	regulation of catalytic activity	100217736, 100223489, 100226869, 100232301, 100230822, 100230728, 100222499, 100226791, 100224405, 100227995, 100225963, 100220596, 100225699, 100232504, 100228909, 100218272, 100222132, 100226577, 100222411, 100217604, 100230500, 100225227, 100228952, 100220383, 100231676, 100231679, 100227101, 100229111, 100190046, 100229541, 100228887, 100230982, 100230395, 100232145, 100228191, 100223807, 100…	0.00591385	1012	489	69	11452
GO:BP	GO:0016567	protein ubiquitination	100230606, 100219100, 100229141, 100230822, 100225291, 100227196, 100224447, 100217725, 100228220, 100230486, 100232504, 100225669, 100220672, 100221229, 100223595, 100225572, 100228850, 100224164, 100227825, 100228887, 100228903, 100231658, 100227139, 100220683, 100228118, 100221731, 100219204, 100225059, 100218650, 100229686, 100223084, 100218363, 100221330, 100220854, 100223450	0.0065831	408	489	35	11452
GO:MF	GO:0030695	GTPase regulator activity	100223489, 100226869, 100227995, 100220006, 100225963, 100220596, 100217604, 100230500, 100225227, 100220383, 100223581, 100228808, 100229541, 100228887, 100230982, 100220608, 100228711, 100218245, 100225747, 100222838, 100220912, 100218467, 100227688, 100220994, 100230532, 100217814	0.00673343	277	469	26	12067
GO:MF	GO:0030234	enzyme regulator activity	100223489, 100226869, 100232301, 100222499, 100227995, 100220006, 100225963, 100220596, 100225699, 100232504, 100218272, 100222411, 100217604, 100230500, 100225227, 100220383, 100223581, 100231676, 100231679, 100229111, 100190046, 100228808, 100229541, 100228887, 100230982, 100232145, 100220608, 100228711, 100231767, 100218245, 100225747, 100230347, 100218071, 100218381, 100222838, 100225831, 100…	0.00673343	619	469	45	12067
GO:MF	GO:0060589	nucleoside-triphosphatase regulator activity	100223489, 100226869, 100232301, 100227995, 100220006, 100225963, 100220596, 100217604, 100230500, 100225227, 100220383, 100223581, 100228808, 100229541, 100228887, 100230982, 100220608, 100228711, 100218245, 100225747, 100222838, 100220912, 100218467, 100227688, 100220994, 100230532, 100217814	0.00673343	299	469	27	12067
GO:BP	GO:0070507	regulation of microtubule cytoskeleton organization	100226722, 100231231, 100190046, 100232474, 100230747, 100231767, 100227998, 100222708, 100224568, 100225366, 100230197, 100223450	0.00710872	75	489	12	11452
GO:CC	GO:0005768	endosome	100223462, 100223908, 100227196, 100226921, 100221641, 100228220, 100231225, 100223128, 100190352, 100231183, 100228504, 100229539, 100231800, 100225572, 100223581, 100224718, 100219704, 100190046, 100229541, 100230982, 100219280, 100232425, 100231156, 100190677, 100227608, 100223175, 100223475, 100218381, 100219894, 100219340, 100230327, 100230665, 100222665, 100222557	0.00711695	399	486	34	11014
GO:BP	GO:0051494	negative regulation of cytoskeleton organization	100223982, 100231231, 100229227, 100222132, 100218249, 100232474, 100231767, 100218245, 100227998, 100217607, 100222708, 100224568, 100230197	0.00731188	87	489	13	11452
GO:BP	GO:0045321	leukocyte activation	100218823, 100226399, 100230728, 100223982, 751984, 100221641, 100228220, 100217710, 100231610, 100221956, 100222132, 100220312, 100231106, 100223856, 100219280, 100232145, 100225064, 100190312, 100225167, 100219894, 100230327, 100224798, 100222807, 100223203, 100219172, 100219562, 100220994, 100219691, 100230248, 100221238, 100226842, 100223450	0.00761265	363	489	32	11452
GO:BP	GO:0030029	actin filament-based process	100223866, 100224219, 100223982, 100226865, 751984, 100229758, 100229227, 100222132, 100225447, 100225227, 100218249, 100219878, 100229577, 100228843, 100225064, 100228191, 100222981, 100232474, 100223978, 100218245, 100227998, 100217607, 100228637, 100221802, 100224568, 100220912, 100218623, 100230860, 100225366, 100227688, 100231280, 100232318, 100221238, 100230532, 100223450	0.00781259	414	489	35	11452
GO:BP	GO:0051258	protein polymerization	100224219, 100226722, 100231231, 100222132, 100218249, 100219878, 100190046, 100229577, 100222981, 100232474, 100230747, 100218245, 100227998, 100217607, 100224568, 100230197, 100223450	0.00781259	139	489	17	11452
GO:BP	GO:0097435	supramolecular fiber organization	100223866, 100232384, 100224219, 100223982, 751984, 100226722, 100228589, 100231231, 100229227, 100222132, 100225227, 100218249, 100219878, 100190046, 100229577, 100228843, 100225064, 100228191, 100222981, 100232474, 100230747, 100231767, 100218245, 100227998, 100217607, 100222708, 100224568, 100220912, 100230769, 100230197, 100232318, 100223450	0.00781259	364	489	32	11452
GO:BP	GO:0051649	establishment of localization in cell	100223462, 100221659, 100190184, 100218823, 100223908, 100232562, 100232384, 100230728, 100226791, 100219915, 100229058, 100226921, 100221641, 100228220, 100231225, 100232504, 100190352, 100227680, 100220659, 100232765, 100225447, 100229943, 100228504, 100229539, 100220383, 100221442, 100229678, 100228945, 100228850, 100224718, 100225345, 100219704, 100219307, 100231238, 100228191, 100222981, 100…	0.0079162	1027	489	69	11452
GO:BP	GO:0048699	generation of neurons	100221659, 100222172, 100232384, 100228690, 100230728, 100226791, 100224173, 100226865, 100227089, 751984, 100228220, 100230559, 100232504, 100228909, 100231610, 100229758, 100230623, 100226722, 100231231, 100226577, 100220659, 100220312, 100231106, 100229159, 100219878, 100231676, 100218620, 100219640, 100229111, 100217593, 100228843, 100222427, 100225859, 100223807, 100230747, 100228371, 100223…	0.00849507	806	489	57	11452
GO:BP	GO:0048666	neuron development	100221659, 100222172, 100228690, 100230728, 100224173, 100226865, 100227089, 751984, 100228220, 100230559, 100232504, 100228909, 100229758, 100226722, 100231231, 100220659, 100220312, 100231106, 100229159, 100219878, 100231676, 100218620, 100219640, 100217593, 100228843, 100222427, 100223807, 100230747, 100228371, 100223978, 100225167, 100231556, 100219916, 100219340, 100220912, 100232823, 100219…	0.00849507	589	489	45	11452
GO:BP	GO:0031175	neuron projection development	100221659, 100222172, 100230728, 100224173, 100226865, 100227089, 751984, 100228220, 100230559, 100232504, 100228909, 100229758, 100226722, 100231231, 100220659, 100231106, 100219878, 100231676, 100218620, 100219640, 100217593, 100228843, 100223807, 100230747, 100228371, 100223978, 100225167, 100231556, 100219916, 100219340, 100220912, 100232823, 100219085, 100227688, 100232609, 100228581, 100220…	0.00849507	502	489	40	11452
GO:BP	GO:0022603	regulation of anatomical structure morphogenesis	100221659, 100218823, 100230822, 100226791, 100228220, 100230559, 100228909, 100229758, 100218249, 100231676, 100219640, 100228217, 100219218, 100228843, 100219280, 100225064, 100228191, 100223807, 100225915, 100226280, 100232474, 100230747, 100223978, 100231556, 100219340, 100224568, 100218623, 100232823, 100217811, 100232771, 100219085, 100227688, 100226455, 100221238, 100217814, 100223450	0.00872301	435	489	36	11452
GO:BP	GO:0031399	regulation of protein modification process	100226869, 100232301, 100226399, 100230822, 100230728, 100222499, 100226791, 100227196, 100224405, 100224604, 100223982, 100226865, 100225699, 100228220, 100232504, 100228909, 100225669, 100226577, 100220312, 100231106, 100232268, 100228952, 100220383, 100231676, 100231679, 100228850, 100224164, 100218620, 100219640, 100190046, 100228844, 100228887, 100219280, 100227139, 100223807, 100230783, 100…	0.00876796	808	489	57	11452
GO:BP	GO:0061024	membrane organization	100220565, 100224219, 100228886, 101233948, 100229894, 100220820, 100224155, 100227089, 100232504, 100229758, 100222132, 100227680, 100224859, 100225227, 100226852, 100228843, 100224227, 100223133, 100218650, 100229697, 100230327, 100220912, 100219430, 100230003, 100219085, 100220994, 100231280, 100232609	0.00934459	306	489	28	11452
GO:BP	GO:0030155	regulation of cell adhesion	100230728, 100223982, 100232504, 100231610, 100221956, 100228589, 100220312, 100231676, 100227101, 100223856, 100229111, 100229577, 100219280, 100228191, 100223807, 100232474, 100190312, 100223175, 100225167, 100225452, 100219340, 100224568, 100232823, 100230860, 100220994, 100219691, 100228142, 100226842, 100232113, 100223450	0.00966678	339	489	30	11452
GO:BP	GO:0030036	actin cytoskeleton organization	100224219, 100223982, 100226865, 751984, 100229758, 100229227, 100222132, 100225227, 100218249, 100219878, 100229577, 100228843, 100225064, 100228191, 100222981, 100232474, 100223978, 100218245, 100227998, 100217607, 100228637, 100221802, 100224568, 100220912, 100218623, 100230860, 100225366, 100227688, 100231280, 100232318, 100221238, 100223450	0.00968425	372	489	32	11452
GO:BP	GO:0065007	biological regulation	100218270, 100221659, 100220565, 100225551, 100232206, 100229519, 100226859, 100230606, 100219100, 100218823, 100217736, 100222172, 101232889, 100231729, 100230680, 100226869, 100232301, 100231657, 100224423, 100223866, 100229141, 100219235, 100231471, 100228938, 100226399, 100221084, 100230822, 100218908, 100222341, 100225291, 100232562, 100232384, 100228690, 100217594, 100230728, 100224897, 100…	0.00991953	6699	489	325	11452
GO:BP	GO:0042110	T cell activation	100218823, 751984, 100228220, 100217710, 100231610, 100221956, 100222132, 100220312, 100223856, 100219280, 100232145, 100190312, 100225167, 100224798, 100219172, 100219562, 100219691, 100230248, 100221238, 100226842, 100223450	0.00991953	201	489	21	11452
GO:BP	GO:1900087	positive regulation of G1/S transition of mitotic cell cycle	100226399, 100232504, 100219412, 100228191, 100221731, 100225922	0.00991953	20	489	6	11452
GO:MF	GO:0046872	metal ion binding	100220565, 100224067, 100225551, 100231759, 100223489, 100229141, 100226399, 100221084, 100225291, 100223908, 100228294, 100220181, 100228886, 100229590, 100225116, 100224447, 100225496, 100220006, 100221910, 100224155, 100218788, 100229058, 100225049, 751984, 100221265, 100217784, 100230486, 100230990, 100231610, 100221811, 100220672, 100222132, 100227680, 100222411, 100220312, 100218049, 100217…	0.0100906	2102	469	114	12067
GO:BP	GO:0048518	positive regulation of biological process	100218270, 100221659, 100225551, 100232206, 100226859, 100230606, 100218823, 100217736, 100226869, 100224423, 100219235, 100228938, 100226399, 100221084, 100230822, 100225291, 100217594, 100230728, 100224897, 100232714, 100226791, 100224219, 100226830, 100227196, 100224447, 100224405, 100224604, 100218788, 100218306, 100223982, 100226921, 100226865, 100227445, 751984, 100224722, 100221641, 100228…	0.0111664	3007	489	164	11452
GO:MF	GO:0042393	histone binding	100226399, 100221084, 100226475, 100226212, 100231658, 100223451, 100220683, 100225915, 100226987, 100225452, 100228352, 100224800, 100230619, 100230063	0.0115447	111	469	14	12067
GO:BP	GO:0090066	regulation of anatomical structure size	100218823, 100224219, 100224173, 100223982, 100230559, 100222132, 100217604, 100232765, 100218249, 100219878, 100231676, 100229577, 100228191, 100223807, 100222981, 100219974, 100218245, 100231556, 100217607, 100219340, 100217811, 100219085, 100220994, 100223450	0.0115823	249	489	24	11452
GO:BP	GO:0140352	export from cell	100224018, 100230728, 100226791, 100225963, 100228659, 100227445, 100221641, 100227680, 100232765, 100225447, 100229539, 100220383, 100232363, 100225345, 100229111, 100231238, 100218985, 100228741, 100232474, 100218252, 100222748, 100224094, 100219139, 100223978, 100219974, 100221584, 751582, 100219894, 100224568, 100218327, 100220558, 100219172, 100221238, 100190233	0.0116075	411	489	34	11452
GO:BP	GO:0030182	neuron differentiation	100221659, 100222172, 100228690, 100230728, 100226791, 100224173, 100226865, 100227089, 751984, 100228220, 100230559, 100232504, 100228909, 100231610, 100229758, 100230623, 100226722, 100231231, 100220659, 100220312, 100231106, 100229159, 100219878, 100231676, 100218620, 100219640, 100217593, 100228843, 100222427, 100225859, 100223807, 100230747, 100228371, 100223978, 100225167, 100231556, 100230…	0.0119871	730	489	52	11452
GO:BP	GO:0032268	regulation of cellular protein metabolic process	100221659, 100230606, 100218823, 100226869, 100232301, 100226399, 100230822, 100228690, 100230728, 100232714, 100222499, 100226791, 100227196, 100224405, 100224604, 100230378, 100223982, 100226865, 100228659, 100225699, 100228220, 100232504, 100228909, 100225669, 100218272, 100222132, 100226577, 100219713, 100222411, 100220312, 100231106, 100232268, 100228952, 100220383, 100219878, 100231676, 100…	0.0122557	1187	489	76	11452
GO:BP	GO:0034613	cellular protein localization	100218270, 100190184, 100218823, 100226869, 100218908, 100232562, 100232384, 100224405, 100229894, 100226212, 100219915, 100229058, 100226921, 100228220, 100230559, 100232504, 100230990, 100229758, 100221956, 100190352, 100222132, 100225447, 100228002, 100228504, 100229539, 100220383, 101233630, 100221442, 100229678, 100228945, 100228850, 100227101, 100225345, 100230982, 100219280, 100228191, 100…	0.0125745	919	489	62	11452
GO:BP	GO:0001775	cell activation	100218823, 100226399, 100230728, 100223982, 751984, 100221641, 100228220, 100217710, 100231610, 100221956, 100222132, 100220312, 100231106, 100223856, 100229111, 100219280, 100232145, 100225064, 100190312, 100224021, 100225167, 100219894, 100230327, 100224798, 100222807, 100223203, 100219172, 100219562, 100220994, 100219691, 100230248, 100221238, 100226842, 100223450	0.0125745	414	489	34	11452
GO:BP	GO:0099563	modification of synaptic structure	100219878, 100228843, 100218623, 100223450	0.012896	8	489	4	11452
GO:MF	GO:0140096	catalytic activity, acting on a protein	100221659, 100221990, 100222902, 100219100, 100222172, 100229141, 100228938, 100225291, 100228294, 100230728, 100224447, 100225496, 100224604, 100219915, 100229058, 100217725, 100225933, 100227284, 100228220, 100217784, 100230486, 100232504, 100218579, 100218272, 100223429, 100220672, 100231183, 100228589, 100231106, 100227427, 100232268, 100225764, 100226752, 100221229, 100223595, 100225572, 100…	0.0129876	1725	469	96	12067
GO:MF	GO:0043169	cation binding	100220565, 100224067, 100225551, 100231759, 100223489, 100229141, 100226399, 100221084, 100225291, 100223908, 100228294, 100220181, 100228886, 100229590, 100225116, 100224447, 100225496, 100220006, 100221910, 100224155, 100218788, 100229058, 100225049, 751984, 100221265, 100217784, 100230486, 100230990, 100231610, 100221811, 100220672, 100222132, 100227680, 100222411, 100220312, 100218049, 100217…	0.0130597	2158	469	115	12067
GO:BP	GO:0032870	cellular response to hormone stimulus	100225291, 100224219, 100224405, 100225496, 100226921, 100232504, 100224775, 100220312, 100231106, 100225447, 100219115, 100228952, 100228850, 100228116, 100231658, 100228191, 100225915, 100219974, 100231767, 100225452, 100008583, 100227631, 100222152, 100221238	0.0133436	253	489	24	11452
GO:BP	GO:0030163	protein catabolic process	100221659, 100230606, 100219100, 100218823, 100232301, 100229141, 100232562, 100228690, 100232714, 100224447, 100224405, 100219915, 100228220, 100232504, 100225669, 100218272, 100220672, 100223595, 100225468, 100229111, 100231658, 100227139, 100228191, 100221731, 100219204, 100223978, 100231767, 100223175, 100218650, 100224800, 100223203, 100221840, 100229686, 100228242, 100230862, 100190233, 100…	0.0134716	503	489	39	11452
GO:BP	GO:0070727	cellular macromolecule localization	100218270, 100190184, 100218823, 100226869, 100218908, 100232562, 100232384, 100224405, 100229894, 100226212, 100219915, 100229058, 100226921, 100228220, 100230559, 100232504, 100230990, 100229758, 100221956, 100190352, 100222132, 100225447, 100228002, 100228504, 100229539, 100220383, 101233630, 100221442, 100229678, 100228945, 100228850, 100227101, 100225345, 100230982, 100219280, 100228191, 100…	0.0134716	924	489	62	11452
GO:BP	GO:0051130	positive regulation of cellular component organization	100218270, 100218823, 100226869, 100226399, 100230728, 100226791, 100224219, 100223982, 100226921, 100226865, 100228220, 100230559, 100228909, 100222132, 100226577, 100231106, 100220383, 100219878, 100231676, 100219704, 100219640, 100190046, 100217593, 100229577, 100219280, 100223807, 100220683, 100222981, 100230783, 100231156, 100232474, 100231767, 100225167, 100231556, 100227998, 100219340, 100…	0.0134716	538	489	41	11452
GO:BP	GO:0031113	regulation of microtubule polymerization	100226722, 100190046, 100230747, 100227998, 100230197, 100223450	0.014514	22	489	6	11452
GO:BP	GO:0045022	early endosome to late endosome transport	100218823, 100232384, 100231225, 100228191, 100218381, 100230665	0.014514	22	489	6	11452
GO:BP	GO:0080134	regulation of response to stress	100225551, 100219100, 100222172, 100224423, 100230822, 100230728, 100226791, 100227196, 100224405, 100218788, 100226921, 100227445, 100221641, 100221956, 100226577, 100223595, 100225572, 100231679, 100228850, 100229111, 101233982, 100228844, 100223431, 100227732, 100226621, 100232474, 100190312, 100218245, 100222303, 100227998, 100225452, 100229336, 100219894, 100224568, 100222807, 100217811, 100…	0.0146142	559	489	42	11452
GO:BP	GO:0006810	transport	100223462, 100228561, 100221659, 100220565, 100224018, 100190184, 100229519, 100218823, 100219235, 100222341, 100225291, 100223908, 100232562, 100232384, 100223906, 100228690, 100230728, 100226791, 100223124, 100228886, 100217973, 101233948, 100229894, 100220006, 100225963, 100220820, 100224155, 100219915, 100229058, 100226921, 100228659, 100227445, 100228029, 100221641, 100228220, 100231225, 100…	0.0149288	2582	489	143	11452
GO:MF	GO:0015631	tubulin binding	100232384, 100218735, 100225617, 100224173, 100226921, 100228220, 100226722, 100231231, 100220659, 100229422, 100229577, 100232474, 100230747, 100228371, 100231767, 100534625, 100230327, 100224568, 100220912, 100225366	0.0153251	209	469	20	12067
GO:BP	GO:0010639	negative regulation of organelle organization	100218270, 100228938, 101233948, 100223982, 100232504, 100231231, 100229227, 100222132, 100218249, 100228887, 100219280, 100220683, 100232474, 100231767, 100218245, 100227998, 100217607, 100222708, 100224568, 100230197	0.0154282	196	489	20	11452
GO:BP	GO:0098927	vesicle-mediated transport between endosomal compartments	100218823, 100232384, 100231225, 100228191, 100218381, 100230665	0.0170902	23	489	6	11452
GO:BP	GO:0060341	regulation of cellular localization	100218823, 100232562, 100230728, 100226791, 100224405, 100229058, 100226921, 100221641, 100228220, 100231225, 100232504, 100221956, 100222132, 100220659, 100225447, 100229943, 100228850, 100219280, 100228191, 100228851, 100223978, 100231767, 100223175, 100218071, 100219894, 100229697, 100220912, 100219172, 100219085, 100230608, 100232609, 100223450	0.0170902	391	489	32	11452
GO:BP	GO:0072659	protein localization to plasma membrane	100229894, 100226921, 100230559, 100232504, 100229758, 100190352, 100225447, 100228002, 100227101, 100228191, 100232474, 100223175, 100219916, 100218071, 100229697, 100220912	0.0170902	141	489	16	11452
GO:BP	GO:0070972	protein localization to endoplasmic reticulum	100190184, 100226869, 100224405, 100220383, 100232120, 100219430, 100219085	0.0170902	32	489	7	11452
GO:BP	GO:0032970	regulation of actin filament-based process	100223866, 100224219, 100223982, 100229227, 100222132, 100218249, 100219878, 100229577, 100228843, 100228191, 100222981, 100232474, 100218245, 100227998, 100217607, 100224568, 100220912, 100230860, 100225366, 100223450	0.0170902	198	489	20	11452
GO:BP	GO:0032271	regulation of protein polymerization	100224219, 100226722, 100222132, 100218249, 100219878, 100190046, 100229577, 100222981, 100230747, 100218245, 100227998, 100217607, 100230197, 100223450	0.0170902	113	489	14	11452
GO:BP	GO:0048519	negative regulation of biological process	100218270, 100221659, 100232206, 100230606, 100219100, 100231729, 100232301, 100219235, 100228938, 100221084, 100232562, 100232384, 100217594, 100230728, 100224897, 100232714, 100226791, 100226830, 101233948, 100224405, 100227995, 100224604, 100218788, 100218306, 100223982, 100226921, 751984, 100228220, 100217710, 100232504, 100224775, 100225669, 100218272, 100226318, 100231231, 100229227, 100222…	0.0170902	2702	489	148	11452
GO:BP	GO:0019538	protein metabolic process	100221659, 100221990, 100230606, 100219100, 100229604, 100218823, 100222172, 100226869, 100232301, 100226630, 100223866, 100229141, 100228938, 100226399, 100230822, 100225291, 100232562, 100228690, 100228294, 100230728, 100232714, 100222499, 100226791, 100230761, 100227196, 100224447, 100224405, 100225496, 100224604, 100230378, 100219915, 100229058, 100223982, 100217725, 100226865, 100228659, 100…	0.0170902	3401	489	180	11452
GO:BP	GO:0051246	regulation of protein metabolic process	100221659, 100230606, 100218823, 100226869, 100232301, 100226399, 100230822, 100228690, 100230728, 100232714, 100222499, 100226791, 100227196, 100224405, 100224604, 100230378, 100223982, 100226865, 100228659, 100225699, 100228220, 100232504, 100228909, 100225669, 100218272, 100222132, 100226577, 100219713, 100222411, 100220312, 100231106, 100232268, 100228952, 100220383, 100219878, 100231676, 100…	0.0170902	1270	489	79	11452
GO:BP	GO:0050794	regulation of cellular process	100218270, 100221659, 100232206, 100229519, 100226859, 100230606, 100219100, 100218823, 100217736, 100222172, 101232889, 100231729, 100230680, 100226869, 100232301, 100231657, 100224423, 100223866, 100229141, 100219235, 100231471, 100228938, 100226399, 100221084, 100230822, 100218908, 100222341, 100225291, 100232562, 100232384, 100228690, 100217594, 100230728, 100224897, 100232714, 100222499, 100…	0.0170902	5986	489	293	11452
GO:BP	GO:1901880	negative regulation of protein depolymerization	100223982, 100231231, 100222132, 100218249, 100231767, 100217607, 100222708, 100224568	0.0171989	42	489	8	11452
GO:BP	GO:0046907	intracellular transport	100223462, 100221659, 100190184, 100218823, 100223908, 100232562, 100232384, 100226791, 100219915, 100229058, 100226921, 100221641, 100228220, 100231225, 100232504, 100190352, 100227680, 100220659, 100229943, 100228504, 100229539, 100221442, 100229678, 100228945, 100228850, 100224718, 100225345, 100219704, 100219307, 100228191, 100222981, 100218985, 100231156, 100224021, 100223133, 100232120, 100…	0.0172393	732	489	51	11452
GO:BP	GO:0032956	regulation of actin cytoskeleton organization	100224219, 100223982, 100229227, 100222132, 100218249, 100219878, 100229577, 100228843, 100228191, 100222981, 100232474, 100218245, 100227998, 100217607, 100224568, 100220912, 100230860, 100225366, 100223450	0.0173088	185	489	19	11452
GO:BP	GO:0048731	system development	100221659, 100232206, 100229519, 100226859, 100218823, 100222172, 100223866, 100229141, 100226399, 100230822, 100218908, 100232384, 100226475, 100228690, 100217594, 100230728, 100224897, 100232714, 100226791, 100225116, 100227196, 100224405, 100225496, 100224173, 100226328, 100218788, 100229058, 100229481, 100223982, 100226865, 100227089, 751984, 100228220, 100230559, 100217710, 100232504, 100228…	0.0175201	2387	489	133	11452
GO:BP	GO:0010976	positive regulation of neuron projection development	100230728, 100226865, 100228220, 100228909, 100231106, 100219640, 100217593, 100219340, 100232609	0.0175201	53	489	9	11452
GO:BP	GO:0044087	regulation of cellular component biogenesis	100221659, 100218823, 100226869, 100228938, 100224219, 100223982, 100226722, 100228589, 100229227, 100222132, 100226577, 100231106, 100226852, 100229539, 100220383, 100218249, 100219878, 100224718, 100190046, 100229577, 100228887, 100219280, 100228191, 100223807, 100222981, 100232474, 100230747, 100231767, 100218245, 100225167, 100227998, 100217607, 100224568, 100220912, 100230860, 100230197, 100…	0.018284	482	489	37	11452
GO:BP	GO:0050789	regulation of biological process	100218270, 100221659, 100225551, 100232206, 100229519, 100226859, 100230606, 100219100, 100218823, 100217736, 100222172, 101232889, 100231729, 100230680, 100226869, 100232301, 100231657, 100224423, 100223866, 100229141, 100219235, 100231471, 100228938, 100226399, 100221084, 100230822, 100218908, 100222341, 100225291, 100232562, 100232384, 100228690, 100217594, 100230728, 100224897, 100232714, 100…	0.018284	6288	489	305	11452
GO:BP	GO:0009725	response to hormone	100225291, 100230728, 100224219, 100224405, 100225496, 100226921, 100219700, 100232504, 100224775, 100220312, 100231106, 100225447, 100219115, 100228952, 100228850, 100228116, 100231658, 100228191, 100225915, 100219974, 100231767, 100225452, 100008583, 100227631, 100222152, 100221238	0.018376	296	489	26	11452
GO:BP	GO:0006950	response to stress	100225551, 100230606, 100219100, 100222172, 100232301, 100224423, 100190322, 100230822, 100232562, 100226475, 100217594, 100230728, 100226791, 100227196, 100224405, 100225496, 100221910, 100218788, 100218306, 100226921, 100227445, 100224722, 100221641, 100223176, 100217784, 100232504, 100230990, 100221956, 100220672, 100222132, 100226577, 100227680, 100219713, 100231106, 100223595, 100225572, 100…	0.0187258	1641	489	97	11452
GO:BP	GO:1902808	positive regulation of cell cycle G1/S phase transition	100226399, 100232504, 100219412, 100228191, 100221731, 100225922	0.018801	24	489	6	11452
GO:BP	GO:0000902	cell morphogenesis	100221659, 100218823, 100224173, 100229481, 100227089, 751984, 100228220, 100230559, 100228909, 100229758, 100220659, 100231106, 100218249, 100219878, 100231676, 100218620, 100219640, 100228843, 100225064, 100228191, 100223807, 100225915, 100230747, 100228371, 100226104, 100223978, 100223133, 100231556, 100227998, 100219340, 100218623, 100232823, 100219085, 100227688, 100226455, 100228581, 100221…	0.0189197	537	489	40	11452
GO:BP	GO:0044257	cellular protein catabolic process	100221659, 100230606, 100219100, 100218823, 100232301, 100229141, 100232562, 100228690, 100232714, 100224447, 100224405, 100219915, 100232504, 100225669, 100218272, 100220672, 100223595, 100225468, 100227139, 100228191, 100221731, 100219204, 100223978, 100218650, 100224800, 100223203, 100221840, 100228242, 100230862, 100190233, 100222557, 100221330, 100220854	0.0192612	415	489	33	11452
GO:BP	GO:0009057	macromolecule catabolic process	100221659, 100230606, 100219100, 100218823, 100231729, 100232301, 100229141, 100219235, 100232562, 100228690, 100232714, 100224447, 100224405, 100219915, 100228220, 100232504, 100225669, 100218272, 100220672, 100229654, 100223595, 100218189, 100225468, 100228945, 100229111, 100229542, 100226622, 100231658, 100227139, 100228191, 100227811, 100221731, 100219204, 100223978, 100231767, 100223175, 100…	0.019682	684	489	48	11452
GO:BP	GO:0007009	plasma membrane organization	100224219, 100229894, 100232504, 100229758, 100222132, 100227680, 100228843, 100224227, 100230327, 100231280	0.0198903	66	489	10	11452
GO:BP	GO:0031346	positive regulation of cell projection organization	100230728, 100226865, 100228220, 100230559, 100228909, 100231106, 100231676, 100219640, 100217593, 100223807, 100231767, 100231556, 100219340, 100220912, 100232609	0.0199482	131	489	15	11452
GO:BP	GO:0110053	regulation of actin filament organization	100224219, 100223982, 100229227, 100222132, 100218249, 100219878, 100229577, 100228191, 100222981, 100232474, 100218245, 100227998, 100217607, 100224568, 100220912, 100223450	0.0199482	145	489	16	11452
GO:BP	GO:0048583	regulation of response to stimulus	100221659, 100225551, 100219100, 100222172, 100224423, 100230822, 100225291, 100217594, 100230728, 100232714, 100226791, 100224219, 100226830, 101233948, 100227196, 100224447, 100224405, 100227995, 100225496, 100218788, 100223982, 100226921, 100227445, 100224722, 100221641, 100228220, 100232504, 100231610, 100224775, 100221956, 100231183, 100229227, 100226577, 100227680, 100220312, 100230500, 100…	0.0199493	1854	489	107	11452
GO:BP	GO:0098609	cell-cell adhesion	100218823, 100222172, 100223866, 100230728, 100223982, 100227089, 100232504, 100228909, 100221956, 100220312, 100227101, 100223856, 100229111, 100222093, 100219280, 100228191, 100223807, 100223801, 100190312, 100223175, 100232541, 100225167, 100231556, 100229697, 100219340, 100232823, 100219691, 100221238, 100226842, 100223450	0.0199493	366	489	30	11452
GO:BP	GO:0033554	cellular response to stress	100230606, 100222172, 100232301, 100224423, 100190322, 100230822, 100232562, 100226475, 100217594, 100230728, 100226791, 100227196, 100224405, 100225496, 100221910, 100218306, 100224722, 100223176, 100232504, 100230990, 100220672, 100226577, 100227680, 100219713, 100231106, 100223595, 100225572, 100225468, 100228850, 100220163, 100221457, 100217593, 101233982, 100228844, 100227732, 100230512, 100…	0.0199493	970	489	63	11452
GO:BP	GO:2000045	regulation of G1/S transition of mitotic cell cycle	100226399, 100226921, 100232504, 100232268, 100219412, 100228191, 100221731, 100225922, 100230133	0.0200276	55	489	9	11452
GO:BP	GO:0007029	endoplasmic reticulum organization	100226869, 100225447, 100220383, 100223133, 100219430, 100222385, 100219085	0.0200276	34	489	7	11452
GO:BP	GO:0032507	maintenance of protein location in cell	100229894, 100232504, 100222132, 101233630, 100226456, 100228352, 100220912	0.0200276	34	489	7	11452
GO:BP	GO:0050793	regulation of developmental process	100221659, 100226859, 100218823, 100222172, 100229141, 100230822, 100232384, 100230728, 100224897, 100232714, 100226791, 100224173, 100218788, 751984, 100228220, 100230559, 100232504, 100228909, 100229758, 100218272, 100226722, 100226577, 100220312, 100218495, 100222154, 100226752, 100229159, 100218249, 100231676, 100231679, 100224164, 100223856, 100219640, 100229111, 100190046, 100228217, 100219…	0.0209585	1248	489	77	11452
GO:BP	GO:0048584	positive regulation of response to stimulus	100225551, 100224423, 100230822, 100217594, 100230728, 100226791, 100226830, 100227196, 100224447, 100223982, 100226921, 100227445, 100224722, 100221641, 100228220, 100231610, 100221956, 100226577, 100220312, 100231106, 100228002, 100225572, 100219878, 100228850, 100219640, 100228116, 100228217, 101233982, 100223431, 100229475, 100219280, 100219412, 100227732, 100223807, 100220683, 100226621, 100…	0.0216238	936	489	61	11452
GO:BP	GO:0048522	positive regulation of cellular process	100218270, 100221659, 100232206, 100230606, 100218823, 100217736, 100226869, 100224423, 100228938, 100226399, 100221084, 100230822, 100225291, 100230728, 100224897, 100232714, 100226791, 100224219, 100226830, 100227196, 100224447, 100224405, 100224604, 100218788, 100218306, 100223982, 100226921, 100226865, 751984, 100224722, 100221641, 100228220, 100230559, 100232504, 100228909, 100231610, 100221…	0.0222245	2757	489	149	11452
GO:BP	GO:0031111	negative regulation of microtubule polymerization or depolymerization	100231231, 100231767, 100222708, 100224568, 100230197	0.0222245	17	489	5	11452
GO:BP	GO:0006928	movement of cell or subcellular component	100221659, 100232206, 100218823, 100222172, 100223866, 100230822, 100230728, 100218735, 100226791, 100224405, 100224173, 100223982, 100226921, 100227089, 751984, 100228220, 100232504, 100228909, 100224775, 100221956, 100228589, 100222132, 100220659, 100220312, 100217604, 100225447, 100218249, 100231676, 100227101, 100219704, 100190046, 100219117, 100231037, 100225064, 100228191, 100223807, 100222…	0.0222245	1055	489	67	11452
GO:BP	GO:0043244	regulation of protein-containing complex disassembly	100223982, 100231231, 100222132, 100218249, 100219704, 100217593, 100231767, 100217607, 100222708, 100224568	0.0222245	68	489	10	11452
GO:BP	GO:0032502	developmental process	100221659, 100232206, 100229519, 100226859, 100218823, 100222172, 100223866, 100229141, 100226399, 100230822, 100218908, 100232384, 100226475, 100228690, 100217594, 100230728, 100224897, 100232714, 100226791, 751995, 100225116, 100227196, 100224405, 100225496, 100224173, 100226328, 100218788, 100229058, 100229481, 100223982, 100226865, 100227089, 751984, 100228220, 100230559, 100217710, 100223176…	0.0222245	3060	489	163	11452
GO:BP	GO:0009653	anatomical structure morphogenesis	100221659, 100229519, 100218823, 100223866, 100230822, 100218908, 100217594, 100226791, 100227196, 100224173, 100229058, 100229481, 100227089, 751984, 100228220, 100230559, 100232504, 100228909, 100231610, 100229758, 100221956, 100220659, 100220312, 100218495, 100231106, 100225447, 100225227, 100229159, 100220383, 100218249, 100219878, 100231676, 100231679, 100227101, 100224164, 100218620, 100219…	0.0223226	1434	489	86	11452
GO:BP	GO:0048523	negative regulation of cellular process	100218270, 100221659, 100232206, 100230606, 100219100, 100232301, 100219235, 100228938, 100221084, 100232562, 100232384, 100217594, 100230728, 100224897, 100232714, 100226791, 101233948, 100224405, 100227995, 100224604, 100218788, 100218306, 100223982, 100226921, 751984, 100228220, 100217710, 100232504, 100224775, 100225669, 100218272, 100226318, 100231231, 100229227, 100222132, 100226577, 100219…	0.0231252	2459	489	135	11452
GO:BP	GO:0042098	T cell proliferation	100218823, 100228220, 100217710, 100223856, 100219280, 100190312, 100225167, 100224798, 100219691, 100226842, 100223450	0.0234398	81	489	11	11452
GO:BP	GO:0071702	organic substance transport	100220565, 100224018, 100190184, 100219235, 100232562, 100226791, 100223124, 100228886, 100217973, 100229894, 100225963, 100220820, 100224155, 100219915, 100229058, 100226921, 100228659, 100227445, 100228029, 100221641, 100228220, 100230559, 100223128, 100232504, 100224775, 100190352, 100230635, 100223171, 100224859, 100232765, 100225447, 100228504, 100229539, 100228952, 100220383, 100221442, 100…	0.0248627	1199	489	74	11452
GO:BP	GO:0044265	cellular macromolecule catabolic process	100221659, 100230606, 100219100, 100218823, 100231729, 100232301, 100229141, 100219235, 100232562, 100228690, 100232714, 100224447, 100224405, 100219915, 100232504, 100225669, 100218272, 100220672, 100229654, 100223595, 100218189, 100225468, 100228945, 100229542, 100226622, 100227139, 100228191, 100227811, 100221731, 100219204, 100223978, 100218650, 100224800, 100223203, 100221840, 100230608, 100…	0.0253963	587	489	42	11452
GO:BP	GO:0032886	regulation of microtubule-based process	100226722, 100231231, 100190046, 100232474, 100230747, 100218280, 100231767, 100227998, 100222708, 100219894, 100224568, 100225366, 100230197, 100223450	0.0253996	122	489	14	11452
GO:BP	GO:1990778	protein localization to cell periphery	100229894, 100226921, 100230559, 100232504, 100229758, 100190352, 100225447, 100228002, 100227101, 100230982, 100228191, 100232474, 100223175, 100219916, 100218071, 100229697, 100220912	0.0266871	166	489	17	11452
GO:BP	GO:0010646	regulation of cell communication	100221659, 100230822, 100225291, 100217594, 100230728, 100232714, 100226791, 100224219, 100226830, 101233948, 100224447, 100224405, 100227995, 100225496, 100229058, 100226921, 100224722, 100221641, 100228220, 100232504, 100231610, 100224775, 100221956, 100229227, 100227680, 100220312, 100230500, 100231106, 100225227, 100228002, 100220383, 100223595, 100225572, 100223581, 100219878, 100231676, 100…	0.0267645	1670	489	97	11452
GO:BP	GO:0043242	negative regulation of protein-containing complex disassembly	100223982, 100231231, 100222132, 100218249, 100231767, 100217607, 100222708, 100224568	0.0271022	47	489	8	11452
GO:CC	GO:0001726	ruffle	100219776, 100217594, 100223124, 100226921, 100218249, 100228843, 100228191, 100222981, 100232474, 100231767, 100225922	0.0272993	80	486	11	11014
GO:CC	GO:0030027	lamellipodium	100221659, 100222132, 100219878, 100228191, 100222981, 100228371, 100231767, 100228637, 100229697, 100220912, 100218623, 100220498	0.0272993	93	486	12	11014
GO:CC	GO:0005788	endoplasmic reticulum lumen	100232301, 100232562, 100221505, 100226743, 100223203, 100221840, 100228059	0.0288055	36	486	7	11014
GO:BP	GO:0048856	anatomical structure development	100221659, 100232206, 100229519, 100226859, 100218823, 100222172, 100223866, 100229141, 100226399, 100230822, 100218908, 100232384, 100226475, 100228690, 100217594, 100230728, 100224897, 100232714, 100226791, 100225116, 100227196, 100224405, 100225496, 100224173, 100226328, 100218788, 100229058, 100229481, 100223982, 100226865, 100227089, 751984, 100228220, 100230559, 100217710, 100217784, 100232…	0.0297303	2845	489	152	11452
GO:CC	GO:0010008	endosome membrane	100223908, 100226921, 100221641, 100231225, 100231183, 100229539, 100231800, 100225572, 100219280, 100232425, 100231156, 100190677, 100223175, 100219340, 100230327, 100230665, 100222665	0.0298853	165	486	17	11014
GO:CC	GO:0031256	leading edge membrane	100217594, 100223124, 100229758, 100218249, 100225859, 100232474, 100231767, 100225922, 100220498	0.0298853	59	486	9	11014
GO:CC	GO:0005654	nucleoplasm	100223462, 100218270, 100220565, 100226859, 100230606, 100228477, 100229604, 100224423, 100226399, 100221084, 100228690, 100217594, 100220486, 100226791, 100224219, 100223124, 100228886, 100217973, 751995, 100225116, 100224447, 100226212, 100218788, 100218306, 100229481, 100226865, 100224722, 100230559, 100217710, 100230486, 100219843, 100232504, 100230990, 100225669, 100220672, 100231231, 100226…	0.0298853	2037	486	117	11014
GO:BP	GO:0016477	cell migration	100221659, 100232206, 100218823, 100222172, 100230822, 100230728, 100226791, 100224405, 100223982, 100226921, 100228220, 100232504, 100228909, 100224775, 100221956, 100228589, 100220312, 100217604, 100218249, 100231676, 100227101, 100231037, 100225064, 100228191, 100223807, 100222981, 100232474, 100228371, 100190312, 100228711, 100231767, 100225922, 100225167, 100227998, 100218650, 100228637, 100…	0.031609	744	489	50	11452
GO:BP	GO:0023051	regulation of signaling	100221659, 100230822, 100225291, 100217594, 100230728, 100232714, 100226791, 100224219, 100226830, 101233948, 100224447, 100224405, 100227995, 100225496, 100229058, 100226921, 100224722, 100221641, 100228220, 100232504, 100231610, 100224775, 100221956, 100229227, 100227680, 100220312, 100230500, 100231106, 100225227, 100228002, 100220383, 100223595, 100225572, 100223581, 100219878, 100231676, 100…	0.0317168	1680	489	97	11452
GO:BP	GO:0007399	nervous system development	100221659, 100232206, 100226859, 100222172, 100218908, 100232384, 100228690, 100230728, 100226791, 100225116, 100224173, 100229058, 100226865, 100227089, 751984, 100228220, 100230559, 100232504, 100228909, 100231610, 100229758, 100230623, 100226722, 100231231, 100226577, 100220659, 100220312, 100218495, 100231106, 100225447, 100229159, 100220383, 100219878, 100231676, 100227101, 100218620, 100219…	0.0326921	1194	489	73	11452
GO:BP	GO:0051017	actin filament bundle assembly	100223982, 100229227, 100218249, 100228843, 100228191, 100232474, 100227998, 100224568, 100220912, 100232318, 100223450	0.0326921	85	489	11	11452
GO:BP	GO:1901879	regulation of protein depolymerization	100223982, 100231231, 100222132, 100218249, 100231767, 100217607, 100222708, 100224568	0.0342459	49	489	8	11452
GO:BP	GO:0006820	anion transport	100220565, 100224018, 100190184, 100219235, 100232562, 100223906, 100226791, 100223124, 100228886, 100217973, 100229894, 100225963, 100220820, 100224155, 100219915, 100229058, 100226921, 100228659, 100227445, 100228029, 100221641, 100228220, 100230559, 100223128, 100232504, 100224775, 100190352, 100230635, 100223171, 100224859, 100232765, 100225447, 100228504, 100229539, 100228952, 100220383, 100…	0.0342459	1297	489	78	11452
GO:MF	GO:0004842	ubiquitin-protein transferase activity	100219100, 100229141, 100225291, 100224447, 100217725, 100230486, 100220672, 100221229, 100223595, 100225572, 100228850, 100224164, 100231658, 100228118, 100219204, 100218650, 100229686, 100218363, 100220854	0.0349675	208	469	19	12067
GO:MF	GO:0005488	binding	100228561, 100218270, 100221659, 100220565, 100224018, 100224067, 100221990, 100225551, 100232206, 100226859, 100230606, 100218823, 100222172, 100231729, 100230680, 100231759, 100223489, 100232301, 100223866, 100229141, 100219235, 100219785, 100228938, 100226399, 100221084, 100230822, 100221825, 100222341, 100225291, 100223908, 100232562, 100232384, 100226475, 100227989, 100228294, 100217594, 100…	0.0349675	9203	469	387	12067
GO:BP	GO:0010604	positive regulation of macromolecule metabolic process	100221659, 100230606, 100218823, 100217736, 100226869, 100219235, 100228938, 100226399, 100221084, 100230822, 100225291, 100230728, 100232714, 100226791, 100226830, 100227196, 100224405, 100218788, 100218306, 100226921, 100226865, 751984, 100228220, 100232504, 100228909, 100221956, 100218272, 100222132, 100226577, 100221033, 100220312, 100231106, 100222154, 100225112, 100219115, 100228952, 100220…	0.0350835	1687	489	97	11452
GO:BP	GO:0000226	microtubule cytoskeleton organization	100221659, 100218908, 100232384, 100220486, 100223511, 100226722, 100228589, 100231231, 100220659, 100220304, 100229422, 100190046, 100220683, 100232474, 100230747, 100228851, 100223978, 100218280, 100231767, 100227998, 100222708, 100224568, 100225366, 100230197, 100228581, 100223450	0.0351012	316	489	26	11452
GO:MF	GO:0140033	acetylation-dependent protein binding	100231658, 100225915, 100230619, 100230063	0.0351455	11	469	4	12067
GO:MF	GO:0070577	lysine-acetylated histone binding	100231658, 100225915, 100230619, 100230063	0.0351455	11	469	4	12067
GO:BP	GO:0032940	secretion by cell	100230728, 100226791, 100225963, 100228659, 100221641, 100227680, 100232765, 100225447, 100229539, 100220383, 100232363, 100225345, 100229111, 100231238, 100218985, 100228741, 100232474, 100218252, 100222748, 100224094, 100223978, 100221584, 751582, 100219894, 100224568, 100218327, 100220558, 100219172, 100221238, 100190233	0.0355795	385	489	30	11452
GO:BP	GO:0060429	epithelium development	100218823, 100223866, 100218908, 100226791, 100229058, 751984, 100228909, 100231610, 100220672, 100231106, 100225447, 100225112, 100225227, 100231679, 100227101, 100229111, 100190046, 100228217, 100219218, 100229577, 100229475, 100223474, 100225859, 100228191, 100229650, 100230443, 100232314, 100232474, 100223978, 100218280, 100225922, 100225167, 100227998, 100229697, 100219340, 100224568, 100224…	0.0355795	619	489	43	11452
GO:BP	GO:0044772	mitotic cell cycle phase transition	100218270, 100229604, 100226399, 100218306, 100226921, 100232504, 100232268, 100218249, 100220163, 100190046, 100219412, 100228191, 100221731, 100232474, 100223978, 100231767, 100225922, 100230133, 100224568	0.0361926	203	489	19	11452
GO:BP	GO:0046651	lymphocyte proliferation	100218823, 100230728, 100228220, 100217710, 100223856, 100219280, 100190312, 100225167, 100224798, 100220994, 100219691, 100226842, 100223450	0.0362259	114	489	13	11452
GO:BP	GO:0032943	mononuclear cell proliferation	100218823, 100230728, 100228220, 100217710, 100223856, 100219280, 100190312, 100225167, 100224798, 100220994, 100219691, 100226842, 100223450	0.0362259	114	489	13	11452
GO:BP	GO:0007015	actin filament organization	100224219, 100223982, 100229227, 100222132, 100225227, 100218249, 100219878, 100229577, 100228843, 100225064, 100228191, 100222981, 100232474, 100218245, 100227998, 100217607, 100224568, 100220912, 100232318, 100223450	0.0362259	219	489	20	11452
GO:BP	GO:0061572	actin filament bundle organization	100223982, 100229227, 100218249, 100228843, 100228191, 100232474, 100227998, 100224568, 100220912, 100232318, 100223450	0.0365007	87	489	11	11452
GO:BP	GO:0048675	axon extension	100224173, 100230559, 100220659, 100219878, 100231676, 100231556, 100219085, 100223450	0.0365516	50	489	8	11452
GO:BP	GO:0061387	regulation of extent of cell growth	100224173, 100230559, 100231676, 100223807, 100231556, 100219085, 100223450	0.0366032	39	489	7	11452
GO:BP	GO:1902806	regulation of cell cycle G1/S phase transition	100226399, 100226921, 100232504, 100232268, 100219412, 100228191, 100221731, 100225922, 100230133	0.0370326	62	489	9	11452
GO:BP	GO:1903047	mitotic cell cycle process	100218270, 100229604, 100226399, 100220486, 100229894, 100218306, 100226921, 100232504, 100232268, 100218249, 100229422, 100220163, 100190046, 100231037, 100219412, 100228191, 100220683, 100232651, 100221731, 100232474, 100228851, 100223978, 100231767, 100225922, 100230133, 100224568, 100230003, 100222557	0.0387056	354	489	28	11452
GO:BP	GO:0072599	establishment of protein localization to endoplasmic reticulum	100190184, 100226869, 100220383, 100232120, 100219430	0.0390678	20	489	5	11452
GO:MF	GO:0019899	enzyme binding	100230606, 100218823, 100231729, 100232301, 100223866, 100226399, 100230822, 100226791, 100224405, 100224173, 100219915, 100229058, 100226921, 100224722, 100228220, 100230559, 100232504, 100218272, 100220672, 100222132, 100226577, 100227680, 100228002, 100229539, 100223595, 100225572, 100231676, 100224164, 100224718, 100219280, 100228191, 100221731, 100228371, 100228188, 100223978, 100231767, 100…	0.0390955	892	469	54	12067
GO:CC	GO:0005634	nucleus	100223462, 100218270, 100221659, 100220565, 100226859, 100230606, 100228477, 100229604, 100231729, 100230680, 100224423, 100219785, 100228938, 100226399, 100221084, 100221825, 100225291, 100226475, 100228690, 100217594, 100220486, 100230728, 100232714, 100222499, 100226791, 100224219, 100223124, 100226830, 100228886, 100217973, 751995, 100225116, 100227196, 100224447, 100224405, 100217867, 100221…	0.0427233	3826	486	200	11014
GO:BP	GO:0090109	regulation of cell-substrate junction assembly	100228589, 100229577, 100232474, 100224568, 100230860, 100223450	0.044049	30	489	6	11452
GO:BP	GO:0051893	regulation of focal adhesion assembly	100228589, 100229577, 100232474, 100224568, 100230860, 100223450	0.044049	30	489	6	11452
GO:BP	GO:0034204	lipid translocation	100220565, 100228886, 100220820, 100224155, 100224227, 100232609	0.044049	30	489	6	11452
GO:CC	GO:0042175	nuclear outer membrane-endoplasmic reticulum membrane network	100190184, 100226630, 101233948, 100230761, 100224405, 100225496, 100217784, 100230635, 100230623, 100231183, 100227680, 100230558, 100227804, 100229943, 100217479, 100225468, 100219117, 100232145, 100190476, 100190312, 100223175, 100228484, 100223037, 100222385, 100219085, 100219636, 100190272, 100229833, 100228059	0.0449809	367	486	29	11014
GO:MF	GO:0008013	beta-catenin binding	100224604, 100231106, 100229475, 100231767, 100225167, 100229697, 100230248, 100220854	0.0451397	53	469	8	12067
GO:MF	GO:0019787	ubiquitin-like protein transferase activity	100219100, 100229141, 100225291, 100224447, 100217725, 100230486, 100220672, 100221229, 100223595, 100225572, 100228850, 100224164, 100231658, 100228118, 100219204, 100218650, 100229686, 100218363, 100220854	0.0451397	219	469	19	12067
GO:BP	GO:0009966	regulation of signal transduction	100221659, 100230822, 100225291, 100217594, 100230728, 100232714, 100226791, 100224219, 100226830, 101233948, 100224447, 100224405, 100227995, 100225496, 100226921, 100224722, 100228220, 100232504, 100231610, 100224775, 100221956, 100229227, 100220312, 100230500, 100231106, 100225227, 100228002, 100223595, 100225572, 100223581, 100219878, 100231676, 100231679, 100228850, 100223856, 100219640, 100…	0.0453257	1459	489	85	11452
GO:BP	GO:0048468	cell development	100221659, 100226859, 100218823, 100222172, 100232384, 100228690, 100230728, 100226791, 100224173, 100229058, 100226865, 100227089, 751984, 100228220, 100230559, 100232504, 100228909, 100229758, 100226722, 100231231, 100226577, 100227680, 100220659, 100220312, 100231106, 100225112, 100229159, 100219878, 100231676, 100227101, 100218620, 100219640, 100229111, 100217593, 100228843, 100222427, 100228…	0.0453257	1095	489	67	11452
GO:BP	GO:0000082	G1/S transition of mitotic cell cycle	100226399, 100226921, 100232504, 100232268, 100220163, 100190046, 100219412, 100228191, 100221731, 100225922, 100230133	0.0453257	90	489	11	11452
GO:BP	GO:0043547	positive regulation of GTPase activity	100226869, 100225963, 100220596, 100230500, 100225227, 100220383, 100227101, 100229541, 100228887, 100230982, 100223807, 100220608, 100228711, 100225747, 100222838, 100230003, 100227688	0.0468933	178	489	17	11452
GO:BP	GO:0071396	cellular response to lipid	100218823, 100230822, 100225291, 100230728, 100224405, 100225496, 100232504, 100220312, 100231106, 100219115, 100228850, 100228116, 100217593, 100226621, 100008583, 100219340, 100227631, 100230248, 100223450	0.0479468	212	489	19	11452
GO:BP	GO:0043085	positive regulation of catalytic activity	100226869, 100232301, 100230822, 100230728, 100224405, 100225963, 100220596, 100232504, 100222132, 100226577, 100217604, 100230500, 100225227, 100228952, 100220383, 100231676, 100227101, 100229541, 100228887, 100230982, 100232145, 100223807, 100220683, 100220608, 100228711, 100225922, 100225747, 100229336, 100230347, 100222838, 100219340, 100223379, 100220912, 100232823, 100222152, 100230003, 100…	0.0479468	597	489	41	11452
GO:BP	GO:1905550	regulation of protein localization to endoplasmic reticulum	100224405, 100219085	0.0479468	2	489	2	11452
GO:BP	GO:0010458	exit from mitosis	100218249, 100190046, 100232474, 100224568	0.0479468	13	489	4	11452
GO:BP	GO:0007275	multicellular organism development	100221659, 100232206, 100229519, 100226859, 100218823, 100222172, 100223866, 100229141, 100226399, 100230822, 100218908, 100232384, 100226475, 100228690, 100217594, 100230728, 100224897, 100232714, 100226791, 100225116, 100227196, 100224405, 100225496, 100224173, 100226328, 100218788, 100229058, 100229481, 100223982, 100226865, 100227089, 751984, 100228220, 100230559, 100217710, 100232504, 100228…	0.0479468	2568	489	137	11452
GO:BP	GO:1905636	positive regulation of RNA polymerase II regulatory region sequence-specific DNA binding	100224405, 100231106	0.0479468	2	489	2	11452
GO:BP	GO:1900044	regulation of protein K63-linked ubiquitination	100230822, 100228850	0.0479468	2	489	2	11452
GO:BP	GO:1905552	positive regulation of protein localization to endoplasmic reticulum	100224405, 100219085	0.0479468	2	489	2	11452
GO:BP	GO:0040011	locomotion	100221659, 100232206, 100218823, 100222172, 100230822, 100230728, 100226791, 100224405, 100224173, 100223982, 100226921, 100227089, 751984, 100228220, 100232504, 100228909, 100224775, 100221956, 100228589, 100220312, 100217604, 100231106, 100225447, 100218249, 100231676, 100227101, 100231037, 100225064, 100228191, 100223807, 100222981, 100232474, 100228371, 100190312, 100228711, 100218280, 100231…	0.0479468	922	489	58	11452
GO:BP	GO:0051960	regulation of nervous system development	100221659, 100232384, 100226791, 100230559, 100232504, 100228909, 100226577, 100229159, 100231676, 100219640, 100229111, 100223807, 100225167, 100231556, 100218623, 100232823, 100219172, 100219085, 100226842	0.0479468	212	489	19	11452
GO:BP	GO:0050747	positive regulation of lipoprotein metabolic process	100226869, 100220383	0.0479468	2	489	2	11452
GO:BP	GO:1903061	positive regulation of protein lipidation	100226869, 100220383	0.0479468	2	489	2	11452
GO:BP	GO:0090150	establishment of protein localization to membrane	100190184, 100226869, 100229894, 100228220, 100230559, 100190352, 100220383, 100227101, 100232120, 100219916, 100219430	0.0479468	92	489	11	11452
GO:BP	GO:0031323	regulation of cellular metabolic process	100218270, 100221659, 100226859, 100230606, 100218823, 100217736, 101232889, 100231729, 100230680, 100226869, 100232301, 100231657, 100219235, 100228938, 100226399, 100221084, 100230822, 100225291, 100228690, 100230728, 100232714, 100222499, 100226791, 100226830, 751995, 100227196, 100224405, 100227995, 100224604, 100230378, 100219915, 100218788, 100218306, 100229058, 100223982, 100226921, 100226…	0.0479468	3069	489	160	11452
GO:BP	GO:0030516	regulation of axon extension	100224173, 100230559, 100231676, 100231556, 100219085, 100223450	0.0479468	31	489	6	11452
GO:BP	GO:0097051	establishment of protein localization to endoplasmic reticulum membrane	100226869, 100220383	0.0479468	2	489	2	11452
GO:BP	GO:0072660	maintenance of protein location in plasma membrane	100229894, 100220912	0.0479468	2	489	2	11452
GO:BP	GO:0072658	maintenance of protein location in membrane	100229894, 100220912	0.0479468	2	489	2	11452
GO:BP	GO:0007026	negative regulation of microtubule depolymerization	100231231, 100231767, 100222708, 100224568	0.0479468	13	489	4	11452
GO:BP	GO:1904529	regulation of actin filament binding	100228581, 100223450	0.0479468	2	489	2	11452
GO:BP	GO:0002699	positive regulation of immune effector process	100230728, 751984, 100221641, 100221956, 100223431, 100219280, 100219412, 100226456, 100219894, 100222807	0.048874	79	489	10	11452
GO:BP	GO:0009894	regulation of catabolic process	100221659, 100230606, 100218823, 101232889, 100226869, 100219235, 100228690, 100232714, 100226791, 100224405, 100219915, 100228220, 100232504, 100225669, 100218272, 100231106, 100220383, 100228945, 100224718, 100219704, 100229111, 100229542, 100226622, 100228191, 100222981, 100227811, 100221731, 100231767, 100223175, 100229686, 100230608, 100218363, 100220854	0.0509082	454	489	33	11452
GO:BP	GO:0048869	cellular developmental process	100221659, 100226859, 100218823, 100222172, 100223866, 100229141, 100226399, 100232384, 100226475, 100228690, 100217594, 100230728, 100224897, 100226791, 100225496, 100224173, 100226328, 100218788, 100229058, 100226865, 100227089, 751984, 100228220, 100230559, 100217710, 100232504, 100228909, 100231610, 100229758, 100221956, 100218272, 100230623, 100226722, 100231231, 100226577, 100227680, 100220…	0.0509889	2016	489	111	11452
GO:BP	GO:0034121	regulation of toll-like receptor signaling pathway	100230728, 100226921, 100223856, 100225453, 100232771, 100219085	0.052865	32	489	6	11452
GO:CC	GO:0005925	focal adhesion	100221659, 100218823, 100222132, 100228284, 100225064, 100228191, 100232474, 100225922, 100225452, 100224568, 100225046	0.0541831	91	486	11	11014
GO:CC	GO:0043233	organelle lumen	100223462, 100218270, 100220565, 100226859, 100230606, 100228477, 100229604, 100232301, 100224423, 100226399, 100221084, 100232562, 100228690, 100217594, 100220486, 100226791, 100224219, 100223124, 100228886, 100217973, 751995, 100225116, 100224447, 100224405, 100226212, 100219915, 100218788, 100218306, 100229481, 100226865, 100224722, 100230559, 100221265, 100217710, 100230486, 100219843, 100232…	0.0543708	2471	486	135	11014
GO:CC	GO:0008278	cohesin complex	100218270, 100229422, 100232651	0.0543708	7	486	3	11014
GO:CC	GO:0031974	membrane-enclosed lumen	100223462, 100218270, 100220565, 100226859, 100230606, 100228477, 100229604, 100232301, 100224423, 100226399, 100221084, 100232562, 100228690, 100217594, 100220486, 100226791, 100224219, 100223124, 100228886, 100217973, 751995, 100225116, 100224447, 100224405, 100226212, 100219915, 100218788, 100218306, 100229481, 100226865, 100224722, 100230559, 100221265, 100217710, 100230486, 100219843, 100232…	0.0543708	2471	486	135	11014
GO:CC	GO:0098827	endoplasmic reticulum subcompartment	100190184, 100226630, 101233948, 100230761, 100224405, 100225496, 100217784, 100230635, 100230623, 100231183, 100227680, 100227804, 100217479, 100220383, 100225468, 100219117, 100232145, 100190476, 100190312, 100223175, 100228484, 100223037, 100222385, 100219085, 100219636, 100190272, 100229833, 100228059	0.0543708	362	486	28	11014
GO:CC	GO:0030054	cell junction	100219776, 100221659, 100229519, 100218823, 100223866, 100229894, 100229058, 100227089, 100228220, 100232504, 100229758, 100190352, 100222132, 100227680, 100220659, 100232765, 100225447, 100228284, 100218249, 100219878, 100227101, 100229111, 100228843, 100222093, 100231238, 100225064, 100228191, 100228741, 100227811, 100230443, 100219548, 100232474, 100223801, 100224021, 100224094, 100219974, 100…	0.0543708	946	486	60	11014
GO:CC	GO:0016323	basolateral plasma membrane	100224018, 100218823, 100223866, 100229894, 100228029, 100232363, 100219280, 100219974, 100227998, 100229697, 100218327	0.0543708	94	486	11	11014
GO:CC	GO:0019897	extrinsic component of plasma membrane	100229111, 100231767, 100229697, 100222152, 100222385, 100229848, 100230003, 100222557	0.0543708	55	486	8	11014
GO:BP	GO:0071705	nitrogen compound transport	100190184, 100219235, 100232562, 100226791, 100223124, 100217973, 100229894, 100225963, 100220820, 100219915, 100229058, 100226921, 100228659, 100228029, 100221641, 100228220, 100230559, 100232504, 100190352, 100230635, 100232765, 100225447, 100228504, 100229539, 100220383, 100221442, 100229678, 100228945, 100223581, 100228850, 100225345, 100219117, 100230982, 100219280, 100222981, 100218985, 100…	0.0564742	972	489	60	11452
GO:BP	GO:0019222	regulation of metabolic process	100218270, 100221659, 100226859, 100230606, 100218823, 100217736, 101232889, 100231729, 100230680, 100226869, 100232301, 100231657, 100219235, 100228938, 100226399, 100221084, 100230822, 100225291, 100228690, 100230728, 100232714, 100222499, 100226791, 100226830, 751995, 100227196, 100224405, 100227995, 100224604, 100230378, 100219915, 100218788, 100218306, 100229058, 100223982, 100226921, 100226…	0.0569192	3377	489	173	11452
GO:BP	GO:0090504	epiboly	100232474, 100225922, 100224568, 100224798	0.0569192	14	489	4	11452
GO:BP	GO:0031114	regulation of microtubule depolymerization	100231231, 100231767, 100222708, 100224568	0.0569192	14	489	4	11452
GO:BP	GO:0090505	epiboly involved in wound healing	100232474, 100225922, 100224568, 100224798	0.0569192	14	489	4	11452
GO:BP	GO:0009755	hormone-mediated signaling pathway	100225291, 100224405, 100225496, 100226921, 100220312, 100231106, 100219115, 100228952, 100228850, 100228116, 100008583	0.0569192	95	489	11	11452
GO:BP	GO:0043254	regulation of protein-containing complex assembly	100218823, 100224219, 100226722, 100222132, 100231106, 100226852, 100218249, 100219878, 100190046, 100229577, 100219280, 100222981, 100230747, 100218245, 100227998, 100217607, 100230197, 100223450	0.0569192	200	489	18	11452
GO:BP	GO:0032879	regulation of localization	100232206, 100218823, 100223866, 100230822, 100232562, 100230728, 100226791, 101233948, 100224405, 100229058, 100223982, 100226921, 100228659, 100221641, 100228220, 100231225, 100232504, 100228909, 100224775, 100221956, 100228589, 100222132, 100227680, 100220659, 100232765, 100225447, 100229943, 100228504, 100229539, 100220383, 100231676, 100228850, 100227101, 100229111, 100190046, 100229541, 100…	0.0569192	1316	489	77	11452
GO:BP	GO:0044319	wound healing, spreading of cells	100232474, 100225922, 100224568, 100224798	0.0569192	14	489	4	11452
GO:BP	GO:0070661	leukocyte proliferation	100218823, 100230728, 100228220, 100217710, 100223856, 100219280, 100190312, 100225167, 100224798, 100220994, 100219691, 100226842, 100223450	0.0569192	123	489	13	11452
GO:BP	GO:0030335	positive regulation of cell migration	100232206, 100230822, 100230728, 100226791, 100224405, 100223982, 100232504, 100231676, 100228191, 100223807, 100232474, 100190312, 100231767, 100225922, 100227998, 100219340, 100224568, 100224798, 100217811, 100219085, 100223450	0.0569722	250	489	21	11452
GO:BP	GO:0044260	cellular macromolecule metabolic process	100218270, 100221659, 100221990, 100230606, 100219100, 100229604, 100218823, 100217736, 100222172, 100231729, 100230680, 100226869, 100232301, 100231657, 100226630, 100224423, 100223866, 100229141, 100219235, 100219785, 100228938, 100226399, 100221084, 100230822, 100225291, 100232562, 100228690, 100228294, 100230728, 100232714, 100222499, 100226791, 100226830, 751995, 100230761, 100227196, 100224…	0.0569722	4783	489	235	11452
GO:BP	GO:0097035	regulation of membrane lipid distribution	100220565, 100228886, 100220820, 100224155, 100224227, 100232609	0.0569722	33	489	6	11452
GO:BP	GO:0007044	cell-substrate junction assembly	100228589, 100231676, 100229577, 100232474, 100224568, 100230860, 100223450	0.0569722	44	489	7	11452
GO:BP	GO:0150116	regulation of cell-substrate junction organization	100228589, 100229577, 100232474, 100224568, 100230860, 100223450	0.0569722	33	489	6	11452
GO:BP	GO:0035313	wound healing, spreading of epidermal cells	100232474, 100225922, 100224568	0.0569722	7	489	3	11452
GO:BP	GO:0051345	positive regulation of hydrolase activity	100226869, 100232301, 100230728, 100224405, 100225963, 100220596, 100232504, 100222132, 100230500, 100225227, 100220383, 100231676, 100227101, 100229541, 100228887, 100230982, 100223807, 100220608, 100228711, 100225747, 100229336, 100222838, 100223379, 100230003, 100227688	0.0569722	318	489	25	11452
GO:BP	GO:0061564	axon development	100221659, 100222172, 100224173, 100227089, 751984, 100230559, 100228909, 100226722, 100220659, 100219878, 100231676, 100223807, 100228371, 100223978, 100231556, 100219340, 100232823, 100219085, 100227688, 100228581, 100223450	0.0587082	251	489	21	11452
GO:BP	GO:0048513	animal organ development	100232206, 100229519, 100226859, 100218823, 100223866, 100229141, 100226399, 100218908, 100232384, 100226475, 100217594, 100230728, 100224897, 100232714, 100226791, 100227196, 100224405, 100225496, 100224173, 100226328, 100218788, 100229058, 100229481, 751984, 100228220, 100217710, 100232504, 100228909, 100231610, 100221956, 100220672, 100226577, 100220312, 100218495, 100231106, 100225447, 100225…	0.0592837	1694	489	95	11452
GO:BP	GO:0009893	positive regulation of metabolic process	100221659, 100230606, 100218823, 100217736, 100226869, 100219235, 100228938, 100226399, 100221084, 100230822, 100225291, 100230728, 100232714, 100226791, 100226830, 100227196, 100224405, 100218788, 100218306, 100226921, 100226865, 751984, 100228220, 100232504, 100228909, 100224775, 100221956, 100218272, 100222132, 100226577, 100221033, 100220312, 100217604, 100231106, 100222154, 100225112, 100219…	0.0592837	1820	489	101	11452
GO:BP	GO:0009888	tissue development	100218823, 100223866, 100218908, 100232714, 100226791, 100224405, 100218788, 100229058, 751984, 100217710, 100217784, 100232504, 100228909, 100231610, 100221956, 100220672, 100218495, 100231106, 100225447, 100225112, 100225227, 100226752, 100231676, 100231679, 100227101, 100224164, 100229111, 100190046, 100228217, 100219218, 100229577, 100229475, 100190261, 100223474, 100225859, 100228191, 100229…	0.0592837	1018	489	62	11452
GO:BP	GO:0048589	developmental growth	100221659, 100226859, 100217594, 100232714, 100227196, 100224173, 751984, 100230559, 100232504, 100221956, 100220672, 100220659, 100220312, 100231106, 100219878, 100231676, 100190046, 100229577, 100223807, 100230443, 100224021, 100231556, 100230133, 100219172, 100219085, 100217814, 100223450	0.0603151	355	489	27	11452
GO:BP	GO:0051656	establishment of organelle localization	100221659, 100232384, 100230728, 100226791, 100221641, 100220659, 100225447, 100219704, 100218985, 100232474, 100228851, 100534625, 100219894, 100224568, 100220052, 100221238	0.0603305	171	489	16	11452
GO:BP	GO:0030154	cell differentiation	100221659, 100226859, 100218823, 100222172, 100223866, 100229141, 100226399, 100232384, 100226475, 100228690, 100217594, 100230728, 100224897, 100226791, 100225496, 100224173, 100226328, 100218788, 100229058, 100226865, 100227089, 751984, 100228220, 100230559, 100217710, 100232504, 100228909, 100231610, 100229758, 100221956, 100218272, 100230623, 100226722, 100231231, 100226577, 100227680, 100220…	0.0603515	1970	489	108	11452
GO:MF	GO:0008017	microtubule binding	100232384, 100218735, 100225617, 100224173, 100226722, 100231231, 100220659, 100229577, 100232474, 100230747, 100231767, 100534625, 100230327, 100224568, 100220912	0.0610443	159	469	15	12067
GO:BP	GO:0032231	regulation of actin filament bundle assembly	100223982, 100229227, 100228191, 100232474, 100227998, 100224568, 100220912, 100223450	0.0611431	57	489	8	11452
GO:BP	GO:0031532	actin cytoskeleton reorganization	100224219, 100222132, 100218249, 100223978, 100228637, 100227688, 100221238, 100223450	0.0611431	57	489	8	11452
GO:CC	GO:0031984	organelle subcompartment	100190184, 100226630, 100228294, 101233948, 100230761, 100224405, 100225496, 100224155, 100217784, 100230635, 100230623, 100231183, 100227680, 100227804, 100225764, 100217479, 100228504, 100220383, 100225468, 100223581, 100225345, 100219117, 100232425, 100232145, 100228741, 100224592, 100190677, 100232474, 100190476, 100190312, 100218245, 100223175, 100218650, 100228484, 100223037, 100228988, 100…	0.0613544	635	486	43	11014
GO:BP	GO:0016311	dephosphorylation	100222172, 100231729, 100231657, 100227989, 100227995, 100229058, 100225049, 100227828, 100223982, 100227284, 100225699, 100225656, 100223429, 100232268, 100229159, 100228640, 100219143, 100223807, 100230735, 100222478, 100218071, 100218381, 100227631, 100220854	0.0618558	304	489	24	11452
GO:BP	GO:0060627	regulation of vesicle-mediated transport	100218823, 100230728, 100229058, 100226921, 100221641, 100231225, 100227680, 100232765, 100229943, 100229539, 100220383, 100228191, 100231156, 100232474, 100225747, 100219894, 100224568, 100224798, 100218327	0.0618603	220	489	19	11452
GO:CC	GO:0070013	intracellular organelle lumen	100223462, 100218270, 100220565, 100226859, 100230606, 100228477, 100229604, 100232301, 100224423, 100226399, 100221084, 100232562, 100228690, 100217594, 100220486, 100226791, 100224219, 100223124, 100228886, 100217973, 751995, 100225116, 100224447, 100224405, 100226212, 100219915, 100218788, 100218306, 100229481, 100226865, 100224722, 100230559, 100221265, 100217710, 100230486, 100219843, 100232…	0.0651322	2466	486	134	11014
GO:MF	GO:1905394	retromer complex binding	100232425, 100231156	0.0652984	2	469	2	12067
GO:BP	GO:0016482	cytosolic transport	100218823, 100232384, 100231225, 100228504, 100224718, 100228191, 100231156, 100218381, 100219894, 100230665	0.0656956	84	489	10	11452
GO:CC	GO:0071944	cell periphery	100228561, 100221659, 100220565, 100224018, 100225551, 100232206, 100229519, 100218823, 100226869, 100223866, 100222341, 100223908, 100223906, 100217594, 100220486, 100230728, 100218735, 100224219, 100223124, 100228886, 100217973, 100224447, 100229894, 100224173, 100218306, 100229058, 100223982, 100226921, 100227089, 100228659, 100227445, 100228029, 100221641, 100228220, 100232504, 100228909, 100…	0.0657829	2261	486	124	11014
GO:CC	GO:0005938	cell cortex	100222132, 100218249, 100228191, 100222981, 100230443, 100232474, 100222748, 100224094, 100217607, 100229697, 100224568, 100223379, 100220558	0.0657829	128	486	13	11014
GO:CC	GO:0030055	cell-substrate junction	100221659, 100218823, 100222132, 100228284, 100225064, 100228191, 100232474, 100225922, 100225452, 100224568, 100225046	0.0657829	99	486	11	11014
GO:CC	GO:0120025	plasma membrane bounded cell projection	100219776, 100221659, 100218823, 100222172, 100228938, 100218908, 100217594, 100226791, 100223124, 100229894, 100224173, 100226921, 100226865, 100227089, 100231706, 100228029, 100228220, 100232504, 100229758, 100222132, 100220659, 100225447, 100218249, 100219878, 100223245, 100217593, 100229542, 100229541, 100228843, 100228887, 100226622, 100225859, 100228191, 100222981, 100232474, 100228371, 100…	0.0657829	891	486	56	11014
GO:CC	GO:0005789	endoplasmic reticulum membrane	100190184, 100226630, 101233948, 100230761, 100224405, 100225496, 100217784, 100230635, 100230623, 100231183, 100227680, 100227804, 100217479, 100225468, 100219117, 100232145, 100190476, 100190312, 100223175, 100228484, 100223037, 100222385, 100219085, 100219636, 100190272, 100229833, 100228059	0.0657829	355	486	27	11014
GO:CC	GO:0031981	nuclear lumen	100223462, 100218270, 100220565, 100226859, 100230606, 100228477, 100229604, 100224423, 100226399, 100221084, 100228690, 100217594, 100220486, 100226791, 100224219, 100223124, 100228886, 100217973, 751995, 100225116, 100224447, 100224405, 100226212, 100218788, 100218306, 100229481, 100226865, 100224722, 100230559, 100221265, 100217710, 100230486, 100219843, 100232504, 100230990, 100225669, 100229…	0.0657829	2284	486	125	11014
GO:BP	GO:0044843	cell cycle G1/S phase transition	100226399, 100226921, 100232504, 100232268, 100220163, 100190046, 100219412, 100228191, 100221731, 100225922, 100230133	0.0659454	98	489	11	11452
GO:BP	GO:0018193	peptidyl-amino acid modification	100221659, 100229604, 100226399, 100230728, 100230761, 100228220, 100217784, 100232504, 100220312, 100231106, 100222154, 100232765, 100227427, 100225112, 100225764, 100225468, 100224164, 100219640, 100228844, 100219280, 100232145, 100223807, 100220683, 100230783, 100226743, 100232158, 100223978, 100222303, 100225922, 100223175, 100227998, 100225452, 100232697, 100218381, 100228352, 100219340, 100…	0.0668688	673	489	44	11452
GO:BP	GO:0050767	regulation of neurogenesis	100221659, 100232384, 100226791, 100230559, 100228909, 100226577, 100231676, 100219640, 100229111, 100223807, 100231556, 100232823, 100219172, 100219085, 100226842	0.0674895	158	489	15	11452
GO:BP	GO:0007155	cell adhesion	100218823, 100222172, 100223866, 100230728, 100223982, 100227089, 100232504, 100228909, 100231610, 100221956, 100228589, 100220312, 100231676, 100227101, 100223856, 100229111, 100229577, 100222093, 100219280, 100228191, 100223807, 100232474, 100223801, 100190312, 100225922, 100223175, 100232541, 100225167, 100231556, 100225452, 100229697, 100219340, 100224568, 100232823, 100230860, 100220994, 100…	0.0683046	655	489	43	11452
GO:BP	GO:0051674	localization of cell	100221659, 100232206, 100218823, 100222172, 100230822, 100230728, 100226791, 100224405, 100223982, 100226921, 100228220, 100232504, 100228909, 100224775, 100221956, 100228589, 100220312, 100217604, 100218249, 100231676, 100227101, 100231037, 100225064, 100228191, 100223807, 100222981, 100232474, 100228371, 100190312, 100228711, 100218280, 100231767, 100225922, 100225167, 100227998, 100218650, 100…	0.0702348	811	489	51	11452
GO:BP	GO:0048870	cell motility	100221659, 100232206, 100218823, 100222172, 100230822, 100230728, 100226791, 100224405, 100223982, 100226921, 100228220, 100232504, 100228909, 100224775, 100221956, 100228589, 100220312, 100217604, 100218249, 100231676, 100227101, 100231037, 100225064, 100228191, 100223807, 100222981, 100232474, 100228371, 100190312, 100228711, 100218280, 100231767, 100225922, 100225167, 100227998, 100218650, 100…	0.0702348	811	489	51	11452
GO:BP	GO:0030032	lamellipodium assembly	100217604, 100219878, 100220912, 100218623, 100220994, 100221238	0.0708867	35	489	6	11452
GO:BP	GO:0006887	exocytosis	100230728, 100221641, 100227680, 100232765, 100225447, 100229539, 100220383, 100231238, 100232474, 100222748, 100224094, 100219894, 100224568, 100218327, 100220558, 100221238	0.0711514	175	489	16	11452
GO:BP	GO:0044770	cell cycle phase transition	100218270, 100229604, 100226399, 100218306, 100226921, 100232504, 100232268, 100218249, 100220163, 100190046, 100219412, 100228191, 100221731, 100232474, 100223978, 100231767, 100225922, 100230133, 100224568	0.0717958	224	489	19	11452
GO:BP	GO:0042886	amide transport	100190184, 100219235, 100232562, 100226791, 100223124, 100229894, 100225963, 100219915, 100229058, 100226921, 100228659, 100221641, 100228220, 100230559, 100232504, 100190352, 100230635, 100225447, 100228504, 100229539, 100221442, 100229678, 100228945, 100223581, 100228850, 100225345, 100219117, 100230982, 100219280, 100222981, 100218985, 100228741, 100218252, 100190312, 100224021, 100223978, 100…	0.0717958	793	489	50	11452
GO:BP	GO:0034330	cell junction organization	100221659, 100222172, 100223866, 100227089, 100228220, 100228909, 100229758, 100228589, 100225447, 100219878, 100231676, 100227101, 100219640, 100229577, 100228843, 100228191, 100223807, 100222981, 100232474, 100225167, 100229697, 100224568, 100218623, 100230860, 100223450	0.0722959	327	489	25	11452
GO:BP	GO:0002682	regulation of immune system process	100218823, 100229141, 100217594, 100230728, 100224897, 100226791, 100223982, 100226921, 751984, 100221641, 100228220, 100232504, 100221956, 100231183, 100226577, 100220312, 100223856, 100223431, 100219280, 100219412, 100225064, 100190312, 100226456, 100225922, 100225167, 100232697, 100219894, 100224429, 100222807, 100232771, 100219562, 100220994, 100219691, 100230248, 100221238, 100226842, 100223…	0.0722959	545	489	37	11452
GO:BP	GO:0017157	regulation of exocytosis	100230728, 100221641, 100227680, 100232765, 100229539, 100220383, 100232474, 100219894, 100224568, 100218327	0.0722959	86	489	10	11452
GO:BP	GO:0150115	cell-substrate junction organization	100228589, 100231676, 100229577, 100232474, 100224568, 100230860, 100223450	0.0722959	47	489	7	11452
GO:BP	GO:0022407	regulation of cell-cell adhesion	100230728, 100223982, 100232504, 100221956, 100220312, 100227101, 100223856, 100229111, 100219280, 100228191, 100190312, 100223175, 100225167, 100219691, 100226842, 100223450	0.0722959	176	489	16	11452
GO:BP	GO:0051651	maintenance of location in cell	100230728, 100229894, 100232504, 100222132, 100225447, 101233630, 100226456, 100228352, 100220912, 100219172, 100223450	0.0722959	100	489	11	11452
GO:BP	GO:0002684	positive regulation of immune system process	100217594, 100230728, 100224897, 100223982, 100226921, 751984, 100221641, 100228220, 100221956, 100226577, 100220312, 100223431, 100219280, 100219412, 100225064, 100190312, 100226456, 100225922, 100232697, 100219894, 100224429, 100222807, 100220994, 100226842, 100223450	0.0722959	327	489	25	11452
GO:BP	GO:0000278	mitotic cell cycle	100218270, 100229604, 100226399, 100220486, 100229894, 100218306, 100226921, 100232504, 100232268, 100228504, 100218249, 100229422, 100220163, 100190046, 100231037, 100219412, 100228191, 100220683, 100232651, 100221731, 100232474, 100228851, 100223978, 100231767, 100225922, 100230133, 100224800, 100224568, 100230003, 100222557, 100223450	0.0728905	435	489	31	11452
GO:BP	GO:0043550	regulation of lipid kinase activity	100230728, 100217604, 100230395, 100218071, 100220994	0.073212	25	489	5	11452
GO:BP	GO:0022610	biological adhesion	100218823, 100222172, 100223866, 100230728, 100223982, 100227089, 100232504, 100228909, 100231610, 100221956, 100228589, 100220312, 100231676, 100227101, 100223856, 100229111, 100229577, 100222093, 100219280, 100228191, 100223807, 100232474, 100223801, 100190312, 100225922, 100223175, 100232541, 100225167, 100231556, 100225452, 100229697, 100219340, 100224568, 100232823, 100230860, 100220994, 100…	0.073212	660	489	43	11452
GO:BP	GO:2000147	positive regulation of cell motility	100232206, 100230822, 100230728, 100226791, 100224405, 100223982, 100232504, 100231676, 100228191, 100223807, 100232474, 100190312, 100231767, 100225922, 100227998, 100219340, 100224568, 100224798, 100217811, 100219085, 100223450	0.0733221	259	489	21	11452
GO:BP	GO:0010839	negative regulation of keratinocyte proliferation	100231679, 100230443, 100223379	0.0733618	8	489	3	11452
GO:BP	GO:0071786	endoplasmic reticulum tubular network organization	100226869, 100220383, 100219085	0.0733618	8	489	3	11452
GO:BP	GO:0015833	peptide transport	100190184, 100219235, 100232562, 100226791, 100223124, 100229894, 100225963, 100219915, 100229058, 100226921, 100228659, 100221641, 100228220, 100230559, 100232504, 100190352, 100230635, 100225447, 100228504, 100229539, 100221442, 100229678, 100228945, 100223581, 100228850, 100225345, 100219117, 100230982, 100219280, 100222981, 100218985, 100228741, 100218252, 100190312, 100224021, 100223978, 100…	0.0735295	777	489	49	11452
GO:BP	GO:0043401	steroid hormone mediated signaling pathway	100225291, 100224405, 100225496, 100220312, 100231106, 100219115, 100228850, 100228116, 100008583	0.0735295	73	489	9	11452
GO:BP	GO:0051270	regulation of cellular component movement	100232206, 100218823, 100223866, 100230822, 100230728, 100226791, 100224405, 100223982, 100226921, 100232504, 100228909, 100221956, 100228589, 100231676, 100227101, 100190046, 100228191, 100223807, 100232474, 100228371, 100190312, 100218280, 100231767, 100225922, 100225167, 100227998, 100218650, 100219894, 100219340, 100224568, 100230619, 100224798, 100217811, 100219085, 100223450	0.0735295	510	489	35	11452
GO:MF	GO:0043167	ion binding	100221659, 100220565, 100224018, 100224067, 100221990, 100225551, 100231759, 100223489, 100229141, 100228938, 100226399, 100221084, 100225291, 100223908, 100226475, 100228294, 100217594, 100230728, 100218735, 100223124, 100220181, 100228886, 100229590, 100225116, 100224447, 100225496, 100220006, 100221910, 100224604, 100220820, 100230378, 100224155, 100219915, 100217742, 100218788, 100229058, 100…	0.0747723	3649	469	171	12067
GO:MF	GO:0140303	intramembrane lipid transporter activity	100220565, 100228886, 100224155, 100224227, 100232609	0.0747723	24	469	5	12067
GO:MF	GO:0019900	kinase binding	100218823, 100223866, 100230822, 100226791, 100224173, 100226921, 100232504, 100220672, 100222132, 100225572, 100224718, 100219280, 100228371, 100223978, 100231767, 100219738, 100225452, 100230347, 100218071, 100008583, 100229697, 100225831, 100220912, 100230397, 100221840, 100223450	0.0747723	362	469	26	12067
GO:BP	GO:0032270	positive regulation of cellular protein metabolic process	100221659, 100218823, 100226869, 100226399, 100230822, 100230728, 100232714, 100227196, 100224405, 100226865, 100228220, 100232504, 100228909, 100218272, 100222132, 100226577, 100228952, 100220383, 100231676, 100219640, 100228887, 100219280, 100228191, 100223807, 100230783, 100227811, 100218245, 100225922, 100229336, 100230347, 100218071, 100224800, 100225831, 100219340, 100220912, 100232823, 100…	0.0747867	662	489	43	11452
GO:BP	GO:0016236	macroautophagy	100230606, 100226869, 100228690, 100226791, 100224405, 100225496, 100220383, 100224718, 100219704, 100231156, 100223037, 100225065	0.0761988	116	489	12	11452
GO:BP	GO:0010033	response to organic substance	100221659, 100218823, 100232301, 100190322, 100230822, 100222341, 100225291, 100232562, 100230728, 100226791, 100224219, 100224405, 100225496, 100226921, 100219700, 100227445, 100224722, 100228220, 100232504, 100224775, 100221956, 100190352, 100222132, 100226577, 100220312, 100231106, 100229947, 100225447, 100219115, 100228952, 100231800, 100223595, 100218249, 100225468, 100219878, 100231679, 100…	0.0768453	1364	489	78	11452
GO:BP	GO:0050974	detection of mechanical stimulus involved in sensory perception	100229519, 100228220, 100229111, 100221238	0.0768453	16	489	4	11452
GO:BP	GO:0051173	positive regulation of nitrogen compound metabolic process	100221659, 100230606, 100218823, 100217736, 100226869, 100228938, 100226399, 100221084, 100230822, 100225291, 100230728, 100232714, 100226791, 100226830, 100227196, 100224405, 100218788, 100218306, 100226865, 751984, 100228220, 100232504, 100228909, 100218272, 100222132, 100226577, 100221033, 100220312, 100231106, 100222154, 100225112, 100219115, 100228952, 100220383, 100231676, 100223856, 100219…	0.0779116	1531	489	86	11452
GO:BP	GO:0022411	cellular component disassembly	100228690, 100226791, 100224405, 100225496, 100223982, 100231231, 100222132, 100218249, 100219704, 100217593, 100222981, 100232474, 100231767, 100217607, 100223037, 100222708, 100224568	0.0779853	195	489	17	11452
GO:BP	GO:1990138	neuron projection extension	100224173, 100230559, 100220659, 100219878, 100231676, 100231556, 100219085, 100217814, 100223450	0.0779853	74	489	9	11452
GO:BP	GO:0072594	establishment of protein localization to organelle	100190184, 100226869, 100226212, 100219915, 100229058, 100226921, 100232504, 100220383, 100229678, 100228850, 100225345, 100224021, 100226456, 100232120, 100219894, 100219430, 100230665	0.0779853	195	489	17	11452
GO:BP	GO:0051247	positive regulation of protein metabolic process	100221659, 100218823, 100226869, 100226399, 100230822, 100230728, 100232714, 100227196, 100224405, 100226865, 100228220, 100232504, 100228909, 100218272, 100222132, 100226577, 100228952, 100220383, 100231676, 100219640, 100228887, 100219280, 100228191, 100223807, 100230783, 100227811, 100221731, 100231767, 100218245, 100225922, 100229336, 100230347, 100218071, 100224800, 100225831, 100219340, 100…	0.0779853	703	489	45	11452
GO:BP	GO:0019220	regulation of phosphate metabolic process	100231729, 100232301, 100230822, 100230728, 100222499, 100226791, 100224405, 100227995, 100224604, 100223982, 100226865, 100225699, 100228220, 100232504, 100228909, 100224775, 100226577, 100217604, 100231106, 100232268, 100228952, 100231676, 100231679, 100219640, 100190046, 100230395, 100219280, 100223807, 100231767, 100222303, 100225922, 100230347, 100218071, 100218381, 100222708, 100225831, 100…	0.0779853	742	489	47	11452
GO:BP	GO:0051603	proteolysis involved in cellular protein catabolic process	100221659, 100230606, 100219100, 100232301, 100229141, 100232562, 100224447, 100224405, 100219915, 100232504, 100225669, 100218272, 100220672, 100223595, 100225468, 100227139, 100221731, 100219204, 100223978, 100218650, 100224800, 100223203, 100221840, 100228242, 100230862, 100222557, 100221330, 100220854	0.0780649	385	489	28	11452
GO:BP	GO:0051272	positive regulation of cellular component movement	100232206, 100230822, 100230728, 100226791, 100224405, 100223982, 100232504, 100231676, 100228191, 100223807, 100232474, 100190312, 100231767, 100225922, 100227998, 100219340, 100224568, 100224798, 100217811, 100219085, 100223450	0.0780649	262	489	21	11452
GO:BP	GO:0051174	regulation of phosphorus metabolic process	100231729, 100232301, 100230822, 100230728, 100222499, 100226791, 100224405, 100227995, 100224604, 100223982, 100226865, 100225699, 100228220, 100232504, 100228909, 100224775, 100226577, 100217604, 100231106, 100232268, 100228952, 100231676, 100231679, 100219640, 100190046, 100230395, 100219280, 100223807, 100231767, 100222303, 100225922, 100230347, 100218071, 100218381, 100222708, 100225831, 100…	0.0783979	743	489	47	11452
GO:CC	GO:0032587	ruffle membrane	100217594, 100223124, 100218249, 100232474, 100231767, 100225922	0.078735	37	486	6	11014
GO:BP	GO:0040007	growth	100221659, 100226859, 100217594, 100232714, 100226791, 100227196, 100224173, 751984, 100230559, 100232504, 100229758, 100221956, 100220672, 100220659, 100220312, 100231106, 100219878, 100231676, 100219640, 100229111, 100190046, 100229577, 100223807, 100230443, 100224021, 100225922, 100231556, 100230133, 100227631, 100219172, 100219085, 100217814, 100223450	0.0790402	477	489	33	11452
GO:BP	GO:0032103	positive regulation of response to external stimulus	100230822, 100223982, 100227445, 100221641, 100221956, 100226577, 100223431, 100219412, 100226621, 100225922, 100227998, 100219894, 100232771, 100219691	0.0795604	148	489	14	11452
GO:BP	GO:0050853	B cell receptor signaling pathway	100217594, 100230728, 100221956, 100220994, 100223450	0.0795604	26	489	5	11452
GO:BP	GO:0034976	response to endoplasmic reticulum stress	100232301, 100232562, 100224405, 100225496, 100231106, 100223595, 100225468, 100227732, 100190312, 100223978, 100223133, 100223203, 100221840, 100219636	0.0795604	148	489	14	11452
GO:CC	GO:0034991	nuclear meiotic cohesin complex	100229422, 100232651	0.0798828	3	486	2	11014
GO:CC	GO:0000798	nuclear cohesin complex	100229422, 100232651	0.0798828	3	486	2	11014
GO:CC	GO:0070161	anchoring junction	100219776, 100221659, 100218823, 100223866, 100229894, 100232504, 100229758, 100222132, 100228284, 100227101, 100222093, 100225064, 100228191, 100219548, 100232474, 100231767, 100225922, 100225167, 100225452, 100229697, 100230327, 100224568, 100218327, 100225046, 100221238	0.0798828	328	486	25	11014
GO:BP	GO:0046903	secretion	100230728, 100226791, 100225963, 100228659, 100221641, 100227680, 100232765, 100225447, 100229539, 100220383, 100232363, 100225345, 100229111, 100231238, 100218985, 100228741, 100232474, 100218252, 100222748, 100224094, 100223978, 100221584, 100232697, 751582, 100219894, 100224568, 100218327, 100220558, 100219172, 100221238, 100190233	0.0800313	441	489	31	11452
GO:BP	GO:0032880	regulation of protein localization	100218823, 100232562, 100226791, 100224405, 100229058, 100223982, 100226921, 100228659, 100228220, 100232504, 100221956, 100222132, 100228850, 100229541, 100219280, 100228191, 100228741, 100228851, 100218252, 100190312, 100223978, 100231767, 100223175, 100218071, 100229697, 100220912, 100222807, 100219085, 100232609, 100222557	0.08023	423	489	30	11452
GO:BP	GO:0048041	focal adhesion assembly	100228589, 100229577, 100232474, 100224568, 100230860, 100223450	0.08023	37	489	6	11452
GO:BP	GO:0062207	regulation of pattern recognition receptor signaling pathway	100230728, 100226921, 100223856, 100219412, 100225453, 100232771, 100219085	0.0810145	49	489	7	11452
GO:BP	GO:0002768	immune response-regulating cell surface receptor signaling pathway	100217594, 100230728, 100226921, 100228220, 100221956, 100232697, 100224429, 100220994, 100221238, 100223450	0.0810487	89	489	10	11452
GO:BP	GO:0031400	negative regulation of protein modification process	100232301, 100230728, 100224604, 100223982, 100228220, 100232504, 100225669, 100232268, 100231679, 100228850, 100224164, 100190046, 100228844, 100227139, 100223807, 100230783, 100231767, 100222303, 100226987, 100218381, 100221840, 100223450	0.0810487	281	489	22	11452
GO:BP	GO:0007409	axonogenesis	100221659, 100224173, 100227089, 751984, 100230559, 100228909, 100220659, 100219878, 100231676, 100223807, 100228371, 100223978, 100231556, 100219340, 100232823, 100219085, 100227688, 100228581, 100223450	0.0810487	230	489	19	11452
GO:CC	GO:0042995	cell projection	100219776, 100221659, 100218823, 100222172, 100228938, 100218908, 100217594, 100226791, 100223124, 100229894, 100224173, 100226921, 100226865, 100227089, 100231706, 100228029, 100228220, 100232504, 100229758, 100222132, 100220659, 100225447, 100218249, 100219878, 100223245, 100217593, 100229542, 100229541, 100228843, 100228887, 100226622, 100225859, 100228191, 100222981, 100232474, 100228371, 100…	0.0814814	925	486	57	11014
GO:BP	GO:0060255	regulation of macromolecule metabolic process	100218270, 100221659, 100226859, 100230606, 100218823, 100217736, 100231729, 100230680, 100226869, 100232301, 100231657, 100219235, 100228938, 100226399, 100221084, 100230822, 100225291, 100228690, 100230728, 100232714, 100222499, 100226791, 100226830, 751995, 100227196, 100224405, 100224604, 100230378, 100218788, 100218306, 100229058, 100223982, 100226921, 100226865, 100228659, 751984, 100225699…	0.0815666	3138	489	160	11452
GO:BP	GO:0040017	positive regulation of locomotion	100232206, 100230822, 100230728, 100226791, 100224405, 100223982, 100232504, 100231676, 100228191, 100223807, 100232474, 100190312, 100231767, 100225922, 100227998, 100219340, 100224568, 100224798, 100217811, 100219085, 100223450	0.083616	265	489	21	11452
GO:BP	GO:0010876	lipid localization	100220565, 100228886, 100220820, 100224155, 100223128, 100232504, 100223171, 100224859, 100228952, 100220383, 100232363, 100219307, 100224227, 100223817, 100190476, 100223133, 100229336, 100226615, 100222385, 100232609	0.083616	248	489	20	11452
GO:BP	GO:0051640	organelle localization	100221659, 100232384, 100230728, 100226791, 100221641, 100220659, 100225447, 100219704, 100218985, 100232474, 100228851, 100222748, 100534625, 100219894, 100229697, 100224568, 100232823, 100222385, 100220052, 100221238	0.083616	248	489	20	11452
GO:BP	GO:0015031	protein transport	100190184, 100219235, 100232562, 100226791, 100223124, 100229894, 100225963, 100219915, 100229058, 100226921, 100228659, 100221641, 100228220, 100230559, 100232504, 100190352, 100230635, 100225447, 100228504, 100229539, 100221442, 100229678, 100228945, 100223581, 100228850, 100225345, 100219117, 100230982, 100219280, 100222981, 100218985, 100228741, 100218252, 100190312, 100224021, 100223978, 100…	0.083616	748	489	47	11452
GO:MF	GO:0004715	non-membrane spanning protein tyrosine kinase activity	100221659, 100230728, 100228220, 100225452, 100230197, 100223450	0.0852895	37	469	6	12067
GO:MF	GO:0042169	SH2 domain binding	100224793, 100225452, 100220912, 100221238, 100223450	0.0852895	26	469	5	12067
GO:MF	GO:0017022	myosin binding	100222132, 100232765, 100225859, 100218245, 100218381	0.0852895	25	469	5	12067
GO:MF	GO:0051010	microtubule plus-end binding	100232474, 100231767, 100224568	0.0852895	8	469	3	12067
GO:MF	GO:0005158	insulin receptor binding	100221641, 100224775, 100225915, 100220912	0.0852895	16	469	4	12067
GO:MF	GO:0051787	misfolded protein binding	100232301, 100223203, 100221840	0.0852895	8	469	3	12067
GO:BP	GO:0002764	immune response-regulating signaling pathway	100217594, 100230728, 100226921, 100228220, 100221956, 100232697, 100224429, 100220994, 100221238, 100223450	0.0856641	90	489	10	11452
GO:BP	GO:0071402	cellular response to lipoprotein particle stimulus	100232504, 100221956, 100223817, 100225922	0.0870075	17	489	4	11452
GO:BP	GO:0045185	maintenance of protein location	100229894, 100232504, 100222132, 101233630, 100226456, 100228352, 100220912	0.0870948	50	489	7	11452
GO:BP	GO:1901992	positive regulation of mitotic cell cycle phase transition	100226399, 100232504, 100219412, 100228191, 100221731, 100225922	0.0873158	38	489	6	11452
GO:CC	GO:0005856	cytoskeleton	100219776, 100221659, 100218823, 100223489, 100223866, 100228938, 100232384, 100220486, 100224219, 100223124, 100221872, 100229894, 100218787, 100225617, 100226212, 100223982, 100231706, 100221641, 100228220, 100232504, 100229758, 100229767, 100220672, 100223511, 100226722, 100229227, 100222132, 100220659, 100220304, 100225447, 100228504, 100228640, 100223581, 100229422, 100219640, 100229577, 100…	0.087815	1286	486	75	11014
GO:BP	GO:0140115	export across plasma membrane	100224018, 100227445, 100232363, 100219139, 100219974	0.0883419	27	489	5	11452
GO:BP	GO:1903721	positive regulation of I-kappaB phosphorylation	100224405, 100232504	0.0883717	3	489	2	11452
GO:BP	GO:1903719	regulation of I-kappaB phosphorylation	100224405, 100232504	0.0883717	3	489	2	11452
GO:BP	GO:0061709	reticulophagy	100224405, 100225496, 100223037	0.0883717	9	489	3	11452
GO:BP	GO:1903690	negative regulation of wound healing, spreading of epidermal cells	100232474, 100224568	0.0883717	3	489	2	11452
GO:BP	GO:2000641	regulation of early endosome to late endosome transport	100218823, 100231225, 100228191	0.0883717	9	489	3	11452
GO:BP	GO:0002327	immature B cell differentiation	751984, 100221238, 100223450	0.0883717	9	489	3	11452
GO:BP	GO:1904616	regulation of actin binding	100228581, 100223450	0.0883717	3	489	2	11452
GO:BP	GO:0098885	modification of postsynaptic actin cytoskeleton	100219878, 100218623	0.0883717	3	489	2	11452
GO:BP	GO:1903373	positive regulation of endoplasmic reticulum tubular network organization	100226869, 100220383	0.0883717	3	489	2	11452
GO:BP	GO:0043402	glucocorticoid mediated signaling pathway	100228116, 100008583	0.0883717	3	489	2	11452
GO:BP	GO:1903895	negative regulation of IRE1-mediated unfolded protein response	100224405, 100223595	0.0883717	3	489	2	11452
GO:BP	GO:0002252	immune effector process	100226399, 100230728, 100223982, 100226921, 751984, 100221641, 100221956, 100220414, 100223856, 100223431, 100219280, 100219412, 100227732, 100190312, 100226456, 100219894, 100222807, 100232771, 100230248, 100221238, 100223450	0.0886045	268	489	21	11452
GO:BP	GO:0051240	positive regulation of multicellular organismal process	100221659, 100225551, 100226859, 100230822, 100224897, 100226791, 100226921, 100221641, 100230559, 100232504, 100228909, 100224775, 100221956, 100226577, 100220312, 100219115, 100228952, 100223581, 100231676, 100223856, 100219640, 100229111, 100219280, 100223807, 100223817, 100222981, 100190312, 100226456, 100219974, 100225922, 100225167, 100231556, 100219340, 100218623, 100222807, 100217811, 100…	0.0886045	675	489	43	11452
GO:MF	GO:0005085	guanyl-nucleotide exchange factor activity	100223489, 100227995, 100220006, 100217604, 100223581, 100228808, 100228711, 100218245, 100220912, 100218467, 100220994, 100230532, 100217814	0.0891667	140	469	13	12067
GO:BP	GO:0042325	regulation of phosphorylation	100232301, 100230822, 100230728, 100222499, 100226791, 100224405, 100224604, 100226865, 100228220, 100232504, 100228909, 100224775, 100226577, 100217604, 100231106, 100232268, 100228952, 100231676, 100231679, 100219640, 100190046, 100230395, 100219280, 100223807, 100231767, 100222303, 100225922, 100230347, 100218071, 100222708, 100225831, 100219340, 100220912, 100232823, 100222152, 100221840, 100…	0.089576	637	489	41	11452
GO:BP	GO:0048638	regulation of developmental growth	100221659, 100226859, 100232714, 100224173, 751984, 100230559, 100232504, 100231676, 100190046, 100223807, 100231556, 100219172, 100219085, 100217814, 100223450	0.0896542	168	489	15	11452
GO:BP	GO:0021987	cerebral cortex development	100226859, 100226791, 100220312, 100227101, 100229697, 100232823, 100225366, 100219085	0.0908105	64	489	8	11452
GO:BP	GO:0006986	response to unfolded protein	100224405, 100231106, 100223595, 100225468, 100228116, 100218252, 100219636	0.0908105	51	489	7	11452
GO:BP	GO:0051261	protein depolymerization	100223982, 100231231, 100222132, 100218249, 100231767, 100217607, 100222708, 100224568	0.0908105	64	489	8	11452
GO:BP	GO:0065009	regulation of molecular function	100222172, 100226869, 100232301, 100221084, 100230822, 100230728, 100222499, 100224405, 100227995, 100225963, 100220596, 100225699, 100232504, 100222132, 100226577, 100227680, 100222411, 100217604, 100230500, 100231106, 100225447, 100225227, 100228952, 100220383, 101233630, 100231676, 100231679, 100227101, 100219640, 100229111, 100190046, 100229541, 100228887, 100230982, 100230395, 100219280, 100…	0.0909743	1280	489	73	11452
GO:BP	GO:0006869	lipid transport	100220565, 100228886, 100220820, 100224155, 100223128, 100232504, 100223171, 100224859, 100228952, 100220383, 100232363, 100219307, 100224227, 100223133, 100229336, 100226615, 100222385, 100232609	0.0909743	218	489	18	11452
GO:BP	GO:0042221	response to chemical	100228561, 100221659, 100218823, 100232301, 100190322, 100230822, 100222341, 100225291, 100232562, 100217594, 100230728, 100226791, 100224219, 100224405, 100225496, 100224173, 100223982, 100226921, 100227089, 100219700, 100227445, 751984, 100224722, 100228220, 100232504, 100224775, 100221956, 100190352, 100222132, 100226577, 100227680, 100220312, 100231106, 100229947, 100225447, 100219115, 100228…	0.0909743	1825	489	99	11452
GO:BP	GO:0006511	ubiquitin-dependent protein catabolic process	100221659, 100230606, 100219100, 100232301, 100229141, 100224447, 100224405, 100232504, 100225669, 100218272, 100220672, 100223595, 100225468, 100227139, 100221731, 100219204, 100218650, 100224800, 100223203, 100228242, 100230862, 100222557, 100221330, 100220854	0.0939889	323	489	24	11452
GO:BP	GO:0048812	neuron projection morphogenesis	100221659, 100224173, 100227089, 751984, 100228220, 100230559, 100228909, 100229758, 100220659, 100219878, 100231676, 100218620, 100219640, 100223807, 100228371, 100223978, 100231556, 100219340, 100232823, 100219085, 100227688, 100228581, 100217814, 100223450	0.0939889	323	489	24	11452
GO:BP	GO:0045921	positive regulation of exocytosis	100221641, 100229539, 100232474, 100219894, 100224568	0.0947238	28	489	5	11452
GO:BP	GO:0050772	positive regulation of axonogenesis	100230559, 100228909, 100231676, 100223807, 100231556	0.0947238	28	489	5	11452
GO:BP	GO:0021587	cerebellum morphogenesis	100229111, 100232823, 100230248, 100218363, 100223450	0.0947238	28	489	5	11452
GO:BP	GO:1901701	cellular response to oxygen-containing compound	100218823, 100190322, 100230822, 100217594, 100230728, 100226791, 100224219, 100226921, 100227445, 100224722, 100228220, 100232504, 100224775, 100190352, 100225447, 100217593, 100228844, 100226622, 100225915, 100218985, 100226621, 100228711, 100223978, 100219974, 100231767, 100227998, 100225452, 100008583, 100219340, 100222152, 100230248, 100223450	0.0955944	470	489	32	11452
GO:BP	GO:0019941	modification-dependent protein catabolic process	100221659, 100230606, 100219100, 100232301, 100229141, 100224447, 100224405, 100232504, 100225669, 100218272, 100220672, 100223595, 100225468, 100227139, 100221731, 100219204, 100218650, 100224800, 100223203, 100228242, 100230862, 100222557, 100221330, 100220854	0.0959452	324	489	24	11452
GO:BP	GO:0042113	B cell activation	100230728, 100223982, 751984, 100221956, 100231106, 100219280, 100225064, 100222807, 100223203, 100220994, 100221238, 100223450	0.0970706	123	489	12	11452
GO:CC	GO:0005770	late endosome	100227196, 100223128, 100190352, 100231183, 100228504, 100225572, 100219704, 100232425, 100190677, 100219894, 100230665	0.0986597	107	486	11	11014
GO:BP	GO:1901990	regulation of mitotic cell cycle phase transition	100218270, 100226399, 100218306, 100226921, 100232504, 100232268, 100190046, 100219412, 100228191, 100221731, 100231767, 100225922, 100230133	0.0991008	139	489	13	11452
GO:BP	GO:0009056	catabolic process	100221659, 100225551, 100230606, 100219100, 100218823, 101232889, 100231729, 100226869, 100232301, 100231657, 100229141, 100219235, 100232562, 100228690, 100232714, 100226791, 100224447, 100224405, 100225496, 100219915, 100228220, 100232504, 100225669, 100218272, 100220672, 100224859, 100229654, 100231106, 100229947, 100221775, 100218629, 100220383, 100223595, 100218189, 100225468, 100228945, 100…	0.0991008	1245	489	71	11452
GO:BP	GO:0031325	positive regulation of cellular metabolic process	100221659, 100230606, 100218823, 100217736, 100226869, 100228938, 100226399, 100221084, 100230822, 100225291, 100230728, 100232714, 100226791, 100226830, 100227196, 100224405, 100218788, 100218306, 100226921, 100226865, 751984, 100228220, 100232504, 100228909, 100218272, 100222132, 100226577, 100221033, 100220312, 100217604, 100231106, 100222154, 100225112, 100219115, 100228952, 100220383, 100231…	0.0991008	1621	489	89	11452
GO:BP	GO:0006914	autophagy	100221659, 100230606, 101232889, 100226869, 100228690, 100226791, 100224405, 100225496, 100232504, 100224859, 100220383, 100224718, 100219704, 100222981, 100231156, 100223037, 100225065, 100218363	0.0994071	221	489	18	11452
GO:BP	GO:0032989	cellular component morphogenesis	100221659, 100224173, 100227089, 751984, 100228220, 100230559, 100228909, 100229758, 100220659, 100229159, 100219878, 100231676, 100218620, 100219640, 100223807, 100232474, 100228371, 100223978, 100223133, 100231556, 100219340, 100224568, 100232823, 100219085, 100227688, 100228581, 100217814, 100223450	0.0994071	398	489	28	11452
GO:BP	GO:0061919	process utilizing autophagic mechanism	100221659, 100230606, 101232889, 100226869, 100228690, 100226791, 100224405, 100225496, 100232504, 100224859, 100220383, 100224718, 100219704, 100222981, 100231156, 100223037, 100225065, 100218363	0.0994071	221	489	18	11452
