# Supplementary material for: Single-Cell RNA Sequencing Revealed the Heterogeneity of Gonadal Primordial Germ Cells in Zebra Finch (Taeniopygia guttata)
Source: Front Cell Dev Biol. 2021 Dec 9;9:791335. doi: 10.3389/fcell.2021.791335 (PMC8695979; doi:10.3389/fcell.2021.791335)
Supplement: Supplementary file 5 [file Table1.XLSX]

## Sheet: Sheet1
Supplementary Table 1. Primer sets for RT-PCR and quantitative RT-PCR
Usage	ID	Sequence (5'-3')
		Forward	Reverse
RT-PCR	DAZL	AAC AAT ATG GTA CTG TGA ACC ACC T	CCT GTC CAC AGA CTT TTT TTG TGG
	DDX4	TGT GCC CAG ACA GGA TCA GG	GCA TGC GGT CTG CTT CAT CC
	DND1	GAA CGA ACG GCG GGA AAG G	CAT GAG GCG GAA CTC GTA GA
	PIWIL1	TGG TAC TGA CTA CAG CCC GA	CAC CAT GTT CGG CTC TCT GT
	RNF17	GAG ATC TGC CAG CTG TGA CT	ACC AGA TTT TTG TCA GTA TGG AAG C
	SMC1B	CAG CAC CCT AGA CCT TGA CC	AGG ATT CTC CGG GCT AAG GA
	RBM46	CCA GCC CTG GGG TCA TAC TA	AAG ACT TGC TGG TTT CCC CA
	HORMAD1	ACG AGG GGC TGC TGT TTA AG	TGA GGG GAG TTT GGA ACC CT
	GAPDH	CCA TGC CAT CAC AGC CAC AC	CCT TGG ATG CCA TGT GGA CC
Quantitative RT-PCR	DAZL	GAC CCT TTG GCT GGG ACT TG	TGA CGC CGC CAT TTT ACA TC
	DDX4	GCA GGA CGC AAC ACA ATG G	TCA AGG GAT GGG AGT AAC GC
	SMC1B	CAA CAA CGC GAA TGG CTG AA	CTC ACG CCT TCC TTC ATG GT
	RNF17	GCC TGA AAG CAT TGT GGA CC	ACC AGA TTT TTG TCA GTA TGG AAG C
	GAPDH	GAC CTG CCG TCT GGA AAA AC	CCT GGT CCT CTG TGT ATG CC
