# Supplementary material for: Single-Cell RNA Sequencing Revealed the Heterogeneity of Gonadal Primordial Germ Cells in Zebra Finch (Taeniopygia guttata)
Source: Front Cell Dev Biol. 2021 Dec 9;9:791335. doi: 10.3389/fcell.2021.791335 (PMC8695979; doi:10.3389/fcell.2021.791335)
Supplement: Supplementary file 6 [file Table5.XLSX]

## Sheet: Sheet1
Supplementary Table 5. Selected differentially expressed genes specific to the PGC clusters
gene_id	gene_name	Entrez_Gene_ID	gene_biotype	p_val	avg_logFC	pct.1	pct.2	p_val_adj	cluster	fc
ENSTGUG00000001574	DND1	NA	protein_coding	0	2.15056	0.743	0.157	0	7	8.58966
				0	1.97093	0.998	0.162	0	12	7.17732
				0	1.72454	0.973	0.176	0	17	5.60995
ENSTGUG00000011461	LOC100229371	100229371	protein_coding	0	1.48291	0.449	0.091	0	7	4.40574
				0	1.77453	0.991	0.082	0	12	5.89753
				0	0.613711	0.827	0.099	0	17	1.84727
ENSTGUG00000011267	RNF17	NA	protein_coding	0	1.4765	0.511	0.12	0	7	4.37759
				0	2.01931	1	0.114	0	12	7.53315
				0	1.68517	0.977	0.128	0	17	5.39339
ENSTGUG00000003145	DAZL	NA	protein_coding	0	1.38364	0.404	0.08	0	7	3.9894
				0	1.59118	0.989	0.069	0	12	4.90952
				0	1.16201	0.94	0.084	0	17	3.19634
ENSTGUG00000011831	SMC1B	100232651	protein_coding	0	1.45919	0.382	0.071	0	7	4.30247
				0	1.38147	0.991	0.059	0	12	3.98074
				0	1.67638	0.973	0.075	0	17	5.34619
ENSTGUG00000005307	RBM46	NA	protein_coding	2.782e-277	1.35161	0.384	0.082	5.033e-273	7	3.86365
				0	1.55429	0.997	0.07	0	12	4.73174
				0	1.02523	0.92	0.085	0	17	2.78775
ENSTGUG00000002548	DDX4	100227744	protein_coding	2.876e-214	1.26781	0.329	0.074	5.203e-210	7	3.55306
				0	1.31344	0.963	0.061	0	12	3.71896
				0	1.37569	0.92	0.076	0	17	3.95782
ENSTGUG00000017407	HORMAD1	NA	protein_coding	4.395e-195	1.26367	0.374	0.102	7.951e-191	7	3.53837
				0	1.63688	0.998	0.089	0	12	5.13909
				0	1.86389	0.977	0.104	0	17	6.44876
ENSTGUG00000004779	PIWIL1	100223769	protein_coding	1.094e-145	1.00534	0.279	0.073	1.979e-141	7	2.73284
				0	1.41492	0.992	0.056	0	12	4.11616
				0	1.20673	0.92	0.072	0	17	3.34254
